# Supplementary material for: Grain boundary engineered aluminum current collector for energy-dense initially anode-free sodium metal batteries
Source: Nat Commun. 2026 Jun 6;17:7225. doi: 10.1038/s41467-026-74177-8 (PMC13396730; doi:10.1038/s41467-026-74177-8)
Supplement: Supplementary file 3 — Source Data [file 41467_2026_74177_MOESM3_ESM.xlsx]

## Sheet: Figure 1
Figure 1b					Figure 1c					Figure 1d
										1		2		3		4
time	Voltage	time	Voltage		time	Voltage	time	Voltage		Specific capacity	Voltage	Specific capacity	Voltage	Specific capacity	Voltage	Specific capacity	Voltage
0.00278	3.27	0.000277778	0.195		0.00278	3.029	0.000277778	0.546		0	2.5	0	2.8184	0	2.826	0	2.8936
0.00556	3.336	0.000555556	0.184		0.01389	3.066	0.000555556	0.539		0	3.3302	0.2	3.373	0.2	3.375	0.2	3.3766
0.00833	3.38	0.000833333	0.175		0.01667	3.104	0.000833333	0.533		0.1	3.3538	0.4	3.3825	0.4	3.3836	0.4	3.3848
0.01111	3.375	0.00111	0.166		0.01944	3.137	0.00111	0.526		0.1	3.3625	0.6	3.3876	0.6	3.3884	0.6	3.3894
0.01389	3.377	0.00139	0.157		0.02222	3.163	0.00139	0.518		0.2	3.3673	0.8	3.3905	0.8	3.3912	0.8	3.3921
0.01667	3.376	0.00167	0.149		0.025	3.193	0.00167	0.513		0.2	3.3701	1	3.3921	1	3.3925	1	3.3933
0.01944	3.38	0.00194	0.141		0.02778	3.214	0.00194	0.508		0.2	3.3721	1.2	3.3927	1.2	3.3932	1.2	3.3939
0.02222	3.379	0.00222	0.134		0.03056	3.235	0.00222	0.502		0.3	3.3735	1.4	3.393	1.4	3.3933	1.4	3.3941
0.025	3.379	0.0025	0.127		0.03333	3.253	0.0025	0.498		0.3	3.3747	1.6	3.393	1.6	3.3933	1.6	3.3941
0.02778	3.379	0.00278	0.12		0.03611	3.273	0.00278	0.493		0.4	3.3758	1.8	3.393	1.8	3.3933	1.8	3.3941
0.03056	3.379	0.00306	0.114		0.03889	3.287	0.00306	0.488		0.4	3.3766	2	3.3929	2	3.3932	2	3.3939
0.03333	3.381	0.00333	0.108		0.04167	3.302	0.00333	0.484		0.4	3.3772	2.1	3.3927	2.1	3.393	2.1	3.3938
0.03611	3.38	0.00361	0.102		0.04444	3.316	0.00361	0.48		0.5	3.3778	2.3	3.3925	2.3	3.3929	2.3	3.3936
0.03889	3.381	0.00389	0.096		0.04722	3.33	0.00389	0.473		0.5	3.3783	2.5	3.3925	2.5	3.3929	2.5	3.3936
0.04167	3.381	0.00417	0.091		0.05	3.344	0.00417	0.467		0.5	3.3788	2.7	3.3924	2.7	3.3927	2.7	3.3935
0.04444	3.382	0.00444	0.085		0.05278	3.357	0.00444	0.464		0.6	3.3792	2.9	3.3924	2.9	3.3925	2.9	3.3935
0.04722	3.381	0.00472	0.08		0.05556	3.368	0.00472	0.456		0.6	3.3795	3.1	3.3922	3.1	3.3925	3.1	3.3933
0.05	3.383	0.005	0.075		0.05833	3.375	0.005	0.453		0.7	3.3798	3.3	3.3921	3.3	3.3924	3.3	3.3932
0.05278	3.383	0.00528	0.07		0.06111	3.379	0.00528	0.45		0.7	3.3803	3.5	3.3921	3.5	3.3922	3.5	3.393
0.05556	3.383	0.00556	0.065		0.06389	3.379	0.00556	0.444		0.7	3.3805	3.7	3.3919	3.7	3.3922	3.7	3.393
0.05833	3.382	0.00583	0.061		0.06667	3.38	0.00583	0.443		0.8	3.3808	3.9	3.3918	3.9	3.3921	3.9	3.3929
0.06111	3.382	0.00611	0.056		0.06944	3.38	0.00611	0.439		0.8	3.3809	4.1	3.3918	4.1	3.3921	4.1	3.3929
0.06389	3.382	0.00639	0.059		0.07222	3.38	0.00639	0.436		0.9	3.3811	4.3	3.3916	4.3	3.3921	4.3	3.3927
0.06667	3.383	0.00667	0.059		0.075	3.38	0.00667	0.432		0.9	3.3812	4.5	3.3916	4.5	3.3919	4.5	3.3927
0.06944	3.383	0.00694	0.058		0.07778	3.38	0.00694	0.429		0.9	3.3814	4.7	3.3916	4.7	3.3918	4.7	3.3925
0.07222	3.383	0.00722	0.055		0.08056	3.38	0.00722	0.425		1	3.3815	4.9	3.3915	4.9	3.3918	4.9	3.3925
0.075	3.383	0.0075	0.055		0.08333	3.38	0.0075	0.42		1	3.3815	5.1	3.3915	5.1	3.3918	5.1	3.3925
0.07778	3.383	0.00778	0.053		0.08611	3.38	0.00778	0.414		1.1	3.3817	5.3	3.3915	5.3	3.3916	5.3	3.3925
0.08056	3.382	0.00806	0.051		0.08889	3.38	0.00806	0.412		1.1	3.3819	5.5	3.3913	5.5	3.3916	5.5	3.3924
0.08333	3.382	0.00833	0.05		0.09167	3.38	0.00833	0.409		1.1	3.3819	5.7	3.3913	5.7	3.3916	5.7	3.3924
0.08611	3.382	0.00861	0.051		0.09444	3.38	0.00861	0.405		1.2	3.382	5.9	3.3913	5.9	3.3915	5.9	3.3924
0.08889	3.382	0.00889	0.05		0.09722	3.38	0.00889	0.401		1.2	3.382	6.1	3.3912	6.1	3.3915	6.1	3.3922
0.09167	3.382	0.00917	0.05		0.1	3.381	0.00917	0.399		1.3	3.382	6.2	3.3912	6.2	3.3915	6.2	3.3922
0.09444	3.382	0.00944	0.049		0.10278	3.381	0.00944	0.395		1.3	3.382	6.4	3.3912	6.4	3.3915	6.4	3.3922
0.09722	3.382	0.00972	0.048		0.10556	3.381	0.00972	0.392		1.3	3.3822	6.6	3.3912	6.6	3.3913	6.6	3.3922
0.1	3.382	0.01	0.047		0.10833	3.381	0.01	0.389		1.4	3.3822	6.8	3.3912	6.8	3.3913	6.8	3.3921
0.10278	3.383	0.01028	0.045		0.11111	3.381	0.01028	0.386		1.4	3.3822	7	3.391	7	3.3913	7	3.3921
0.10556	3.382	0.01056	0.044		0.11389	3.381	0.01056	0.382		1.5	3.3822	7.2	3.391	7.2	3.3913	7.2	3.3921
0.10833	3.383	0.01083	0.044		0.11667	3.381	0.01083	0.38		1.5	3.3822	7.4	3.391	7.4	3.3913	7.4	3.3921
0.11111	3.383	0.01111	0.042		0.11944	3.381	0.01111	0.377		1.5	3.3822	7.6	3.391	7.6	3.3913	7.6	3.3921
0.11389	3.383	0.01139	0.043		0.12222	3.381	0.01139	0.374		1.6	3.3822	7.8	3.391	7.8	3.3912	7.8	3.3919
0.11667	3.386	0.01167	0.041		0.125	3.382	0.01167	0.37		1.6	3.3822	8	3.391	8	3.3912	8	3.3919
0.11944	3.383	0.01194	0.041		0.12778	3.382	0.01194	0.367		1.6	3.3822	8.2	3.3908	8.2	3.3912	8.2	3.3919
0.12222	3.386	0.01222	0.04		0.13056	3.382	0.01222	0.361		1.7	3.3822	8.4	3.3908	8.4	3.3912	8.4	3.3919
0.125	3.385	0.0125	0.039		0.13333	3.382	0.0125	0.358		1.7	3.3822	8.6	3.3908	8.6	3.3912	8.6	3.3919
0.12778	3.385	0.01278	0.04		0.13611	3.382	0.01278	0.356		1.8	3.3823	8.8	3.3908	8.8	3.3912	8.8	3.3919
0.13056	3.385	0.01306	0.04		0.13889	3.382	0.01306	0.353		1.8	3.3823	9	3.3908	9	3.3912	9	3.3919
0.13333	3.385	0.01333	0.038		0.14167	3.382	0.01333	0.35		1.8	3.3822	9.2	3.3908	9.2	3.3912	9.2	3.3919
0.13611	3.383	0.01361	0.037		0.14444	3.382	0.01361	0.347		1.9	3.3822	9.4	3.3907	9.4	3.391	9.4	3.3918
0.13889	3.383	0.01389	0.038		0.14722	3.382	0.01389	0.345		1.9	3.3822	9.6	3.3907	9.6	3.391	9.6	3.3918
0.14167	3.383	0.01417	0.038		0.15	3.382	0.01417	0.34		2	3.3822	9.8	3.3907	9.8	3.391	9.8	3.3918
0.14444	3.383	0.01444	0.036		0.15278	3.382	0.01444	0.339		2	3.3822	10	3.3907	10	3.391	10	3.3918
0.14722	3.383	0.01472	0.035		0.15556	3.382	0.01472	0.336		2	3.3822	10.2	3.3907	10.2	3.391	10.2	3.3918
0.15	3.384	0.015	0.035		0.15833	3.383	0.015	0.33		2.1	3.3822	10.3	3.3907	10.3	3.391	10.3	3.3918
0.15278	3.384	0.01528	0.035		0.16111	3.383	0.01528	0.327		2.1	3.3822	10.5	3.3907	10.5	3.391	10.5	3.3918
0.15556	3.384	0.01556	0.034		0.16389	3.383	0.01556	0.325		2.2	3.3822	10.7	3.3907	10.7	3.391	10.7	3.3918
0.15833	3.384	0.01583	0.032		0.16667	3.383	0.01583	0.323		2.2	3.3822	10.9	3.3907	10.9	3.391	10.9	3.3918
0.16111	3.384	0.01611	0.034		0.16944	3.383	0.01611	0.321		2.2	3.3822	11.1	3.3905	11.1	3.391	11.1	3.3918
0.16389	3.384	0.01639	0.033		0.17222	3.383	0.01639	0.319		2.3	3.3822	11.3	3.3905	11.3	3.391	11.3	3.3918
0.16667	3.384	0.01667	0.031		0.175	3.383	0.01667	0.318		2.3	3.3822	11.5	3.3905	11.5	3.3908	11.5	3.3916
0.16944	3.384	0.01694	0.032		0.17778	3.383	0.01694	0.315		2.4	3.382	11.7	3.3905	11.7	3.3908	11.7	3.3916
0.17222	3.384	0.01722	0.031		0.18056	3.383	0.01722	0.313		2.4	3.382	11.9	3.3905	11.9	3.3908	11.9	3.3916
0.175	3.384	0.0175	0.033		0.18333	3.383	0.0175	0.31		2.4	3.382	12.1	3.3905	12.1	3.3908	12.1	3.3916
0.17778	3.384	0.01778	0.032		0.18611	3.383	0.01778	0.305		2.5	3.382	12.3	3.3905	12.3	3.3908	12.3	3.3916
0.18056	3.385	0.01806	0.032		0.18889	3.383	0.01806	0.302		2.5	3.382	12.5	3.3905	12.5	3.3908	12.5	3.3916
0.18333	3.385	0.01833	0.032		0.19167	3.383	0.01833	0.301		2.6	3.382	12.7	3.3905	12.7	3.3908	12.7	3.3916
0.18611	3.385	0.01861	0.032		0.19444	3.383	0.01861	0.3		2.6	3.382	12.9	3.3905	12.9	3.3908	12.9	3.3916
0.18889	3.387	0.01889	0.032		0.19722	3.383	0.01889	0.298		2.6	3.382	13.1	3.3905	13.1	3.3908	13.1	3.3916
0.19167	3.387	0.01917	0.032		0.2	3.383	0.01917	0.296		2.7	3.382	13.3	3.3905	13.3	3.3908	13.3	3.3916
0.19444	3.388	0.01944	0.031		0.20278	3.383	0.01944	0.292		2.7	3.382	13.5	3.3905	13.5	3.3908	13.5	3.3916
0.19722	3.388	0.01972	0.03		0.20556	3.383	0.01972	0.29		2.7	3.382	13.7	3.3905	13.7	3.3908	13.7	3.3916
0.2	3.387	0.02	0.03		0.20833	3.384	0.02	0.288		2.8	3.382	13.9	3.3905	13.9	3.3908	13.9	3.3916
0.20278	3.387	0.02028	0.03		0.21111	3.384	0.02028	0.286		2.8	3.382	14.1	3.3905	14.1	3.3908	14.1	3.3916
0.20556	3.388	0.02056	0.03		0.21389	3.384	0.02056	0.281		2.9	3.382	14.3	3.3905	14.3	3.3908	14.3	3.3916
0.20833	3.388	0.02083	0.029		0.21667	3.384	0.02083	0.28		2.9	3.3819	14.4	3.3905	14.4	3.3908	14.4	3.3916
0.21111	3.388	0.02111	0.029		0.21944	3.384	0.02111	0.278		2.9	3.3819	14.6	3.3905	14.6	3.3908	14.6	3.3916
0.21389	3.388	0.02139	0.029		0.22222	3.384	0.02139	0.275		3	3.3819	14.8	3.3905	14.8	3.3908	14.8	3.3916
0.21667	3.389	0.02167	0.028		0.225	3.384	0.02167	0.271		3	3.3819	15	3.3905	15	3.3908	15	3.3916
0.21944	3.39	0.02194	0.028		0.22778	3.384	0.02194	0.269		3.1	3.3819	15.2	3.3905	15.2	3.3908	15.2	3.3916
0.22222	3.39	0.02222	0.027		0.23056	3.384	0.02222	0.267		3.1	3.3819	15.4	3.3905	15.4	3.3908	15.4	3.3916
0.225	3.39	0.0225	0.028		0.23333	3.384	0.0225	0.266		3.1	3.3819	15.6	3.3905	15.6	3.3907	15.6	3.3915
0.22778	3.391	0.02278	0.028		0.23611	3.384	0.02278	0.265		3.2	3.3819	15.8	3.3905	15.8	3.3907	15.8	3.3915
0.23056	3.392	0.02306	0.028		0.23889	3.384	0.02306	0.264		3.2	3.3819	16	3.3905	16	3.3908	16	3.3916
0.23333	3.39	0.02333	0.027		0.24167	3.384	0.02333	0.263		3.3	3.3819	16.2	3.3905	16.2	3.3907	16.2	3.3916
0.23611	3.39	0.02361	0.026		0.24444	3.384	0.02361	0.261		3.3	3.3819	16.4	3.3905	16.4	3.3907	16.4	3.3915
0.23889	3.391	0.02389	0.027		0.24722	3.384	0.02389	0.257		3.3	3.3819	16.6	3.3904	16.6	3.3908	16.6	3.3915
0.24167	3.388	0.02417	0.026		0.25	3.384	0.02417	0.255		3.4	3.3819	16.8	3.3904	16.8	3.3907	16.8	3.3915
0.24444	3.386	0.02444	0.027		0.25278	3.384	0.02444	0.253		3.4	3.3819	17	3.3904	17	3.3907	17	3.3915
0.24722	3.39	0.02472	0.026		0.25556	3.384	0.02472	0.251		3.5	3.3819	17.2	3.3904	17.2	3.3907	17.2	3.3915
0.25	3.391	0.025	0.025		0.25833	3.384	0.025	0.25		3.5	3.3819	17.4	3.3904	17.4	3.3907	17.4	3.3915
0.25278	3.391	0.02528	0.026		0.26111	3.384	0.02528	0.248		3.5	3.3819	17.6	3.3904	17.6	3.3907	17.6	3.3915
0.25556	3.391	0.02556	0.026		0.26389	3.384	0.02556	0.246		3.6	3.3817	17.8	3.3904	17.8	3.3907	17.8	3.3915
0.25833	3.39	0.02583	0.026		0.26667	3.384	0.02583	0.244		3.6	3.3817	18	3.3904	18	3.3907	18	3.3915
0.26111	3.391	0.02611	0.026		0.26944	3.384	0.02611	0.242		3.7	3.3817	18.2	3.3904	18.2	3.3907	18.2	3.3915
0.26389	3.391	0.02639	0.026		0.27222	3.384	0.02639	0.24		3.7	3.3817	18.4	3.3904	18.4	3.3907	18.4	3.3915
0.26667	3.391	0.02667	0.026		0.275	3.384	0.02667	0.239		3.7	3.3817	18.5	3.3904	18.5	3.3907	18.5	3.3915
0.26944	3.391	0.02694	0.025		0.27778	3.384	0.02694	0.238		3.8	3.3817	18.7	3.3904	18.7	3.3907	18.7	3.3915
0.27222	3.391	0.02722	0.024		0.28056	3.384	0.02722	0.235		3.8	3.3817	18.9	3.3904	18.9	3.3907	18.9	3.3915
0.275	3.391	0.0275	0.025		0.28333	3.384	0.0275	0.234		3.8	3.3817	19.1	3.3904	19.1	3.3907	19.1	3.3915
0.27778	3.391	0.02778	0.024		0.28611	3.384	0.02778	0.233		3.9	3.3817	19.3	3.3904	19.3	3.3907	19.3	3.3915
0.28056	3.391	0.02806	0.024		0.28889	3.385	0.02806	0.23		3.9	3.3817	19.5	3.3904	19.5	3.3907	19.5	3.3915
0.28333	3.391	0.02833	0.024		0.29167	3.385	0.02833	0.229		4	3.3817	19.7	3.3904	19.7	3.3907	19.7	3.3915
0.28611	3.392	0.02861	0.024		0.29444	3.385	0.02861	0.228		4	3.3817	19.9	3.3904	19.9	3.3907	19.9	3.3915
0.28889	3.392	0.02889	0.024		0.29722	3.385	0.02889	0.226		4	3.3817	20.1	3.3904	20.1	3.3907	20.1	3.3915
0.29167	3.392	0.02917	0.023		0.3	3.385	0.02917	0.224		4.1	3.3817	20.3	3.3904	20.3	3.3907	20.3	3.3915
0.29444	3.392	0.02944	0.023		0.30278	3.385	0.02944	0.223		4.1	3.3817	20.5	3.3904	20.5	3.3907	20.5	3.3915
0.29722	3.392	0.02972	0.022		0.30556	3.385	0.02972	0.221		4.2	3.3817	20.7	3.3904	20.7	3.3907	20.7	3.3915
0.3	3.392	0.03	0.023		0.30833	3.385	0.03	0.22		4.2	3.3817	20.9	3.3904	20.9	3.3907	20.9	3.3915
0.30278	3.392	0.03028	0.023		0.31111	3.385	0.03028	0.218		4.2	3.3817	21.1	3.3904	21.1	3.3907	21.1	3.3916
0.30556	3.392	0.03056	0.023		0.31389	3.385	0.03056	0.217		4.3	3.3817	21.3	3.3904	21.3	3.3907	21.3	3.3915
0.30833	3.392	0.03083	0.021		0.31667	3.385	0.03083	0.214		4.3	3.3817	21.5	3.3904	21.5	3.3907	21.5	3.3916
0.31111	3.392	0.03111	0.023		0.31944	3.385	0.03111	0.211		4.4	3.3817	21.7	3.3904	21.7	3.3907	21.7	3.3915
0.31389	3.392	0.03139	0.021		0.32222	3.385	0.03139	0.21		4.4	3.3817	21.9	3.3904	21.9	3.3907	21.9	3.3915
0.31667	3.392	0.03167	0.022		0.325	3.385	0.03167	0.209		4.4	3.3817	22.1	3.3904	22.1	3.3908	22.1	3.3915
0.31944	3.392	0.03194	0.022		0.32778	3.385	0.03194	0.207		4.5	3.3817	22.3	3.3904	22.3	3.3907	22.3	3.3915
0.32222	3.392	0.03222	0.022		0.33056	3.385	0.03222	0.206		4.5	3.3817	22.5	3.3904	22.5	3.3907	22.5	3.3916
0.325	3.392	0.0325	0.023		0.33333	3.385	0.0325	0.204		4.6	3.3817	22.6	3.3904	22.6	3.3907	22.6	3.3915
0.32778	3.392	0.03278	0.021		0.33611	3.385	0.03278	0.202		4.6	3.3817	22.8	3.3904	22.8	3.3907	22.8	3.3915
0.33056	3.392	0.03306	0.022		0.33889	3.385	0.03306	0.201		4.6	3.3817	23	3.3904	23	3.3907	23	3.3915
0.33333	3.392	0.03333	0.022		0.34167	3.385	0.03333	0.2		4.7	3.3817	23.2	3.3904	23.2	3.3908	23.2	3.3915
0.33611	3.392	0.03361	0.022		0.34444	3.385	0.03361	0.198		4.7	3.3815	23.4	3.3904	23.4	3.3908	23.4	3.3916
0.33889	3.392	0.03389	0.022		0.34722	3.385	0.03389	0.197		4.8	3.3815	23.6	3.3904	23.6	3.3908	23.6	3.3916
0.34167	3.392	0.03417	0.022		0.35	3.385	0.03417	0.196		4.8	3.3817	23.8	3.3904	23.8	3.3908	23.8	3.3916
0.34444	3.392	0.03444	0.022		0.35278	3.385	0.03444	0.195		4.8	3.3815	24	3.3904	24	3.3908	24	3.3916
0.34722	3.392	0.03472	0.021		0.35556	3.385	0.03472	0.193		4.9	3.3817	24.2	3.3904	24.2	3.3908	24.2	3.3916
0.35	3.387	0.035	0.021		0.35833	3.385	0.035	0.192		4.9	3.3815	24.4	3.3904	24.4	3.3908	24.4	3.3916
0.35278	3.387	0.03528	0.02		0.36111	3.385	0.03528	0.191		4.9	3.3817	24.6	3.3904	24.6	3.3908	24.6	3.3916
0.35556	3.387	0.03556	0.02		0.36389	3.385	0.03556	0.19		5	3.3815	24.8	3.3905	24.8	3.3908	24.8	3.3916
0.35833	3.387	0.03583	0.021		0.36667	3.385	0.03583	0.189		5	3.3815	25	3.3905	25	3.3908	25	3.3916
0.36111	3.387	0.03611	0.02		0.36944	3.385	0.03611	0.188		5.1	3.3815	25.2	3.3905	25.2	3.3908	25.2	3.3916
0.36389	3.387	0.03639	0.021		0.37222	3.385	0.03639	0.186		5.1	3.3815	25.4	3.3905	25.4	3.3908	25.4	3.3916
0.36667	3.387	0.03667	0.02		0.375	3.385	0.03667	0.185		5.1	3.3815	25.6	3.3905	25.6	3.3908	25.6	3.3916
0.36944	3.388	0.03694	0.02		0.37778	3.385	0.03694	0.184		5.2	3.3815	25.8	3.3905	25.8	3.3908	25.8	3.3916
0.37222	3.388	0.03722	0.02		0.38056	3.385	0.03722	0.183		5.2	3.3815	26	3.3905	26	3.3908	26	3.3916
0.375	3.388	0.0375	0.02		0.38333	3.385	0.0375	0.182		5.3	3.3815	26.2	3.3905	26.2	3.3908	26.2	3.3916
0.37778	3.39	0.03778	0.02		0.38611	3.385	0.03778	0.179		5.3	3.3815	26.4	3.3905	26.4	3.3908	26.4	3.3916
0.38056	3.39	0.03806	0.02		0.38889	3.385	0.03806	0.178		5.3	3.3815	26.6	3.3905	26.5	3.3908	26.6	3.3916
0.38333	3.391	0.03833	0.019		0.39167	3.385	0.03833	0.177		5.4	3.3815	26.7	3.3905	26.7	3.3908	26.7	3.3916
0.38611	3.391	0.03861	0.019		0.39444	3.385	0.03861	0.176		5.4	3.3815	26.9	3.3905	26.9	3.3908	26.9	3.3916
0.38889	3.391	0.03889	0.02		0.39722	3.385	0.03889	0.174		5.5	3.3815	27.1	3.3904	27.1	3.3908	27.1	3.3916
0.39167	3.388	0.03917	0.02		0.4	3.385	0.03917	0.173		5.5	3.3815	27.3	3.3905	27.3	3.3908	27.3	3.3916
0.39444	3.391	0.03944	0.019		0.40278	3.385	0.03944	0.172		5.5	3.3815	27.5	3.3905	27.5	3.3908	27.5	3.3916
0.39722	3.388	0.03972	0.019		0.40556	3.385	0.03972	0.171		5.6	3.3815	27.7	3.3905	27.7	3.3908	27.7	3.3916
0.4	3.391	0.04	0.019		0.40833	3.385	0.04	0.17		5.6	3.3815	27.9	3.3905	27.9	3.3908	27.9	3.3916
0.40278	3.391	0.04028	0.02		0.41111	3.385	0.04028	0.168		5.7	3.3815	28.1	3.3905	28.1	3.3908	28.1	3.3916
0.40556	3.388	0.04056	0.018		0.41389	3.385	0.04056	0.167		5.7	3.3815	28.3	3.3905	28.3	3.3908	28.3	3.3916
0.40833	3.388	0.04083	0.019		0.41667	3.385	0.04083	0.166		5.7	3.3815	28.5	3.3905	28.5	3.3908	28.5	3.3916
0.41111	3.388	0.04111	0.019		0.41944	3.385	0.04111	0.165		5.8	3.3815	28.7	3.3905	28.7	3.3908	28.7	3.3916
0.41389	3.387	0.04139	0.019		0.42222	3.385	0.04139	0.162		5.8	3.3815	28.9	3.3905	28.9	3.3908	28.9	3.3916
0.41667	3.388	0.04167	0.019		0.425	3.385	0.04167	0.16		5.9	3.3815	29.1	3.3905	29.1	3.3908	29.1	3.3916
0.41944	3.388	0.04194	0.018		0.42778	3.385	0.04194	0.159		5.9	3.3815	29.3	3.3905	29.3	3.3908	29.3	3.3916
0.42222	3.387	0.04222	0.017		0.43056	3.385	0.04222	0.158		5.9	3.3815	29.5	3.3905	29.5	3.3908	29.5	3.3918
0.425	3.388	0.0425	0.019		0.43333	3.385	0.0425	0.157		6	3.3815	29.7	3.3905	29.7	3.3908	29.7	3.3918
0.42778	3.387	0.04278	0.019		0.43611	3.385	0.04278	0.156		6	3.3815	29.9	3.3905	29.9	3.391	29.9	3.3918
0.43056	3.388	0.04306	0.018		0.43889	3.385	0.04306	0.156		6	3.3815	30.1	3.3905	30.1	3.391	30.1	3.3918
0.43333	3.388	0.04333	0.018		0.44167	3.385	0.04333	0.155		6.1	3.3815	30.3	3.3905	30.3	3.391	30.3	3.3918
0.43611	3.388	0.04361	0.018		0.44444	3.385	0.04361	0.154		6.1	3.3815	30.5	3.3905	30.5	3.391	30.5	3.3918
0.43889	3.391	0.04389	0.017		0.44722	3.385	0.04389	0.153		6.2	3.3815	30.6	3.3905	30.6	3.391	30.6	3.3918
0.44167	3.392	0.04417	0.018		0.45	3.385	0.04417	0.152		6.2	3.3815	30.8	3.3905	30.8	3.391	30.8	3.3918
0.44444	3.392	0.04444	0.018		0.45278	3.385	0.04444	0.15		6.2	3.3815	31	3.3905	31	3.391	31	3.3918
0.44722	3.392	0.04472	0.018		0.45556	3.385	0.04472	0.149		6.3	3.3815	31.2	3.3905	31.2	3.391	31.2	3.3918
0.45	3.392	0.045	0.017		0.45833	3.385	0.045	0.148		6.3	3.3815	31.4	3.3905	31.4	3.391	31.4	3.3918
0.45278	3.392	0.04528	0.017		0.46111	3.385	0.04528	0.147		6.4	3.3815	31.6	3.3905	31.6	3.391	31.6	3.3918
0.45556	3.392	0.04556	0.018		0.46389	3.385	0.04556	0.146		6.4	3.3815	31.8	3.3905	31.8	3.391	31.8	3.3918
0.45833	3.392	0.04583	0.017		0.46667	3.385	0.04583	0.145		6.4	3.3815	32	3.3905	32	3.391	32	3.3918
0.46111	3.392	0.04611	0.017		0.46944	3.385	0.04611	0.143		6.5	3.3815	32.2	3.3905	32.2	3.391	32.2	3.3918
0.46389	3.389	0.04639	0.017		0.47222	3.385	0.04639	0.142		6.5	3.3815	32.4	3.3905	32.4	3.391	32.4	3.3918
0.46667	3.387	0.04667	0.016		0.475	3.385	0.04667	0.141		6.6	3.3815	32.6	3.3905	32.6	3.391	32.6	3.3918
0.46944	3.391	0.04694	0.016		0.47778	3.385	0.04694	0.139		6.6	3.3815	32.8	3.3907	32.8	3.391	32.8	3.3918
0.47222	3.387	0.04722	0.017		0.48056	3.385	0.04722	0.137		6.6	3.3815	33	3.3905	33	3.391	33	3.3918
0.475	3.389	0.0475	0.016		0.48333	3.385	0.0475	0.136		6.7	3.3815	33.2	3.3907	33.2	3.391	33.2	3.3919
0.47778	3.388	0.04778	0.016		0.48611	3.385	0.04778	0.135		6.7	3.3815	33.4	3.3907	33.4	3.391	33.4	3.3918
0.48056	3.388	0.04806	0.016		0.48889	3.385	0.04806	0.135		6.8	3.3815	33.6	3.3907	33.6	3.3912	33.6	3.3919
0.48333	3.388	0.04833	0.017		0.49167	3.385	0.04833	0.134		6.8	3.3815	33.8	3.3907	33.8	3.391	33.8	3.3919
0.48611	3.391	0.04861	0.017		0.49444	3.385	0.04861	0.133		6.8	3.3815	34	3.3907	34	3.3912	34	3.3919
0.48889	3.388	0.04889	0.017		0.49722	3.385	0.04889	0.132		6.9	3.3815	34.2	3.3907	34.2	3.3912	34.2	3.3919
0.49167	3.386	0.04917	0.016		0.5	3.385	0.04917	0.131		6.9	3.3815	34.4	3.3907	34.4	3.3912	34.4	3.3919
0.49444	3.386	0.04944	0.016		0.50278	3.385	0.04944	0.13		6.9	3.3815	34.6	3.3907	34.6	3.3912	34.6	3.3919
0.49722	3.386	0.04972	0.016		0.50556	3.385	0.04972	0.129		7	3.3815	34.7	3.3907	34.7	3.3912	34.7	3.3919
0.5	3.386	0.05	0.016		0.50833	3.385	0.05	0.128		7	3.3815	34.9	3.3907	34.9	3.3912	34.9	3.3919
0.50278	3.386	0.05028	0.016		0.51111	3.385	0.05028	0.127		7.1	3.3815	35.1	3.3907	35.1	3.3912	35.1	3.3919
0.50556	3.386	0.05056	0.015		0.51389	3.385	0.05056	0.126		7.1	3.3815	35.3	3.3907	35.3	3.3912	35.3	3.3919
0.50833	3.386	0.05083	0.016		0.51667	3.385	0.05083	0.125		7.1	3.3815	35.5	3.3907	35.5	3.3912	35.5	3.3919
0.51111	3.386	0.05111	0.016		0.51944	3.385	0.05111	0.124		7.2	3.3815	35.7	3.3907	35.7	3.3912	35.7	3.3919
0.51389	3.386	0.05139	0.015		0.52222	3.386	0.05139	0.123		7.2	3.3815	35.9	3.3907	35.9	3.3912	35.9	3.3919
0.51667	3.386	0.05167	0.016		0.525	3.386	0.05167	0.122		7.3	3.3815	36.1	3.3907	36.1	3.3912	36.1	3.3919
0.51944	3.386	0.05194	0.016		0.52778	3.386	0.05194	0.122		7.3	3.3815	36.3	3.3907	36.3	3.3912	36.3	3.3919
0.52222	3.386	0.05222	0.016		0.53056	3.386	0.05222	0.121		7.3	3.3815	36.5	3.3907	36.5	3.3912	36.5	3.3919
0.525	3.386	0.0525	0.015		0.53333	3.386	0.0525	0.12		7.4	3.3815	36.7	3.3907	36.7	3.3913	36.7	3.3919
0.52778	3.386	0.05278	0.015		0.53611	3.386	0.05278	0.119		7.4	3.3815	36.9	3.3908	36.9	3.3912	36.9	3.3919
0.53056	3.386	0.05306	0.015		0.53889	3.386	0.05306	0.119		7.5	3.3815	37.1	3.3907	37.1	3.3913	37.1	3.3921
0.53333	3.386	0.05333	0.017		0.54167	3.386	0.05333	0.118		7.5	3.3815	37.3	3.3907	37.3	3.3913	37.3	3.3919
0.53611	3.386	0.05361	0.016		0.54444	3.386	0.05361	0.117		7.5	3.3815	37.5	3.3907	37.5	3.3913	37.5	3.3921
0.53889	3.386	0.05389	0.015		0.54722	3.386	0.05389	0.117		7.6	3.3815	37.7	3.3908	37.7	3.3913	37.7	3.3921
0.54167	3.386	0.05417	0.015		0.55	3.386	0.05417	0.116		7.6	3.3815	37.9	3.3908	37.9	3.3913	37.9	3.3921
0.54444	3.386	0.05444	0.015		0.55278	3.386	0.05444	0.116		7.7	3.3815	38.1	3.3908	38.1	3.3913	38.1	3.3921
0.54722	3.386	0.05472	0.016		0.55556	3.386	0.05472	0.115		7.7	3.3815	38.3	3.3908	38.3	3.3913	38.3	3.3921
0.55	3.386	0.055	0.016		0.55833	3.386	0.055	0.114		7.7	3.3815	38.5	3.3908	38.5	3.3913	38.5	3.3921
0.55278	3.386	0.05528	0.015		0.56111	3.386	0.05528	0.114		7.8	3.3815	38.7	3.3908	38.7	3.3913	38.7	3.3921
0.55556	3.386	0.05556	0.016		0.56389	3.386	0.05556	0.113		7.8	3.3815	38.8	3.3908	38.8	3.3913	38.8	3.3921
0.55833	3.386	0.05583	0.015		0.56667	3.386	0.05583	0.113		7.9	3.3815	39	3.3908	39	3.3913	39	3.3921
0.56111	3.386	0.05611	0.016		0.56944	3.386	0.05611	0.112		7.9	3.3815	39.2	3.3908	39.2	3.3913	39.2	3.3921
0.56389	3.386	0.05639	0.015		0.57222	3.386	0.05639	0.112		7.9	3.3815	39.4	3.3908	39.4	3.3913	39.4	3.3922
0.56667	3.386	0.05667	0.015		0.575	3.386	0.05667	0.112		8	3.3815	39.6	3.3908	39.6	3.3913	39.6	3.3921
0.56944	3.386	0.05694	0.016		0.57778	3.386	0.05694	0.112		8	3.3815	39.8	3.3908	39.8	3.3913	39.8	3.3922
0.57222	3.386	0.05722	0.015		0.58056	3.386	0.05722	0.112		8	3.3815	40	3.3908	40	3.3913	40	3.3922
0.575	3.386	0.0575	0.015		0.58333	3.386	0.0575	0.112		8.1	3.3815	40.2	3.3908	40.2	3.3913	40.2	3.3922
0.57778	3.386	0.05778	0.015		0.58611	3.386	0.05778	0.112		8.1	3.3815	40.4	3.3908	40.4	3.3915	40.4	3.3922
0.58056	3.386	0.05806	0.015		0.58889	3.386	0.05806	0.111		8.2	3.3815	40.6	3.391	40.6	3.3915	40.6	3.3922
0.58333	3.386	0.05833	0.015		0.59167	3.386	0.05833	0.111		8.2	3.3815	40.8	3.3908	40.8	3.3915	40.8	3.3922
0.58611	3.386	0.05861	0.015		0.59444	3.386	0.05861	0.111		8.2	3.3815	41	3.391	41	3.3915	41	3.3922
0.58889	3.386	0.05889	0.014		0.59722	3.386	0.05889	0.111		8.3	3.3815	41.2	3.391	41.2	3.3915	41.2	3.3922
0.59167	3.386	0.05917	0.014		0.6	3.386	0.05917	0.111		8.3	3.3815	41.4	3.391	41.4	3.3915	41.4	3.3922
0.59444	3.387	0.05944	0.014		0.60278	3.386	0.05944	0.111		8.4	3.3815	41.6	3.391	41.6	3.3915	41.6	3.3922
0.59722	3.387	0.05972	0.015		0.60556	3.386	0.05972	0.111		8.4	3.3815	41.8	3.391	41.8	3.3915	41.8	3.3922
0.6	3.387	0.06	0.014		0.60833	3.386	0.06	0.111		8.4	3.3815	42	3.391	42	3.3915	42	3.3922
0.60278	3.387	0.06028	0.015		0.61111	3.386	0.06028	0.111		8.5	3.3815	42.2	3.391	42.2	3.3915	42.2	3.3922
0.60556	3.387	0.06056	0.015		0.61389	3.386	0.06056	0.111		8.5	3.3815	42.4	3.391	42.4	3.3915	42.4	3.3922
0.60833	3.387	0.06083	0.014		0.61667	3.386	0.06083	0.111		8.6	3.3815	42.6	3.391	42.6	3.3915	42.6	3.3924
0.61111	3.387	0.06111	0.014		0.61944	3.386	0.06111	0.111		8.6	3.3815	42.8	3.391	42.8	3.3915	42.8	3.3922
0.61389	3.387	0.06139	0.015		0.62222	3.386	0.06139	0.111		8.6	3.3815	42.9	3.391	42.9	3.3916	42.9	3.3924
0.61667	3.387	0.06167	0.015		0.625	3.386	0.06167	0.111		8.7	3.3815	43.1	3.391	43.1	3.3915	43.1	3.3924
0.61944	3.387	0.06194	0.014		0.62778	3.386	0.06194	0.111		8.7	3.3815	43.3	3.391	43.3	3.3916	43.3	3.3924
0.62222	3.387	0.06222	0.014		0.63056	3.386	0.06222	0.111		8.8	3.3815	43.5	3.391	43.5	3.3916	43.5	3.3924
0.625	3.387	0.0625	0.015		0.63333	3.386	0.0625	0.111		8.8	3.3815	43.7	3.3912	43.7	3.3916	43.7	3.3924
0.62778	3.387	0.06278	0.015		0.63611	3.386	0.06278	0.111		8.8	3.3815	43.9	3.3912	43.9	3.3916	43.9	3.3924
0.63056	3.387	0.06306	0.015		0.63889	3.386	0.06306	0.111		8.9	3.3815	44.1	3.3912	44.1	3.3916	44.1	3.3924
0.63333	3.387	0.06333	0.015		0.64167	3.386	0.06333	0.111		8.9	3.3815	44.3	3.391	44.3	3.3916	44.3	3.3924
0.63611	3.387	0.06361	0.015		0.64444	3.386	0.06361	0.111		9	3.3815	44.5	3.3912	44.5	3.3916	44.5	3.3924
0.63889	3.387	0.06389	0.015		0.64722	3.386	0.06389	0.111		9	3.3815	44.7	3.3912	44.7	3.3916	44.7	3.3924
0.64167	3.388	0.06417	0.014		0.65	3.386	0.06417	0.111		9	3.3815	44.9	3.3912	44.9	3.3916	44.9	3.3925
0.64444	3.388	0.06444	0.014		0.65278	3.386	0.06444	0.111		9.1	3.3815	45.1	3.3912	45.1	3.3916	45.1	3.3924
0.64722	3.388	0.06472	0.014		0.65556	3.386	0.06472	0.111		9.1	3.3815	45.3	3.3912	45.3	3.3916	45.3	3.3925
0.65	3.388	0.065	0.015		0.65833	3.386	0.065	0.111		9.1	3.3815	45.5	3.3912	45.5	3.3916	45.5	3.3925
0.65278	3.388	0.06528	0.015		0.66111	3.386	0.06528	0.111		9.2	3.3815	45.7	3.3912	45.7	3.3916	45.7	3.3925
0.65556	3.388	0.06556	0.014		0.66389	3.386	0.06556	0.111		9.2	3.3815	45.9	3.3912	45.9	3.3916	45.9	3.3925
0.65833	3.388	0.06583	0.014		0.66667	3.386	0.06583	0.111		9.3	3.3815	46.1	3.3912	46.1	3.3916	46.1	3.3925
0.66111	3.388	0.06611	0.014		0.66944	3.386	0.06611	0.111		9.3	3.3815	46.3	3.3912	46.3	3.3918	46.3	3.3925
0.66389	3.389	0.06639	0.014		0.67222	3.386	0.06639	0.111		9.3	3.3815	46.5	3.3912	46.5	3.3918	46.5	3.3925
0.66667	3.389	0.06667	0.014		0.675	3.386	0.06667	0.112		9.4	3.3815	46.7	3.3912	46.7	3.3918	46.7	3.3925
0.66944	3.389	0.06694	0.014		0.67778	3.386	0.06694	0.112		9.4	3.3815	46.9	3.3913	46.9	3.3918	46.9	3.3925
0.67222	3.389	0.06722	0.014		0.68056	3.386	0.06722	0.112		9.5	3.3815	47	3.3913	47	3.3918	47	3.3925
0.675	3.39	0.0675	0.014		0.68333	3.386	0.0675	0.112		9.5	3.3815	47.2	3.3913	47.2	3.3918	47.2	3.3925
0.67778	3.386	0.06778	0.013		0.68611	3.386	0.06778	0.112		9.5	3.3815	47.4	3.3913	47.4	3.3918	47.4	3.3927
0.68056	3.386	0.06806	0.014		0.68889	3.386	0.06806	0.112		9.6	3.3815	47.6	3.3913	47.6	3.3918	47.6	3.3927
0.68333	3.386	0.06833	0.014		0.69167	3.386	0.06833	0.112		9.6	3.3815	47.8	3.3913	47.8	3.3918	47.8	3.3927
0.68611	3.386	0.06861	0.014		0.69444	3.386	0.06861	0.112		9.7	3.3815	48	3.3913	48	3.3918	48	3.3927
0.68889	3.386	0.06889	0.014		0.69722	3.386	0.06889	0.112		9.7	3.3815	48.2	3.3913	48.2	3.3918	48.2	3.3927
0.69167	3.386	0.06917	0.013		0.7	3.386	0.06917	0.112		9.7	3.3815	48.4	3.3913	48.4	3.3919	48.4	3.3927
0.69444	3.386	0.06944	0.013		0.70278	3.386	0.06944	0.112		9.8	3.3815	48.6	3.3913	48.6	3.3919	48.6	3.3927
0.69722	3.386	0.06972	0.014		0.70556	3.386	0.06972	0.112		9.8	3.3815	48.8	3.3913	48.8	3.3919	48.8	3.3927
0.7	3.386	0.07	0.014		0.70833	3.386	0.07	0.112		9.9	3.3815	49	3.3913	49	3.3919	49	3.3927
0.70278	3.387	0.07028	0.014		0.71111	3.386	0.07028	0.112		9.9	3.3815	49.2	3.3913	49.2	3.3919	49.2	3.3927
0.70556	3.387	0.07056	0.013		0.71389	3.386	0.07056	0.112		9.9	3.3815	49.4	3.3913	49.4	3.3919	49.4	3.3927
0.70833	3.387	0.07083	0.013		0.71667	3.386	0.07083	0.112		10	3.3815	49.6	3.3913	49.6	3.3919	49.6	3.3929
0.71111	3.387	0.07111	0.013		0.71944	3.386	0.07111	0.112		10	3.3815	49.8	3.3915	49.8	3.3919	49.8	3.3929
0.71389	3.387	0.07139	0.013		0.72222	3.386	0.07139	0.112		10.1	3.3815	50	3.3915	50	3.3919	50	3.3929
0.71667	3.387	0.07167	0.014		0.725	3.386	0.07167	0.112		10.1	3.3815	50.2	3.3915	50.2	3.3919	50.2	3.3929
0.71944	3.387	0.07194	0.013		0.72778	3.386	0.07194	0.112		10.1	3.3815	50.4	3.3915	50.4	3.3919	50.4	3.3929
0.72222	3.387	0.07222	0.013		0.73056	3.386	0.07222	0.112		10.2	3.3815	50.6	3.3915	50.6	3.3921	50.6	3.3929
0.725	3.387	0.0725	0.013		0.73333	3.386	0.0725	0.112		10.2	3.3815	50.8	3.3915	50.8	3.3921	50.8	3.3929
0.72778	3.387	0.07278	0.013		0.73611	3.386	0.07278	0.112		10.2	3.3815	51	3.3915	51	3.3921	51	3.3929
0.73056	3.388	0.07306	0.013		0.73889	3.386	0.07306	0.112		10.3	3.3815	51.1	3.3915	51.1	3.3921	51.1	3.3929
0.73333	3.388	0.07333	0.013		0.74167	3.386	0.07333	0.112		10.3	3.3815	51.3	3.3915	51.3	3.3921	51.3	3.3929
0.73611	3.388	0.07361	0.014		0.74444	3.386	0.07361	0.112		10.4	3.3815	51.5	3.3916	51.5	3.3921	51.5	3.3929
0.73889	3.388	0.07389	0.014		0.74722	3.386	0.07389	0.112		10.4	3.3815	51.7	3.3916	51.7	3.3921	51.7	3.393
0.74167	3.388	0.07417	0.014		0.75	3.386	0.07417	0.112		10.4	3.3815	51.9	3.3916	51.9	3.3921	51.9	3.393
0.74444	3.388	0.07444	0.014		0.75278	3.386	0.07444	0.112		10.5	3.3815	52.1	3.3916	52.1	3.3921	52.1	3.393
0.74722	3.388	0.07472	0.014		0.75556	3.386	0.07472	0.112		10.5	3.3815	52.3	3.3916	52.3	3.3921	52.3	3.393
0.75	3.388	0.075	0.014		0.75833	3.386	0.075	0.112		10.6	3.3815	52.5	3.3916	52.5	3.3922	52.5	3.393
0.75278	3.389	0.07528	0.014		0.76111	3.386	0.07528	0.112		10.6	3.3815	52.7	3.3916	52.7	3.3922	52.7	3.393
0.75556	3.389	0.07556	0.013		0.76389	3.386	0.07556	0.112		10.6	3.3815	52.9	3.3916	52.9	3.3922	52.9	3.393
0.75833	3.389	0.07583	0.012		0.76667	3.386	0.07583	0.112		10.7	3.3815	53.1	3.3916	53.1	3.3922	53.1	3.393
0.76111	3.389	0.07611	0.014		0.76944	3.386	0.07611	0.112		10.7	3.3815	53.3	3.3916	53.3	3.3922	53.3	3.393
0.76389	3.39	0.07639	0.013		0.77222	3.386	0.07639	0.112		10.8	3.3815	53.5	3.3916	53.5	3.3922	53.5	3.3932
0.76667	3.39	0.07667	0.013		0.775	3.386	0.07667	0.112		10.8	3.3815	53.7	3.3916	53.7	3.3922	53.7	3.3932
0.76944	3.39	0.07694	0.013		0.77778	3.386	0.07694	0.112		10.8	3.3815	53.9	3.3918	53.9	3.3922	53.9	3.3932
0.77222	3.391	0.07722	0.014		0.78056	3.386	0.07722	0.112		10.9	3.3815	54.1	3.3918	54.1	3.3922	54.1	3.3932
0.775	3.391	0.0775	0.014		0.78333	3.386	0.0775	0.112		10.9	3.3815	54.3	3.3918	54.3	3.3924	54.3	3.3932
0.77778	3.391	0.07778	0.014		0.78611	3.386	0.07778	0.112		11	3.3815	54.5	3.3918	54.5	3.3924	54.5	3.3932
0.78056	3.391	0.07806	0.014		0.78889	3.386	0.07806	0.112		11	3.3815	54.7	3.3918	54.7	3.3924	54.7	3.3932
0.78333	3.391	0.07833	0.014		0.79167	3.386	0.07833	0.112		11	3.3815	54.9	3.3918	54.9	3.3924	54.9	3.3932
0.78611	3.391	0.07861	0.014		0.79444	3.386	0.07861	0.112		11.1	3.3815	55.1	3.3918	55	3.3924	55	3.3932
0.78889	3.393	0.07889	0.014		0.79722	3.386	0.07889	0.112		11.1	3.3815	55.2	3.3918	55.2	3.3924	55.2	3.3933
0.79167	3.391	0.07917	0.014		0.8	3.386	0.07917	0.112		11.2	3.3815	55.4	3.3918	55.4	3.3924	55.4	3.3933
0.79444	3.391	0.07944	0.014		0.80278	3.386	0.07944	0.112		11.2	3.3815	55.6	3.3918	55.6	3.3924	55.6	3.3933
0.79722	3.392	0.07972	0.014		0.80556	3.386	0.07972	0.112		11.2	3.3815	55.8	3.3919	55.8	3.3924	55.8	3.3933
0.8	3.392	0.08	0.014		0.80833	3.386	0.08	0.112		11.3	3.3815	56	3.3919	56	3.3925	56	3.3933
0.80278	3.392	0.08028	0.014		0.81111	3.386	0.08028	0.112		11.3	3.3815	56.2	3.3919	56.2	3.3925	56.2	3.3933
0.80556	3.392	0.08056	0.014		0.81389	3.386	0.08056	0.112		11.3	3.3815	56.4	3.3919	56.4	3.3925	56.4	3.3933
0.80833	3.392	0.08083	0.014		0.81667	3.386	0.08083	0.112		11.4	3.3815	56.6	3.3919	56.6	3.3925	56.6	3.3933
0.81111	3.392	0.08111	0.014		0.81944	3.386	0.08111	0.112		11.4	3.3815	56.8	3.3919	56.8	3.3925	56.8	3.3935
0.81389	3.393	0.08139	0.014		0.82222	3.386	0.08139	0.112		11.5	3.3815	57	3.3919	57	3.3925	57	3.3935
0.81667	3.393	0.08167	0.014		0.825	3.386	0.08167	0.112		11.5	3.3815	57.2	3.3919	57.2	3.3925	57.2	3.3935
0.81944	3.393	0.08194	0.014		0.82778	3.386	0.08194	0.112		11.5	3.3815	57.4	3.3919	57.4	3.3927	57.4	3.3935
0.82222	3.393	0.08222	0.014		0.83056	3.386	0.08222	0.112		11.6	3.3815	57.6	3.3921	57.6	3.3927	57.6	3.3935
0.825	3.393	0.0825	0.014		0.83333	3.386	0.0825	0.112		11.6	3.3815	57.8	3.3921	57.8	3.3927	57.8	3.3935
0.82778	3.394	0.08278	0.014		0.83611	3.386	0.08278	0.112		11.7	3.3815	58	3.3921	58	3.3927	58	3.3935
0.83056	3.394	0.08306	0.014		0.83889	3.386	0.08306	0.112		11.7	3.3815	58.2	3.3921	58.2	3.3927	58.2	3.3936
0.83333	3.394	0.08333	0.014		0.84167	3.386	0.08333	0.112		11.7	3.3874	58.4	3.3921	58.4	3.3927	58.4	3.3936
0.83611	3.395	0.08361	0.014		0.84444	3.386	0.08361	0.112		11.9	3.3925	58.6	3.3921	58.6	3.3927	58.6	3.3936
0.83889	3.395	0.08389	0.014		0.84722	3.386	0.08389	0.112		12.1	3.3933	58.8	3.3921	58.8	3.3927	58.8	3.3936
0.84167	3.395	0.08417	0.014		0.85	3.386	0.08417	0.112		12.3	3.3935	59	3.3922	59	3.3929	59	3.3936
0.84444	3.396	0.08444	0.014		0.85278	3.386	0.08444	0.112		12.5	3.3935	59.2	3.3922	59.1	3.3929	59.2	3.3936
0.84722	3.392	0.08472	0.014		0.85556	3.386	0.08472	0.112		12.7	3.3935	59.3	3.3922	59.3	3.3929	59.3	3.3936
0.85	3.391	0.085	0.014		0.85833	3.386	0.085	0.112		12.9	3.3933	59.5	3.3922	59.5	3.3929	59.5	3.3938
0.85278	3.393	0.08528	0.014		0.86111	3.386	0.08528	0.112		13.1	3.3933	59.7	3.3922	59.7	3.3929	59.7	3.3938
0.85556	3.392	0.08556	0.014		0.86389	3.386	0.08556	0.112		13.3	3.3932	59.9	3.3922	59.9	3.3929	59.9	3.3938
0.85833	3.393	0.08583	0.014		0.86667	3.386	0.08583	0.112		13.5	3.393	60.1	3.3922	60.1	3.393	60.1	3.3938
0.86111	3.395	0.08611	0.014		0.86944	3.386	0.08611	0.112		13.6	3.393	60.3	3.3922	60.3	3.393	60.3	3.3938
0.86389	3.394	0.08639	0.014		0.87222	3.386	0.08639	0.112		13.8	3.3929	60.5	3.3922	60.5	3.393	60.5	3.3939
0.86667	3.394	0.08667	0.014		0.875	3.386	0.08667	0.112		14	3.3927	60.7	3.3924	60.7	3.393	60.7	3.3939
0.86944	3.394	0.08694	0.014		0.87778	3.386	0.08694	0.112		14.2	3.3927	60.9	3.3924	60.9	3.393	60.9	3.3939
0.87222	3.394	0.08722	0.014		0.88056	3.386	0.08722	0.112		14.4	3.3925	61.1	3.3924	61.1	3.393	61.1	3.3939
0.875	3.393	0.0875	0.014		0.88333	3.386	0.0875	0.112		14.6	3.3925	61.3	3.3924	61.3	3.3932	61.3	3.3939
0.87778	3.394	0.08778	0.014		0.88611	3.386	0.08778	0.112		14.8	3.3924	61.5	3.3924	61.5	3.3932	61.5	3.3941
0.88056	3.394	0.08806	0.014		0.88889	3.386	0.08806	0.112		15	3.3924	61.7	3.3924	61.7	3.3932	61.7	3.3941
0.88333	3.394	0.08833	0.014		0.89167	3.386	0.08833	0.112		15.2	3.3922	61.9	3.3925	61.9	3.3932	61.9	3.3941
0.88611	3.395	0.08861	0.014		0.89444	3.386	0.08861	0.112		15.4	3.3922	62.1	3.3925	62.1	3.3932	62.1	3.3941
0.88889	3.395	0.08889	0.014		0.89722	3.386	0.08889	0.112		15.6	3.3921	62.3	3.3925	62.3	3.3932	62.3	3.3941
0.89167	3.395	0.08917	0.014		0.9	3.386	0.08917	0.111		15.8	3.3921	62.5	3.3925	62.5	3.3932	62.5	3.3943
0.89444	3.397	0.08944	0.014		0.90278	3.386	0.08944	0.111		16	3.3921	62.7	3.3925	62.7	3.3932	62.7	3.3943
0.89722	3.396	0.08972	0.014		0.90556	3.386	0.08972	0.111		16.2	3.3919	62.9	3.3925	62.9	3.3933	62.9	3.3943
0.9	3.397	0.09	0.014		0.90833	3.386	0.09	0.111		16.4	3.3919	63.1	3.3927	63.1	3.3933	63.1	3.3943
0.90278	3.395	0.09028	0.014		0.91111	3.386	0.09028	0.111		16.6	3.3919	63.2	3.3927	63.2	3.3933	63.2	3.3946
0.90556	3.396	0.09056	0.013		0.91389	3.386	0.09056	0.111		16.8	3.3918	63.4	3.3927	63.4	3.3933	63.4	3.3946
0.90833	3.396	0.09083	0.014		0.91667	3.386	0.09083	0.111		17	3.3918	63.6	3.3927	63.6	3.3935	63.6	3.3946
0.91111	3.394	0.09111	0.013		0.91944	3.386	0.09111	0.111		17.2	3.3918	63.8	3.3927	63.8	3.3935	63.8	3.3946
0.91389	3.394	0.09139	0.014		0.92222	3.386	0.09139	0.111		17.4	3.3918	64	3.3927	64	3.3935	64	3.3946
0.91667	3.395	0.09167	0.013		0.925	3.386	0.09167	0.111		17.6	3.3916	64.2	3.3927	64.2	3.3935	64.2	3.3947
0.91944	3.395	0.09194	0.013		0.92778	3.386	0.09194	0.111		17.7	3.3916	64.4	3.3929	64.4	3.3935	64.4	3.3947
0.92222	3.395	0.09222	0.013		0.93056	3.386	0.09222	0.111		17.9	3.3916	64.6	3.3929	64.6	3.3936	64.6	3.3947
0.925	3.395	0.0925	0.013		0.93333	3.386	0.0925	0.111		18.1	3.3916	64.8	3.3929	64.8	3.3936	64.8	3.3947
0.92778	3.395	0.09278	0.013		0.93611	3.386	0.09278	0.111		18.3	3.3916	65	3.3929	65	3.3936	65	3.3947
0.93056	3.395	0.09306	0.013		0.93889	3.386	0.09306	0.111		18.5	3.3916	65.2	3.3929	65.2	3.3936	65.2	3.3949
0.93333	3.395	0.09333	0.013		0.94167	3.386	0.09333	0.111		18.7	3.3915	65.4	3.3929	65.4	3.3936	65.4	3.3949
0.93611	3.395	0.09361	0.013		0.94444	3.386	0.09361	0.111		18.9	3.3915	65.6	3.393	65.6	3.3938	65.6	3.3949
0.93889	3.395	0.09389	0.013		0.94722	3.386	0.09389	0.111		19.1	3.3915	65.8	3.393	65.8	3.3938	65.8	3.395
0.94167	3.395	0.09417	0.013		0.95	3.386	0.09417	0.111		19.3	3.3915	66	3.393	66	3.3938	66	3.395
0.94444	3.395	0.09444	0.013		0.95278	3.386	0.09444	0.111		19.5	3.3915	66.2	3.393	66.2	3.3938	66.2	3.395
0.94722	3.396	0.09472	0.013		0.95556	3.386	0.09472	0.111		19.7	3.3915	66.4	3.393	66.4	3.3938	66.4	3.395
0.95	3.395	0.095	0.013		0.95833	3.386	0.095	0.111		19.9	3.3913	66.6	3.393	66.6	3.3939	66.6	3.395
0.95278	3.395	0.09528	0.013		0.96111	3.386	0.09528	0.111		20.1	3.3913	66.8	3.3932	66.8	3.3939	66.8	3.3952
0.95556	3.394	0.09556	0.013		0.96389	3.386	0.09556	0.111		20.3	3.3913	67	3.3932	67	3.3939	67	3.3952
0.95833	3.395	0.09583	0.013		0.96667	3.386	0.09583	0.111		20.5	3.3913	67.2	3.3932	67.2	3.3939	67.2	3.3952
0.96111	3.395	0.09611	0.013		0.96944	3.386	0.09611	0.111		20.7	3.3913	67.3	3.3932	67.3	3.3941	67.3	3.3952
0.96389	3.395	0.09639	0.013		0.97222	3.386	0.09639	0.111		20.9	3.3913	67.5	3.3933	67.5	3.3941	67.5	3.3953
0.96667	3.395	0.09667	0.013		0.975	3.386	0.09667	0.111		21.1	3.3913	67.7	3.3933	67.7	3.3941	67.7	3.3953
0.96944	3.395	0.09694	0.013		0.97778	3.386	0.09694	0.111		21.3	3.3913	67.9	3.3933	67.9	3.3941	67.9	3.3953
0.97222	3.395	0.09722	0.013		0.98056	3.386	0.09722	0.111		21.5	3.3912	68.1	3.3933	68.1	3.3941	68.1	3.3953
0.975	3.395	0.0975	0.013		0.98333	3.386	0.0975	0.111		21.7	3.3912	68.3	3.3933	68.3	3.3943	68.3	3.3955
0.97778	3.394	0.09778	0.013		0.98611	3.386	0.09778	0.111		21.8	3.3912	68.5	3.3935	68.5	3.3943	68.5	3.3955
0.98056	3.394	0.09806	0.013		0.98889	3.386	0.09806	0.111		22	3.3912	68.7	3.3935	68.7	3.3943	68.7	3.3955
0.98333	3.394	0.09833	0.013		0.99167	3.386	0.09833	0.111		22.2	3.3912	68.9	3.3935	68.9	3.3946	68.9	3.3955
0.98611	3.394	0.09861	0.013		0.99444	3.386	0.09861	0.111		22.4	3.3912	69.1	3.3935	69.1	3.3946	69.1	3.3956
0.98889	3.394	0.09889	0.013		0.99722	3.386	0.09889	0.111		22.6	3.3912	69.3	3.3936	69.3	3.3946	69.3	3.3956
0.99167	3.394	0.09917	0.013		1	3.386	0.09917	0.111		22.8	3.3912	69.5	3.3936	69.5	3.3946	69.5	3.3956
0.99444	3.394	0.09944	0.013		1.00278	3.386	0.09944	0.111		23	3.3912	69.7	3.3936	69.7	3.3947	69.7	3.3958
0.99722	3.394	0.09972	0.013		1.00556	3.386	0.09972	0.111		23.2	3.3912	69.9	3.3936	69.9	3.3947	69.9	3.3958
1	3.394	0.1	0.013		1.00833	3.386	0.1	0.111		23.4	3.391	70.1	3.3936	70.1	3.3947	70.1	3.3958
1.00278	3.394	0.10028	0.013		1.01111	3.386	0.10028	0.111		23.6	3.391	70.3	3.3938	70.3	3.3947	70.3	3.3958
1.00556	3.394	0.10056	0.013		1.01389	3.386	0.10056	0.111		23.8	3.391	70.5	3.3938	70.5	3.3949	70.5	3.396
1.00833	3.394	0.10083	0.013		1.01667	3.386	0.10083	0.111		24	3.391	70.7	3.3938	70.7	3.3949	70.7	3.396
1.01111	3.394	0.10111	0.013		1.01944	3.386	0.10111	0.111		24.2	3.391	70.9	3.3938	70.9	3.3949	70.9	3.396
1.01389	3.394	0.10139	0.013		1.02222	3.386	0.10139	0.111		24.4	3.391	71.1	3.3939	71.1	3.395	71.1	3.396
1.01667	3.394	0.10167	0.013		1.025	3.386	0.10167	0.111		24.6	3.391	71.3	3.3939	71.3	3.395	71.3	3.3961
1.01944	3.394	0.10194	0.013		1.02778	3.386	0.10194	0.111		24.8	3.391	71.4	3.3939	71.4	3.395	71.4	3.3961
1.02222	3.394	0.10222	0.013		1.03056	3.386	0.10222	0.111		25	3.391	71.6	3.3939	71.6	3.3952	71.6	3.3961
1.025	3.394	0.1025	0.013		1.03333	3.386	0.1025	0.111		25.2	3.391	71.8	3.3941	71.8	3.3952	71.8	3.3963
1.02778	3.394	0.10278	0.013		1.03611	3.386	0.10278	0.11		25.4	3.391	72	3.3941	72	3.3952	72	3.3963
1.03056	3.394	0.10306	0.013		1.03889	3.386	0.10306	0.11		25.6	3.391	72.2	3.3941	72.2	3.3953	72.2	3.3963
1.03333	3.394	0.10333	0.013		1.04167	3.386	0.10333	0.11		25.7	3.391	72.4	3.3943	72.4	3.3953	72.4	3.3964
1.03611	3.394	0.10361	0.013		1.04444	3.386	0.10361	0.11		25.9	3.391	72.6	3.3943	72.6	3.3953	72.6	3.3964
1.03889	3.394	0.10389	0.013		1.04722	3.386	0.10389	0.11		26.1	3.391	72.8	3.3943	72.8	3.3955	72.8	3.3964
1.04167	3.394	0.10417	0.013		1.05	3.386	0.10417	0.11		26.3	3.391	73	3.3943	73	3.3955	73	3.3966
1.04444	3.394	0.10444	0.013		1.05278	3.386	0.10444	0.11		26.5	3.391	73.2	3.3946	73.2	3.3955	73.2	3.3966
1.04722	3.394	0.10472	0.013		1.05556	3.386	0.10472	0.11		26.7	3.391	73.4	3.3946	73.4	3.3956	73.4	3.3966
1.05	3.394	0.105	0.012		1.05833	3.386	0.105	0.11		26.9	3.391	73.6	3.3946	73.6	3.3956	73.6	3.3967
1.05278	3.394	0.10528	0.012		1.06111	3.386	0.10528	0.11		27.1	3.391	73.8	3.3947	73.8	3.3956	73.8	3.3967
1.05556	3.394	0.10556	0.012		1.06389	3.386	0.10556	0.11		27.3	3.391	74	3.3947	74	3.3958	74	3.3967
1.05833	3.394	0.10583	0.012		1.06667	3.386	0.10583	0.11		27.5	3.391	74.2	3.3947	74.2	3.3958	74.2	3.3969
1.06111	3.394	0.10611	0.012		1.06944	3.386	0.10611	0.11		27.7	3.391	74.4	3.3947	74.4	3.3958	74.4	3.3969
1.06389	3.394	0.10639	0.013		1.07222	3.386	0.10639	0.11		27.9	3.391	74.6	3.3949	74.6	3.396	74.6	3.3969
1.06667	3.394	0.10667	0.013		1.075	3.386	0.10667	0.11		28.1	3.3908	74.8	3.3949	74.8	3.396	74.8	3.397
1.06944	3.394	0.10694	0.013		1.07778	3.386	0.10694	0.11		28.3	3.3908	75	3.3949	75	3.3961	75	3.397
1.07222	3.394	0.10722	0.012		1.08056	3.386	0.10722	0.11		28.5	3.391	75.2	3.395	75.2	3.3961	75.2	3.3972
1.075	3.394	0.1075	0.012		1.08333	3.386	0.1075	0.11		28.7	3.391	75.4	3.395	75.4	3.3961	75.4	3.3972
1.07778	3.394	0.10778	0.012		1.08611	3.386	0.10778	0.11		28.9	3.3908	75.5	3.395	75.5	3.3963	75.5	3.3974
1.08056	3.394	0.10806	0.012		1.08889	3.386	0.10806	0.11		29.1	3.3908	75.7	3.3952	75.7	3.3963	75.7	3.3974
1.08333	3.394	0.10833	0.012		1.09167	3.386	0.10833	0.11		29.3	3.3908	75.9	3.3952	75.9	3.3963	75.9	3.3974
1.08611	3.394	0.10861	0.012		1.09444	3.386	0.10861	0.11		29.5	3.3908	76.1	3.3952	76.1	3.3964	76.1	3.3975
1.08889	3.394	0.10889	0.012		1.09722	3.386	0.10889	0.11		29.7	3.3908	76.3	3.3953	76.3	3.3964	76.3	3.3975
1.09167	3.394	0.10917	0.012		1.1	3.386	0.10917	0.11		29.8	3.3908	76.5	3.3953	76.5	3.3966	76.5	3.3977
1.09444	3.395	0.10944	0.012		1.10278	3.386	0.10944	0.11		30	3.3908	76.7	3.3955	76.7	3.3966	76.7	3.3977
1.09722	3.395	0.10972	0.012		1.10556	3.386	0.10972	0.11		30.2	3.3908	76.9	3.3955	76.9	3.3967	76.9	3.3978
1.1	3.395	0.11	0.012		1.10833	3.386	0.11	0.11		30.4	3.3908	77.1	3.3955	77.1	3.3967	77.1	3.3978
1.10278	3.395	0.11028	0.012		1.11111	3.386	0.11028	0.11		30.6	3.3908	77.3	3.3956	77.3	3.3967	77.3	3.398
1.10556	3.395	0.11056	0.012		1.11389	3.386	0.11056	0.11		30.8	3.3908	77.5	3.3956	77.5	3.3969	77.5	3.398
1.10833	3.394	0.11083	0.012		1.11667	3.386	0.11083	0.11		31	3.3908	77.7	3.3956	77.7	3.3969	77.7	3.3981
1.11111	3.395	0.11111	0.012		1.11944	3.386	0.11111	0.11		31.2	3.3908	77.9	3.3958	77.9	3.397	77.9	3.3981
1.11389	3.395	0.11139	0.012		1.12222	3.386	0.11139	0.11		31.4	3.3908	78.1	3.3958	78.1	3.3972	78.1	3.3983
1.11667	3.395	0.11167	0.012		1.125	3.386	0.11167	0.11		31.6	3.3908	78.3	3.396	78.3	3.3972	78.3	3.3983
1.11944	3.395	0.11194	0.012		1.12778	3.386	0.11194	0.109		31.8	3.3908	78.5	3.396	78.5	3.3972	78.5	3.3984
1.12222	3.395	0.11222	0.012		1.13056	3.386	0.11222	0.109		32	3.3908	78.7	3.3961	78.7	3.3974	78.7	3.3984
1.125	3.395	0.1125	0.012		1.13333	3.386	0.1125	0.109		32.2	3.3908	78.9	3.3961	78.9	3.3974	78.9	3.3986
1.12778	3.395	0.11278	0.012		1.13611	3.386	0.11278	0.109		32.4	3.3908	79.1	3.3961	79.1	3.3975	79.1	3.3987
1.13056	3.395	0.11306	0.012		1.13889	3.386	0.11306	0.109		32.6	3.3908	79.3	3.3963	79.3	3.3975	79.3	3.3987
1.13333	3.395	0.11333	0.012		1.14167	3.386	0.11333	0.109		32.8	3.3908	79.5	3.3963	79.5	3.3977	79.5	3.3989
1.13611	3.395	0.11361	0.012		1.14444	3.386	0.11361	0.109		33	3.3908	79.6	3.3964	79.6	3.3977	79.6	3.3991
1.13889	3.395	0.11389	0.012		1.14722	3.386	0.11389	0.109		33.2	3.3908	79.8	3.3964	79.8	3.3978	79.8	3.3991
1.14167	3.395	0.11417	0.01		1.15	3.386	0.11417	0.109		33.4	3.3908	80	3.3966	80	3.398	80	3.3994
1.14444	3.395	0.11444	0.011		1.15278	3.386	0.11444	0.109		33.6	3.3908	80.2	3.3966	80.2	3.398	80.2	3.3994
1.14722	3.395	0.11472	0.012		1.15556	3.386	0.11472	0.109		33.8	3.3908	80.4	3.3967	80.4	3.3981	80.4	3.3995
1.15	3.395	0.115	0.012		1.15833	3.386	0.115	0.109		33.9	3.3908	80.6	3.3967	80.6	3.3983	80.6	3.3997
1.15278	3.395	0.11528	0.012		1.16111	3.386	0.11528	0.109		34.1	3.3908	80.8	3.3969	80.8	3.3983	80.8	3.3998
1.15556	3.396	0.11556	0.012		1.16389	3.386	0.11556	0.109		34.3	3.3908	81	3.3969	81	3.3984	81	3.3998
1.15833	3.395	0.11583	0.009		1.16667	3.386	0.11583	0.109		34.5	3.3908	81.2	3.397	81.2	3.3984	81.2	3.4
1.16111	3.396	0.11611	0.012		1.16944	3.386	0.11611	0.109		34.7	3.3908	81.4	3.397	81.4	3.3986	81.4	3.4001
1.16389	3.395	0.11639	0.012		1.17222	3.386	0.11639	0.109		34.9	3.3908	81.6	3.3972	81.6	3.3987	81.6	3.4003
1.16667	3.395	0.11667	0.012		1.175	3.386	0.11667	0.109		35.1	3.3908	81.8	3.3972	81.8	3.3989	81.8	3.4005
1.16944	3.396	0.11694	0.012		1.17778	3.386	0.11694	0.109		35.3	3.3908	82	3.3974	82	3.3989	82	3.4006
1.17222	3.396	0.11722	0.01		1.18056	3.387	0.11722	0.109		35.5	3.3908	82.2	3.3975	82.2	3.3991	82.2	3.4006
1.175	3.396	0.1175	0.009		1.18333	3.387	0.1175	0.109		35.7	3.3908	82.4	3.3975	82.4	3.3994	82.4	3.4008
1.17778	3.396	0.11778	0.012		1.18611	3.387	0.11778	0.109		35.9	3.3908	82.6	3.3977	82.6	3.3995	82.6	3.4009
1.18056	3.396	0.11806	0.01		1.18889	3.387	0.11806	0.109		36.1	3.3908	82.8	3.3977	82.8	3.3995	82.8	3.4011
1.18333	3.396	0.11833	0.009		1.19167	3.387	0.11833	0.109		36.3	3.3908	83	3.3978	83	3.3997	83	3.4012
1.18611	3.396	0.11861	0.01		1.19444	3.387	0.11861	0.109		36.5	3.3908	83.2	3.398	83.2	3.3998	83.2	3.4014
1.18889	3.396	0.11889	0.009		1.19722	3.387	0.11889	0.109		36.7	3.3908	83.4	3.398	83.4	3.4	83.4	3.4017
1.19167	3.396	0.11917	0.009		1.2	3.387	0.11917	0.109		36.9	3.3908	83.6	3.3981	83.6	3.4001	83.6	3.4018
1.19444	3.388	0.11944	0.01		1.20278	3.387	0.11944	0.109		37.1	3.3908	83.7	3.3983	83.7	3.4003	83.7	3.402
1.19722	3.388	0.11972	0.01		1.20556	3.387	0.11972	0.109		37.3	3.3908	83.9	3.3983	83.9	3.4005	83.9	3.4022
1.2	3.388	0.12	0.009		1.20833	3.387	0.12	0.109		37.5	3.3908	84.1	3.3984	84.1	3.4006	84.1	3.4023
1.20278	3.388	0.12028	0.009		1.21111	3.387	0.12028	0.109		37.7	3.3908	84.3	3.3986	84.3	3.4008	84.3	3.4026
1.20556	3.388	0.12056	0.01		1.21389	3.387	0.12056	0.109		37.9	3.391	84.5	3.3987	84.5	3.4009	84.5	3.4028
1.20833	3.388	0.12083	0.009		1.21667	3.387	0.12083	0.109		38	3.391	84.7	3.3989	84.7	3.4011	84.7	3.4029
1.21111	3.388	0.12111	0.01		1.21944	3.387	0.12111	0.109		38.2	3.3908	84.9	3.3991	84.9	3.4012	84.9	3.4032
1.21389	3.388	0.12139	0.01		1.22222	3.387	0.12139	0.109		38.4	3.391	85.1	3.3994	85.1	3.4015	85.1	3.4036
1.21667	3.388	0.12167	0.01		1.225	3.387	0.12167	0.108		38.6	3.391	85.3	3.3994	85.3	3.4017	85.3	3.4037
1.21944	3.388	0.12194	0.009		1.22778	3.387	0.12194	0.108		38.8	3.391	85.5	3.3995	85.5	3.4018	85.5	3.4042
1.22222	3.388	0.12222	0.01		1.23056	3.387	0.12222	0.108		39	3.391	85.7	3.3997	85.7	3.4022	85.7	3.4045
1.225	3.388	0.1225	0.01		1.23333	3.387	0.1225	0.108		39.2	3.391	85.9	3.3998	85.9	3.4023	85.9	3.4046
1.22778	3.388	0.12278	0.01		1.23611	3.387	0.12278	0.108		39.4	3.391	86.1	3.4	86.1	3.4026	86.1	3.4051
1.23056	3.388	0.12306	0.009		1.23889	3.387	0.12306	0.108		39.6	3.391	86.3	3.4001	86.3	3.4028	86.3	3.4054
1.23333	3.388	0.12333	0.01		1.24167	3.387	0.12333	0.108		39.8	3.391	86.5	3.4003	86.5	3.4031	86.5	3.4057
1.23611	3.388	0.12361	0.009		1.24444	3.387	0.12361	0.108		40	3.391	86.7	3.4006	86.7	3.4032	86.7	3.406
1.23889	3.388	0.12389	0.01		1.24722	3.387	0.12389	0.108		40.2	3.391	86.9	3.4008	86.9	3.4036	86.9	3.4063
1.24167	3.388	0.12417	0.01		1.25	3.387	0.12417	0.108		40.4	3.391	87.1	3.4009	87.1	3.4039	87.1	3.4068
1.24444	3.388	0.12444	0.01		1.25278	3.387	0.12444	0.108		40.6	3.391	87.3	3.4011	87.3	3.4043	87.3	3.4073
1.24722	3.388	0.12472	0.01		1.25556	3.387	0.12472	0.108		40.8	3.391	87.5	3.4012	87.5	3.4046	87.5	3.4076
1.25	3.388	0.125	0.009		1.25833	3.387	0.125	0.108		41	3.391	87.6	3.4015	87.6	3.4049	87.7	3.408
1.25278	3.388	0.12528	0.01		1.26111	3.387	0.12528	0.108		41.2	3.391	87.8	3.4017	87.8	3.4054	87.8	3.4085
1.25556	3.388	0.12556	0.01		1.26389	3.387	0.12556	0.108		41.4	3.391	88	3.402	88	3.4057	88	3.4091
1.25833	3.388	0.12583	0.01		1.26667	3.387	0.12583	0.108		41.6	3.391	88.2	3.4022	88.2	3.4062	88.2	3.4098
1.26111	3.388	0.12611	0.011		1.26944	3.387	0.12611	0.108		41.8	3.391	88.4	3.4025	88.4	3.4067	88.4	3.4102
1.26389	3.388	0.12639	0.01		1.27222	3.387	0.12639	0.108		42	3.391	88.6	3.4028	88.6	3.4071	88.6	3.4108
1.26667	3.388	0.12667	0.01		1.275	3.387	0.12667	0.108		42.1	3.391	88.8	3.4029	88.8	3.4076	88.8	3.4115
1.26944	3.388	0.12694	0.01		1.27778	3.387	0.12694	0.108		42.3	3.391	89	3.4032	89	3.408	89	3.4119
1.27222	3.388	0.12722	0.01		1.28056	3.387	0.12722	0.108		42.5	3.391	89.2	3.4036	89.2	3.4085	89.2	3.4127
1.275	3.388	0.1275	0.01		1.28333	3.387	0.1275	0.108		42.7	3.391	89.4	3.4039	89.4	3.4091	89.4	3.4133
1.27778	3.388	0.12778	0.01		1.28611	3.387	0.12778	0.108		42.9	3.391	89.6	3.4043	89.6	3.4098	89.6	3.4142
1.28056	3.388	0.12806	0.01		1.28889	3.387	0.12806	0.108		43.1	3.391	89.8	3.4048	89.8	3.4104	89.8	3.415
1.28333	3.388	0.12833	0.01		1.29167	3.387	0.12833	0.108		43.3	3.391	90	3.4051	90	3.411	90	3.416
1.28611	3.388	0.12861	0.01		1.29444	3.387	0.12861	0.108		43.5	3.391	90.2	3.4056	90.2	3.4116	90.2	3.4169
1.28889	3.388	0.12889	0.01		1.29722	3.387	0.12889	0.108		43.7	3.3912	90.4	3.4059	90.4	3.4124	90.4	3.4178
1.29167	3.388	0.12917	0.01		1.3	3.387	0.12917	0.108		43.9	3.3912	90.6	3.4063	90.6	3.4132	90.6	3.4191
1.29444	3.388	0.12944	0.01		1.30278	3.387	0.12944	0.108		44.1	3.3912	90.8	3.4068	90.8	3.4141	90.8	3.4201
1.29722	3.388	0.12972	0.01		1.30556	3.387	0.12972	0.108		44.3	3.3912	91	3.4073	91	3.415	91	3.4214
1.3	3.388	0.13	0.01		1.30833	3.387	0.13	0.108		44.5	3.3912	91.2	3.4077	91.2	3.416	91.2	3.4228
1.30278	3.388	0.13028	0.01		1.31111	3.387	0.13028	0.108		44.7	3.3912	91.4	3.4084	91.4	3.417	91.4	3.4242
1.30556	3.389	0.13056	0.01		1.31389	3.387	0.13056	0.108		44.9	3.3912	91.6	3.4091	91.6	3.4181	91.6	3.4257
1.30833	3.389	0.13083	0.01		1.31667	3.387	0.13083	0.108		45.1	3.3912	91.7	3.4096	91.7	3.4195	91.8	3.4273
1.31111	3.389	0.13111	0.01		1.31944	3.387	0.13111	0.107		45.3	3.3912	91.9	3.4104	91.9	3.4208	91.9	3.4291
1.31389	3.389	0.13139	0.011		1.32222	3.387	0.13139	0.107		45.5	3.3912	92.1	3.411	92.1	3.4222	92.1	3.4308
1.31667	3.389	0.13167	0.012		1.325	3.387	0.13167	0.107		45.7	3.3912	92.3	3.4118	92.3	3.4239	92.3	3.433
1.31944	3.389	0.13194	0.012		1.32778	3.387	0.13194	0.107		45.9	3.3912	92.5	3.4125	92.5	3.4254	92.5	3.4349
1.32222	3.389	0.13222	0.012		1.33056	3.387	0.13222	0.107		46.1	3.3912	92.7	3.4133	92.7	3.4271	92.7	3.437
1.325	3.389	0.1325	0.012		1.33333	3.387	0.1325	0.107		46.2	3.3912	92.9	3.4142	92.9	3.4291	92.9	3.4394
1.32778	3.389	0.13278	0.012		1.33611	3.387	0.13278	0.107		46.4	3.3912	93.1	3.4152	93.1	3.4311	93.1	3.4417
1.33056	3.389	0.13306	0.012		1.33889	3.387	0.13306	0.107		46.6	3.3912	93.3	3.4163	93.3	3.4333	93.3	3.4443
1.33333	3.389	0.13333	0.012		1.34167	3.387	0.13333	0.107		46.8	3.3912	93.5	3.4173	93.5	3.4356	93.5	3.4471
1.33611	3.389	0.13361	0.012		1.34444	3.387	0.13361	0.107		47	3.3913	93.7	3.4187	93.7	3.4383	93.7	3.4499
1.33889	3.389	0.13389	0.012		1.34722	3.387	0.13389	0.107		47.2	3.3913	93.9	3.42	93.9	3.4409	93.9	3.4528
1.34167	3.389	0.13417	0.012		1.35	3.387	0.13417	0.107		47.4	3.3913	94.1	3.4214	94.1	3.4437	94.1	3.4559
1.34444	3.389	0.13444	0.012		1.35278	3.387	0.13444	0.107		47.6	3.3913	94.3	3.4232	94.3	3.4466	94.3	3.4594
1.34722	3.389	0.13472	0.012		1.35556	3.387	0.13472	0.107		47.8	3.3913	94.5	3.4248	94.5	3.4499	94.5	3.4628
1.35	3.389	0.135	0.012		1.35833	3.387	0.135	0.107		48	3.3913	94.7	3.4266	94.7	3.4532	94.7	3.4663
1.35278	3.389	0.13528	0.012		1.36111	3.387	0.13528	0.107		48.2	3.3913	94.9	3.4287	94.9	3.4567	94.9	3.4699
1.35556	3.389	0.13556	0.012		1.36389	3.387	0.13556	0.107		48.4	3.3913	95.1	3.4308	95.1	3.4601	95.1	3.4736
1.35833	3.389	0.13583	0.012		1.36667	3.387	0.13583	0.107		48.6	3.3913	95.3	3.4333	95.3	3.464	95.3	3.4775
1.36111	3.389	0.13611	0.012		1.36944	3.387	0.13611	0.107		48.8	3.3913	95.5	3.4358	95.5	3.4679	95.5	3.4814
1.36389	3.389	0.13639	0.012		1.37222	3.387	0.13639	0.106		49	3.3913	95.7	3.4387	95.7	3.4722	95.7	3.4854
1.36667	3.389	0.13667	0.012		1.375	3.387	0.13667	0.106		49.2	3.3913	95.8	3.4417	95.8	3.4767	95.8	3.4893
1.36944	3.389	0.13694	0.012		1.37778	3.387	0.13694	0.106		49.4	3.3913	96	3.4449	96	3.4815	96	3.4935
1.37222	3.389	0.13722	0.012		1.38056	3.387	0.13722	0.106		49.6	3.3913	96.2	3.4484	96.2	3.4863	96.2	3.4978
1.375	3.389	0.1375	0.012		1.38333	3.387	0.1375	0.106		49.8	3.3915	96.4	3.4521	96.4	3.4916	96.4	3.5024
1.37778	3.389	0.13778	0.012		1.38611	3.387	0.13778	0.106		50	3.3915	96.6	3.4558	96.6	3.4972	96.6	3.5071
1.38056	3.389	0.13806	0.012		1.38889	3.387	0.13806	0.106		50.2	3.3915	96.8	3.46	96.8	3.5031	96.8	3.5121
1.38333	3.389	0.13833	0.012		1.39167	3.387	0.13833	0.106		50.3	3.3915	97	3.4643	97	3.5093	97	3.5173
1.38611	3.389	0.13861	0.012		1.39444	3.387	0.13861	0.106		50.5	3.3915	97.2	3.4691	97.2	3.5155	97.2	3.5226
1.38889	3.389	0.13889	0.012		1.39722	3.387	0.13889	0.106		50.7	3.3915	97.4	3.4739	97.4	3.522	97.4	3.5285
1.39167	3.39	0.13917	0.012		1.4	3.387	0.13917	0.106		50.9	3.3915	97.6	3.4792	97.6	3.529	97.6	3.5344
1.39444	3.39	0.13944	0.012		1.40278	3.387	0.13944	0.106		51.1	3.3915	97.8	3.4849	97.8	3.5359	97.8	3.5398
1.39722	3.39	0.13972	0.012		1.40556	3.387	0.13972	0.106		51.3	3.3915	98	3.4907	98	3.5434	98	3.5452
1.4	3.39	0.14	0.012		1.40833	3.387	0.14	0.106		51.5	3.3915	98.2	3.4966	98.2	3.5507	98.2	3.5508
1.40278	3.39	0.14028	0.012		1.41111	3.387	0.14028	0.106		51.7	3.3916	98.4	3.5029	98.4	3.5584	98.4	3.5567
1.40556	3.39	0.14056	0.012		1.41389	3.387	0.14056	0.106		51.9	3.3916	98.6	3.5097	98.6	3.5669	98.6	3.5629
1.40833	3.39	0.14083	0.012		1.41667	3.387	0.14083	0.106		52.1	3.3916	98.8	3.5167	98.8	3.5755	98.8	3.5691
1.41111	3.39	0.14111	0.011		1.41944	3.387	0.14111	0.106		52.3	3.3916	99	3.5242	99	3.5843	99	3.5756
1.41389	3.39	0.14139	0.011		1.42222	3.387	0.14139	0.106		52.5	3.3916	99.2	3.5317	99.2	3.5936	99.2	3.5824
1.41667	3.39	0.14167	0.011		1.425	3.387	0.14167	0.106		52.7	3.3916	99.4	3.54	99.4	3.6035	99.4	3.5889
1.41944	3.39	0.14194	0.011		1.42778	3.387	0.14194	0.106		52.9	3.3916	99.6	3.5483	99.6	3.6141	99.6	3.5956
1.42222	3.39	0.14222	0.011		1.43056	3.387	0.14222	0.106		53.1	3.3916	99.8	3.557	99.8	3.6246	99.8	3.6023
1.425	3.39	0.1425	0.011		1.43333	3.387	0.1425	0.106		53.3	3.3916	99.9	3.566	99.9	3.6353	99.9	3.6091
1.42778	3.39	0.14278	0.011		1.43611	3.387	0.14278	0.106		53.5	3.3918	100.1	3.575	100.1	3.6461	100.1	3.6156
1.43056	3.39	0.14306	0.011		1.43889	3.387	0.14306	0.106		53.7	3.3916	100.3	3.5846	100.3	3.6575	100.3	3.6224
1.43333	3.39	0.14333	0.011		1.44167	3.387	0.14333	0.106		53.9	3.3918	100.5	3.5941	100.5	3.6689	100.5	3.6292
1.43611	3.39	0.14361	0.011		1.44444	3.387	0.14361	0.106		54.1	3.3918	100.7	3.6037	100.7	3.6809	100.7	3.6361
1.43889	3.39	0.14389	0.011		1.44722	3.387	0.14389	0.106		54.3	3.3918	100.9	3.6136	100.9	3.6928	100.9	3.6426
1.44167	3.39	0.14417	0.011		1.45	3.387	0.14417	0.106		54.4	3.3918	101.1	3.624	101.1	3.7043	101.1	3.6489
1.44444	3.39	0.14444	0.011		1.45278	3.387	0.14444	0.106		54.6	3.3918	101.3	3.6345	101.3	3.7154	101.3	3.6553
1.44722	3.39	0.14472	0.011		1.45556	3.387	0.14472	0.106		54.8	3.3918	101.5	3.6455	101.5	3.7258	101.5	3.6613
1.45	3.39	0.145	0.011		1.45833	3.387	0.145	0.106		55	3.3919	101.7	3.6578	101.7	3.7362	101.7	3.6672
1.45278	3.39	0.14528	0.011		1.46111	3.387	0.14528	0.106		55.2	3.3918	101.9	3.67	101.9	3.7461	101.9	3.673
1.45556	3.39	0.14556	0.011		1.46389	3.387	0.14556	0.106		55.4	3.3919	102.1	3.683	102.1	3.7557	102.1	3.6787
1.45833	3.39	0.14583	0.011		1.46667	3.387	0.14583	0.106		55.6	3.3919	102.3	3.6964	102.3	3.7649	102.3	3.6841
1.46111	3.39	0.14611	0.011		1.46944	3.387	0.14611	0.106		55.8	3.3919	102.5	3.7091	102.5	3.774	102.5	3.6897
1.46389	3.39	0.14639	0.011		1.47222	3.387	0.14639	0.106		56	3.3919	102.7	3.7215	102.7	3.7829	102.7	3.6951
1.46667	3.39	0.14667	0.011		1.475	3.387	0.14667	0.105		56.2	3.3919	102.9	3.7337	102.9	3.7915	102.9	3.701
1.46944	3.39	0.14694	0.011		1.47778	3.387	0.14694	0.105		56.4	3.3919	103.1	3.7455	103.1	3.8001	103.1	3.7066
1.47222	3.39	0.14722	0.011		1.48056	3.387	0.14722	0.105		56.6	3.3919	103.3	3.7574	103.1	3.8001	103.3	3.712
1.475	3.39	0.1475	0.011		1.48333	3.387	0.1475	0.105		56.8	3.3921	103.5	3.7691		--	103.5	3.7174
1.47778	3.39	0.14778	0.011		1.48611	3.387	0.14778	0.105		57	3.3921	103.7	3.7808	0	3.7785	103.7	3.723
1.48056	3.39	0.14806	0.011		1.48889	3.387	0.14806	0.105		57.2	3.3921	103.9	3.7917	0.2	3.6407	103.9	3.7283
1.48333	3.39	0.14833	0.011		1.49167	3.387	0.14833	0.105		57.4	3.3921	104	3.8001	0.4	3.5772	104	3.7337
1.48611	3.39	0.14861	0.011		1.49444	3.387	0.14861	0.105		57.6	3.3921	104	3.8001	0.6	3.529	104.2	3.7388
1.48889	3.39	0.14889	0.011		1.49722	3.387	0.14889	0.105		57.8	3.3921		--	0.8	3.4883	104.4	3.7438
1.49167	3.391	0.14917	0.011		1.5	3.387	0.14917	0.105		58	3.3921	0	3.776	1	3.4536	104.6	3.7489
1.49444	3.391	0.14944	0.011		1.50278	3.387	0.14944	0.105		58.2	3.3922	0.2	3.6416	1.2	3.4245	104.8	3.7545
1.49722	3.391	0.14972	0.011		1.50556	3.387	0.14972	0.105		58.3	3.3922	0.4	3.5779	1.4	3.4011	105	3.7595
1.5	3.391	0.15	0.011		1.50833	3.387	0.15	0.105		58.5	3.3922	0.6	3.5294	1.6	3.3829	105.2	3.7641
1.50278	3.391	0.15028	0.011		1.51111	3.387	0.15028	0.105		58.7	3.3922	0.8	3.4888	1.8	3.3701	105.4	3.7686
1.50556	3.391	0.15056	0.011		1.51389	3.387	0.15056	0.105		58.9	3.3922	1	3.4546	2	3.3619	105.6	3.7733
1.50833	3.391	0.15083	0.011		1.51667	3.387	0.15083	0.105		59.1	3.3922	1.2	3.4256	2.2	3.3575	105.8	3.7781
1.51111	3.391	0.15111	0.011		1.51944	3.387	0.15111	0.105		59.3	3.3922	1.4	3.402	2.4	3.3558	106	3.7827
1.51389	3.391	0.15139	0.011		1.52222	3.387	0.15139	0.105		59.5	3.3922	1.6	3.3839	2.5	3.3552	106.2	3.7872
1.51667	3.391	0.15167	0.011		1.525	3.387	0.15167	0.105		59.7	3.3924	1.8	3.371	2.7	3.3552	106.4	3.792
1.51944	3.391	0.15194	0.011		1.52778	3.387	0.15194	0.105		59.9	3.3924	2	3.3626	2.9	3.3552	106.6	3.7967
1.52222	3.391	0.15222	0.011		1.53056	3.387	0.15222	0.105		60.1	3.3924	2.2	3.3581	3.1	3.3555	106.7	3.8001
1.525	3.391	0.1525	0.011		1.53333	3.387	0.1525	0.105		60.3	3.3924	2.4	3.3561	3.3	3.3557	106.7	3.8001
1.52778	3.391	0.15278	0.011		1.53611	3.387	0.15278	0.105		60.5	3.3924	2.5	3.3557	3.5	3.3558		--
1.53056	3.391	0.15306	0.011		1.53889	3.387	0.15306	0.105		60.7	3.3925	2.7	3.3555	3.7	3.356	0	3.7777
1.53333	3.391	0.15333	0.011		1.54167	3.387	0.15333	0.105		60.9	3.3925	2.9	3.3557	3.9	3.3561	0.2	3.6368
1.53611	3.391	0.15361	0.011		1.54444	3.387	0.15361	0.105		61.1	3.3925	3.1	3.3558	4.1	3.3563	0.4	3.5742
1.53889	3.391	0.15389	0.011		1.54722	3.387	0.15389	0.105		61.3	3.3925	3.3	3.356	4.3	3.3566	0.6	3.5263
1.54167	3.391	0.15417	0.011		1.55	3.387	0.15417	0.105		61.5	3.3925	3.5	3.3561	4.5	3.3566	0.8	3.4859
1.54444	3.391	0.15444	0.011		1.55278	3.387	0.15444	0.105		61.7	3.3925	3.7	3.3563	4.7	3.3567	1	3.4519
1.54722	3.391	0.15472	0.011		1.55556	3.387	0.15472	0.105		61.9	3.3927	3.9	3.3566	4.9	3.3567	1.2	3.4232
1.55	3.391	0.155	0.01		1.55833	3.387	0.155	0.105		62.1	3.3927	4.1	3.3567	5.1	3.3569	1.4	3.4
1.55278	3.391	0.15528	0.01		1.56111	3.387	0.15528	0.104		62.3	3.3927	4.3	3.3569	5.3	3.3569	1.6	3.3822
1.55556	3.391	0.15556	0.01		1.56389	3.387	0.15556	0.104		62.4	3.3927	4.5	3.357	5.5	3.3569	1.8	3.3693
1.55833	3.391	0.15583	0.01		1.56667	3.387	0.15583	0.104		62.6	3.3927	4.7	3.357	5.7	3.3569	2	3.3614
1.56111	3.391	0.15611	0.01		1.56944	3.387	0.15611	0.104		62.8	3.3929	4.9	3.3572	5.9	3.357	2.2	3.357
1.56389	3.392	0.15639	0.01		1.57222	3.387	0.15639	0.104		63	3.3929	5.1	3.3572	6.1	3.357	2.3	3.3553
1.56667	3.392	0.15667	0.01		1.575	3.387	0.15667	0.104		63.2	3.3929	5.3	3.3572	6.3	3.357	2.5	3.3547
1.56944	3.392	0.15694	0.01		1.57778	3.387	0.15694	0.104		63.4	3.3929	5.5	3.3574	6.5	3.357	2.7	3.3547
1.57222	3.392	0.15722	0.01		1.58056	3.387	0.15722	0.104		63.6	3.3929	5.7	3.3574	6.7	3.357	2.9	3.3549
1.575	3.392	0.1575	0.01		1.58333	3.387	0.1575	0.104		63.8	3.3929	5.9	3.3574	6.9	3.357	3.1	3.355
1.57778	3.392	0.15778	0.01		1.58611	3.387	0.15778	0.104		64	3.393	6.1	3.3574	7	3.3572	3.3	3.3552
1.58056	3.392	0.15806	0.01		1.58889	3.387	0.15806	0.104		64.2	3.393	6.3	3.3575	7.2	3.3572	3.5	3.3553
1.58333	3.392	0.15833	0.01		1.59167	3.387	0.15833	0.104		64.4	3.393	6.5	3.3575	7.4	3.3572	3.7	3.3555
1.58611	3.392	0.15861	0.01		1.59444	3.387	0.15861	0.104		64.6	3.393	6.7	3.3575	7.6	3.3572	3.9	3.3557
1.58889	3.392	0.15889	0.01		1.59722	3.387	0.15889	0.104		64.8	3.393	6.9	3.3575	7.8	3.3572	4.1	3.3558
1.59167	3.392	0.15917	0.01		1.6	3.387	0.15917	0.104		65	3.3932	7	3.3575	8	3.3572	4.3	3.356
1.59444	3.392	0.15944	0.01		1.60278	3.387	0.15944	0.104		65.2	3.3932	7.2	3.3575	8.2	3.3572	4.5	3.356
1.59722	3.392	0.15972	0.01		1.60556	3.387	0.15972	0.104		65.4	3.3932	7.4	3.3575	8.4	3.3572	4.7	3.3561
1.6	3.392	0.16	0.01		1.60833	3.387	0.16	0.104		65.6	3.3932	7.6	3.3575	8.6	3.3572	4.9	3.3561
1.60278	3.392	0.16028	0.01		1.61111	3.387	0.16028	0.104		65.8	3.3933	7.8	3.3575	8.8	3.3572	5.1	3.3561
1.60556	3.392	0.16056	0.01		1.61389	3.387	0.16056	0.104		66	3.3933	8	3.3575	9	3.3572	5.3	3.3563
1.60833	3.392	0.16083	0.01		1.61667	3.387	0.16083	0.104		66.2	3.3933	8.2	3.3575	9.2	3.3572	5.5	3.3563
1.61111	3.392	0.16111	0.01		1.61944	3.387	0.16111	0.104		66.4	3.3935	8.4	3.3575	9.4	3.3572	5.7	3.3563
1.61389	3.392	0.16139	0.01		1.62222	3.387	0.16139	0.104		66.5	3.3935	8.6	3.3575	9.6	3.3572	5.9	3.3563
1.61667	3.392	0.16167	0.01		1.625	3.387	0.16167	0.104		66.7	3.3935	8.8	3.3575	9.8	3.3572	6.1	3.3566
1.61944	3.392	0.16194	0.01		1.62778	3.387	0.16194	0.104		66.9	3.3935	9	3.3575	10	3.3572	6.3	3.3566
1.62222	3.392	0.16222	0.01		1.63056	3.387	0.16222	0.104		67.1	3.3936	9.2	3.3575	10.2	3.3572	6.5	3.3566
1.625	3.392	0.1625	0.01		1.63333	3.387	0.1625	0.104		67.3	3.3936	9.4	3.3575	10.4	3.3572	6.6	3.3566
1.62778	3.392	0.16278	0.01		1.63611	3.387	0.16278	0.104		67.5	3.3936	9.6	3.3575	10.6	3.3572	6.8	3.3566
1.63056	3.392	0.16306	0.01		1.63889	3.387	0.16306	0.104		67.7	3.3936	9.8	3.3575	10.8	3.357	7	3.3566
1.63333	3.392	0.16333	0.01		1.64167	3.387	0.16333	0.104		67.9	3.3938	10	3.3575	11	3.3572	7.2	3.3566
1.63611	3.392	0.16361	0.01		1.64444	3.387	0.16361	0.104		68.1	3.3938	10.2	3.3575	11.2	3.357	7.4	3.3566
1.63889	3.39	0.16389	0.01		1.64722	3.387	0.16389	0.103		68.3	3.3938	10.4	3.3575	11.4	3.357	7.6	3.3566
1.64167	3.39	0.16417	0.01		1.65	3.387	0.16417	0.103		68.5	3.3938	10.6	3.3575	11.5	3.357	7.8	3.3566
1.64444	3.39	0.16444	0.01		1.65278	3.387	0.16444	0.103		68.7	3.3939	10.8	3.3575	11.7	3.357	8	3.3566
1.64722	3.39	0.16472	0.01		1.65556	3.387	0.16472	0.103		68.9	3.3939	11	3.3575	11.9	3.357	8.2	3.3566
1.65	3.39	0.165	0.01		1.65833	3.387	0.165	0.103		69.1	3.3939	11.2	3.3575	12.1	3.357	8.4	3.3566
1.65278	3.39	0.16528	0.01		1.66111	3.387	0.16528	0.103		69.3	3.3941	11.4	3.3575	12.3	3.357	8.6	3.3566
1.65556	3.39	0.16556	0.01		1.66389	3.387	0.16556	0.103		69.5	3.3941	11.5	3.3575	12.5	3.357	8.8	3.3566
1.65833	3.39	0.16583	0.01		1.66667	3.387	0.16583	0.103		69.7	3.3941	11.7	3.3575	12.7	3.357	9	3.3566
1.66111	3.39	0.16611	0.01		1.66944	3.387	0.16611	0.103		69.9	3.3941	11.9	3.3575	12.9	3.357	9.2	3.3566
1.66389	3.39	0.16639	0.01		1.67222	3.387	0.16639	0.103		70.1	3.3943	12.1	3.3575	13.1	3.357	9.4	3.3566
1.66667	3.39	0.16667	0.01		1.675	3.388	0.16667	0.103		70.3	3.3943	12.3	3.3575	13.3	3.357	9.6	3.3566
1.66944	3.39	0.16694	0.01		1.67778	3.387	0.16694	0.103		70.5	3.3943	12.5	3.3575	13.5	3.357	9.8	3.3566
1.67222	3.39	0.16722	0.01		1.68056	3.388	0.16722	0.103		70.6	3.3946	12.7	3.3575	13.7	3.357	10	3.3566
1.675	3.39	0.1675	0.01		1.68333	3.388	0.1675	0.103		70.8	3.3946	12.9	3.3575	13.9	3.357	10.2	3.3566
1.67778	3.39	0.16778	0.01		1.68611	3.387	0.16778	0.103		71	3.3946	13.1	3.3575	14.1	3.357	10.4	3.3566
1.68056	3.39	0.16806	0.01		1.68889	3.388	0.16806	0.103		71.2	3.3947	13.3	3.3575	14.3	3.357	10.6	3.3566
1.68333	3.39	0.16833	0.01		1.69167	3.388	0.16833	0.103		71.4	3.3947	13.5	3.3575	14.5	3.3569	10.8	3.3566
1.68611	3.39	0.16861	0.01		1.69444	3.388	0.16861	0.103		71.6	3.3947	13.7	3.3575	14.7	3.3569	10.9	3.3566
1.68889	3.39	0.16889	0.01		1.69722	3.388	0.16889	0.103		71.8	3.3949	13.9	3.3575	14.9	3.3569	11.1	3.3566
1.69167	3.39	0.16917	0.01		1.7	3.388	0.16917	0.103		72	3.3949	14.1	3.3574	15.1	3.3569	11.3	3.3566
1.69444	3.39	0.16944	0.01		1.70278	3.388	0.16944	0.103		72.2	3.395	14.3	3.3574	15.3	3.3569	11.5	3.3566
1.69722	3.39	0.16972	0.01		1.70556	3.388	0.16972	0.103		72.4	3.395	14.5	3.3574	15.5	3.3569	11.7	3.3566
1.7	3.39	0.17	0.01		1.70833	3.388	0.17	0.103		72.6	3.395	14.7	3.3574	15.7	3.3569	11.9	3.3566
1.70278	3.39	0.17028	0.01		1.71111	3.388	0.17028	0.103		72.8	3.3952	14.9	3.3574	15.9	3.3569	12.1	3.3566
1.70556	3.39	0.17056	0.01		1.71389	3.388	0.17056	0.103		73	3.3952	15.1	3.3574	16	3.3569	12.3	3.3566
1.70833	3.39	0.17083	0.01		1.71667	3.388	0.17083	0.103		73.2	3.3952	15.3	3.3574	16.2	3.3569	12.5	3.3566
1.71111	3.39	0.17111	0.01		1.71944	3.388	0.17111	0.103		73.4	3.3953	15.5	3.3574	16.4	3.3569	12.7	3.3566
1.71389	3.39	0.17139	0.01		1.72222	3.388	0.17139	0.103		73.6	3.3953	15.7	3.3574	16.6	3.3569	12.9	3.3563
1.71667	3.39	0.17167	0.01		1.725	3.388	0.17167	0.103		73.8	3.3955	15.9	3.3574	16.8	3.3569	13.1	3.3563
1.71944	3.39	0.17194	0.01		1.72778	3.388	0.17194	0.103		74	3.3955	16.1	3.3574	17	3.3567	13.3	3.3563
1.72222	3.39	0.17222	0.01		1.73056	3.388	0.17222	0.103		74.2	3.3955	16.2	3.3574	17.2	3.3567	13.5	3.3563
1.725	3.39	0.1725	0.01		1.73333	3.388	0.1725	0.103		74.4	3.3956	16.4	3.3574	17.4	3.3567	13.7	3.3563
1.72778	3.39	0.17278	0.01		1.73611	3.388	0.17278	0.102		74.6	3.3956	16.6	3.3574	17.6	3.3567	13.9	3.3563
1.73056	3.39	0.17306	0.01		1.73889	3.388	0.17306	0.102		74.7	3.3958	16.8	3.3572	17.8	3.3567	14.1	3.3563
1.73333	3.39	0.17333	0.01		1.74167	3.388	0.17333	0.102		74.9	3.3958	17	3.3572	18	3.3567	14.3	3.3563
1.73611	3.39	0.17361	0.01		1.74444	3.388	0.17361	0.102		75.1	3.396	17.2	3.3572	18.2	3.3567	14.5	3.3563
1.73889	3.39	0.17389	0.01		1.74722	3.388	0.17389	0.102		75.3	3.396	17.4	3.3572	18.4	3.3567	14.7	3.3563
1.74167	3.39	0.17417	0.01		1.75	3.388	0.17417	0.102		75.5	3.3961	17.6	3.3572	18.6	3.3567	14.9	3.3563
1.74444	3.39	0.17444	0.01		1.75278	3.388	0.17444	0.102		75.7	3.3961	17.8	3.3572	18.8	3.3567	15.1	3.3563
1.74722	3.39	0.17472	0.01		1.75556	3.388	0.17472	0.102		75.9	3.3963	18	3.3572	19	3.3567	15.3	3.3563
1.75	3.39	0.175	0.01		1.75833	3.388	0.175	0.102		76.1	3.3963	18.2	3.3572	19.2	3.3567	15.4	3.3563
1.75278	3.39	0.17528	0.01		1.76111	3.388	0.17528	0.102		76.3	3.3964	18.4	3.3572	19.4	3.3567	15.6	3.3561
1.75556	3.39	0.17556	0.01		1.76389	3.388	0.17556	0.102		76.5	3.3964	18.6	3.3572	19.6	3.3566	15.8	3.3561
1.75833	3.39	0.17583	0.01		1.76667	3.388	0.17583	0.102		76.7	3.3966	18.8	3.3572	19.8	3.3566	16	3.3561
1.76111	3.39	0.17611	0.01		1.76944	3.388	0.17611	0.102		76.9	3.3966	19	3.357	20	3.3566	16.2	3.3561
1.76389	3.39	0.17639	0.01		1.77222	3.388	0.17639	0.102		77.1	3.3967	19.2	3.357	20.2	3.3566	16.4	3.3561
1.76667	3.39	0.17667	0.01		1.775	3.388	0.17667	0.102		77.3	3.3967	19.4	3.3572	20.4	3.3566	16.6	3.3561
1.76944	3.39	0.17694	0.01		1.77778	3.388	0.17694	0.102		77.5	3.3969	19.6	3.357	20.5	3.3566	16.8	3.3561
1.77222	3.39	0.17722	0.01		1.78056	3.388	0.17722	0.102		77.7	3.397	19.8	3.357	20.7	3.3566	17	3.3561
1.775	3.39	0.1775	0.01		1.78333	3.388	0.1775	0.102		77.9	3.397	20	3.357	20.9	3.3566	17.2	3.356
1.77778	3.39	0.17778	0.01		1.78611	3.388	0.17778	0.102		78.1	3.3972	20.2	3.357	21.1	3.3566	17.4	3.356
1.78056	3.39	0.17806	0.01		1.78889	3.388	0.17806	0.102		78.3	3.3974	20.4	3.357	21.3	3.3563	17.6	3.3561
1.78333	3.39	0.17833	0.01		1.79167	3.388	0.17833	0.102		78.5	3.3974	20.6	3.357	21.5	3.3563	17.8	3.356
1.78611	3.39	0.17861	0.01		1.79444	3.388	0.17861	0.102		78.7	3.3975	20.7	3.357	21.7	3.3563	18	3.356
1.78889	3.39	0.17889	0.01		1.79722	3.388	0.17889	0.102		78.8	3.3975	20.9	3.357	21.9	3.3563	18.2	3.356
1.79167	3.39	0.17917	0.01		1.8	3.388	0.17917	0.102		79	3.3977	21.1	3.357	22.1	3.3563	18.4	3.356
1.79444	3.39	0.17944	0.01		1.80278	3.388	0.17944	0.102		79.2	3.3978	21.3	3.357	22.3	3.3563	18.6	3.356
1.79722	3.39	0.17972	0.01		1.80556	3.388	0.17972	0.102		79.4	3.398	21.5	3.3569	22.5	3.3563	18.8	3.356
1.8	3.39	0.18	0.01		1.80833	3.388	0.18	0.102		79.6	3.398	21.7	3.3569	22.7	3.3563	19	3.356
1.80278	3.391	0.18028	0.01		1.81111	3.388	0.18028	0.102		79.8	3.3981	21.9	3.3569	22.9	3.3563	19.2	3.356
1.80556	3.391	0.18056	0.01		1.81389	3.388	0.18056	0.102		80	3.3983	22.1	3.3569	23.1	3.3563	19.4	3.356
1.80833	3.391	0.18083	0.01		1.81667	3.388	0.18083	0.102		80.2	3.3984	22.3	3.3569	23.3	3.3563	19.6	3.356
1.81111	3.391	0.18111	0.01		1.81944	3.388	0.18111	0.102		80.4	3.3986	22.5	3.3569	23.5	3.3561	19.7	3.3558
1.81389	3.391	0.18139	0.009		1.82222	3.388	0.18139	0.102		80.6	3.3987	22.7	3.3569	23.7	3.3561	19.9	3.3558
1.81667	3.391	0.18167	0.009		1.825	3.388	0.18167	0.102		80.8	3.3987	22.9	3.3569	23.9	3.3561	20.1	3.3558
1.81944	3.391	0.18194	0.009		1.82778	3.388	0.18194	0.102		81	3.3989	23.1	3.3569	24.1	3.3561	20.3	3.3558
1.82222	3.391	0.18222	0.009		1.83056	3.388	0.18222	0.102		81.2	3.3991	23.3	3.3569	24.3	3.3561	20.5	3.3558
1.825	3.391	0.1825	0.009		1.83333	3.388	0.1825	0.101		81.4	3.3994	23.5	3.3567	24.5	3.3561	20.7	3.3558
1.82778	3.391	0.18278	0.009		1.83611	3.388	0.18278	0.101		81.6	3.3995	23.7	3.3567	24.7	3.3561	20.9	3.3558
1.83056	3.391	0.18306	0.009		1.83889	3.388	0.18306	0.101		81.8	3.3997	23.9	3.3567	24.9	3.3561	21.1	3.3558
1.83333	3.391	0.18333	0.009		1.84167	3.388	0.18333	0.101		82	3.4	24.1	3.3567	25	3.3561	21.3	3.3558
1.83611	3.391	0.18361	0.009		1.84444	3.388	0.18361	0.101		82.2	3.4001	24.3	3.3567	25.2	3.3561	21.5	3.3558
1.83889	3.391	0.18389	0.009		1.84722	3.388	0.18389	0.101		82.4	3.4003	24.5	3.3567	25.4	3.356	21.7	3.3557
1.84167	3.391	0.18417	0.009		1.85	3.388	0.18417	0.101		82.6	3.4005	24.7	3.3567	25.6	3.356	21.9	3.3557
1.84444	3.391	0.18444	0.009		1.85278	3.388	0.18444	0.101		82.7	3.4006	24.9	3.3567	25.8	3.356	22.1	3.3557
1.84722	3.391	0.18472	0.009		1.85556	3.388	0.18472	0.101		82.9	3.4008	25.1	3.3567	26	3.356	22.3	3.3557
1.85	3.391	0.185	0.008		1.85833	3.388	0.185	0.101		83.1	3.4011	25.2	3.3567	26.2	3.356	22.5	3.3557
1.85278	3.391	0.18528	0.008		1.86111	3.388	0.18528	0.101		83.3	3.4012	25.4	3.3567	26.4	3.356	22.7	3.3557
1.85556	3.391	0.18556	0.007		1.86389	3.388	0.18556	0.101		83.5	3.4014	25.6	3.3566	26.6	3.356	22.9	3.3557
1.85833	3.391	0.18583	0.007		1.86667	3.388	0.18583	0.101		83.7	3.4017	25.8	3.3566	26.8	3.356	23.1	3.3557
1.86111	3.391	0.18611	0.007		1.86944	3.388	0.18611	0.101		83.9	3.402	26	3.3566	27	3.356	23.3	3.3555
1.86389	3.391	0.18639	0.007		1.87222	3.388	0.18639	0.101		84.1	3.4022	26.2	3.3566	27.2	3.3558	23.5	3.3555
1.86667	3.391	0.18667	0.007		1.875	3.388	0.18667	0.101		84.3	3.4025	26.4	3.3566	27.4	3.3558	23.7	3.3555
1.86944	3.391	0.18694	0.007		1.87778	3.388	0.18694	0.101		84.5	3.4028	26.6	3.3566	27.6	3.3558	23.9	3.3555
1.87222	3.391	0.18722	0.007		1.88056	3.388	0.18722	0.101		84.7	3.4031	26.8	3.3566	27.8	3.3558	24	3.3555
1.875	3.391	0.1875	0.007		1.88333	3.388	0.1875	0.101		84.9	3.4034	27	3.3566	28	3.3558	24.2	3.3555
1.87778	3.391	0.18778	0.007		1.88611	3.388	0.18778	0.101		85.1	3.4036	27.2	3.3563	28.2	3.3558	24.4	3.3555
1.88056	3.391	0.18806	0.007		1.88889	3.388	0.18806	0.101		85.3	3.4042	27.4	3.3563	28.4	3.3558	24.6	3.3555
1.88333	3.391	0.18833	0.007		1.89167	3.388	0.18833	0.101		85.5	3.4045	27.6	3.3563	28.6	3.3558	24.8	3.3555
1.88611	3.391	0.18861	0.007		1.89444	3.388	0.18861	0.101		85.7	3.4049	27.8	3.3563	28.8	3.3557	25	3.3553
1.88889	3.391	0.18889	0.007		1.89722	3.388	0.18889	0.101		85.9	3.4053	28	3.3563	29	3.3557	25.2	3.3553
1.89167	3.391	0.18917	0.007		1.9	3.388	0.18917	0.101		86.1	3.4057	28.2	3.3563	29.2	3.3557	25.4	3.3553
1.89444	3.391	0.18944	0.007		1.90278	3.388	0.18944	0.101		86.3	3.406	28.4	3.3563	29.4	3.3557	25.6	3.3553
1.89722	3.391	0.18972	0.007		1.90556	3.388	0.18972	0.101		86.5	3.4065	28.6	3.3563	29.5	3.3557	25.8	3.3553
1.9	3.391	0.19	0.007		1.90833	3.388	0.19	0.101		86.7	3.4071	28.8	3.3563	29.7	3.3557	26	3.3553
1.90278	3.391	0.19028	0.007		1.91111	3.388	0.19028	0.101		86.8	3.4076	29	3.3561	29.9	3.3555	26.2	3.3553
1.90556	3.391	0.19056	0.007		1.91389	3.388	0.19056	0.101		87	3.408	29.2	3.3561	30.1	3.3557	26.4	3.3553
1.90833	3.391	0.19083	0.006		1.91667	3.388	0.19083	0.101		87.2	3.4088	29.4	3.3561	30.3	3.3555	26.6	3.3553
1.91111	3.392	0.19111	0.006		1.91944	3.388	0.19111	0.1		87.4	3.4094	29.6	3.3561	30.5	3.3555	26.8	3.3552
1.91389	3.392	0.19139	0.006		1.92222	3.388	0.19139	0.1		87.6	3.4101	29.7	3.3561	30.7	3.3555	27	3.3552
1.91667	3.392	0.19167	0.006		1.925	3.388	0.19167	0.1		87.8	3.4107	29.9	3.3561	30.9	3.3555	27.2	3.3552
1.91944	3.392	0.19194	0.006		1.92778	3.388	0.19194	0.1		88	3.4113	30.1	3.3561	31.1	3.3555	27.4	3.3552
1.92222	3.392	0.19222	0.006		1.93056	3.388	0.19222	0.1		88.2	3.4121	30.3	3.3561	31.3	3.3555	27.6	3.3552
1.925	3.392	0.1925	0.006		1.93333	3.388	0.1925	0.1		88.4	3.4129	30.5	3.3561	31.5	3.3555	27.8	3.3552
1.92778	3.392	0.19278	0.006		1.93611	3.388	0.19278	0.1		88.6	3.4138	30.7	3.3561	31.7	3.3553	28	3.3552
1.93056	3.392	0.19306	0.006		1.93889	3.388	0.19306	0.1		88.8	3.4147	30.9	3.356	31.9	3.3553	28.2	3.3552
1.93333	3.392	0.19333	0.006		1.94167	3.388	0.19333	0.1		89	3.4156	31.1	3.356	32.1	3.3553	28.4	3.355
1.93611	3.392	0.19361	0.006		1.94444	3.388	0.19361	0.1		89.2	3.4166	31.3	3.356	32.3	3.3553	28.5	3.355
1.93889	3.392	0.19389	0.006		1.94722	3.388	0.19389	0.1		89.4	3.4177	31.5	3.356	32.5	3.3553	28.7	3.355
1.94167	3.392	0.19417	0.006		1.95	3.388	0.19417	0.1		89.6	3.4189	31.7	3.356	32.7	3.3553	28.9	3.355
1.94444	3.392	0.19444	0.006		1.95278	3.388	0.19444	0.1		89.8	3.4201	31.9	3.356	32.9	3.3553	29.1	3.355
1.94722	3.392	0.19472	0.006		1.95556	3.388	0.19472	0.1		90	3.4215	32.1	3.356	33.1	3.3553	29.3	3.355
1.95	3.392	0.195	0.006		1.95833	3.388	0.195	0.1		90.2	3.4231	32.3	3.3558	33.3	3.3552	29.5	3.355
1.95278	3.392	0.19528	0.006		1.96111	3.388	0.19528	0.1		90.4	3.4245	32.5	3.3558	33.5	3.3552	29.7	3.355
1.95556	3.392	0.19556	0.006		1.96389	3.388	0.19556	0.1		90.6	3.426	32.7	3.3558	33.7	3.3552	29.9	3.355
1.95833	3.392	0.19583	0.006		1.96667	3.388	0.19583	0.1		90.8	3.428	32.9	3.3558	33.9	3.3552	30.1	3.355
1.96111	3.392	0.19611	0.006		1.96944	3.388	0.19611	0.1		90.9	3.4297	33.1	3.3558	34	3.3552	30.3	3.3549
1.96389	3.392	0.19639	0.006		1.97222	3.388	0.19639	0.1		91.1	3.4318	33.3	3.3558	34.2	3.3552	30.5	3.3549
1.96667	3.392	0.19667	0.007		1.975	3.388	0.19667	0.1		91.3	3.4341	33.5	3.3558	34.4	3.3552	30.7	3.3549
1.96944	3.392	0.19694	0.007		1.97778	3.388	0.19694	0.1		91.5	3.4363	33.7	3.3558	34.6	3.3552	30.9	3.3549
1.97222	3.392	0.19722	0.007		1.98056	3.388	0.19722	0.1		91.7	3.4389	33.9	3.3558	34.8	3.3552	31.1	3.3549
1.975	3.392	0.1975	0.007		1.98333	3.388	0.1975	0.1		91.9	3.4415	34.1	3.3557	35	3.3552	31.3	3.3549
1.97778	3.392	0.19778	0.007		1.98611	3.388	0.19778	0.1		92.1	3.4445	34.3	3.3557	35.2	3.355	31.5	3.3549
1.98056	3.392	0.19806	0.007		1.98889	3.388	0.19806	0.1		92.3	3.4476	34.4	3.3557	35.4	3.355	31.7	3.3549
1.98333	3.393	0.19833	0.007		1.99167	3.388	0.19833	0.1		92.5	3.4508	34.6	3.3557	35.6	3.355	31.9	3.3547
1.98611	3.393	0.19861	0.007		1.99444	3.388	0.19861	0.1		92.7	3.4542	34.8	3.3557	35.8	3.355	32.1	3.3547
1.98889	3.393	0.19889	0.007		1.99722	3.388	0.19889	0.099		92.9	3.458	35	3.3557	36	3.355	32.3	3.3547
1.99167	3.393	0.19917	0.007		2	3.388	0.19917	0.099		93.1	3.462	35.2	3.3557	36.2	3.355	32.5	3.3547
1.99444	3.393	0.19944	0.007		2.00278	3.388	0.19944	0.099		93.3	3.4662	35.4	3.3557	36.4	3.355	32.7	3.3547
1.99722	3.393	0.19972	0.007		2.00556	3.388	0.19972	0.099		93.5	3.4707	35.6	3.3555	36.6	3.355	32.8	3.3547
2	3.393	0.2	0.007		2.00833	3.388	0.2	0.099		93.7	3.4755	35.8	3.3555	36.8	3.3549	33	3.3547
2.00278	3.393	0.20028	0.007		2.01111	3.388	0.20028	0.099		93.9	3.4804	36	3.3555	37	3.3549	33.2	3.3547
2.00556	3.393	0.20056	0.007		2.01389	3.388	0.20056	0.099		94.1	3.4857	36.2	3.3555	37.2	3.3549	33.4	3.3546
2.00833	3.393	0.20083	0.007		2.01667	3.388	0.20083	0.099		94.3	3.4913	36.4	3.3555	37.4	3.3549	33.6	3.3546
2.01111	3.393	0.20111	0.006		2.01944	3.388	0.20111	0.099		94.5	3.4969	36.6	3.3555	37.6	3.3549	33.8	3.3546
2.01389	3.393	0.20139	0.006		2.02222	3.388	0.20139	0.099		94.7	3.5028	36.8	3.3553	37.8	3.3549	34	3.3546
2.01667	3.393	0.20167	0.006		2.025	3.388	0.20167	0.099		94.9	3.5093	37	3.3553	38	3.3549	34.2	3.3546
2.01944	3.393	0.20194	0.006		2.02778	3.388	0.20194	0.099		95	3.5159	37.2	3.3553	38.2	3.3549	34.4	3.3546
2.02222	3.393	0.20222	0.006		2.03056	3.388	0.20222	0.099		95.2	3.5232	37.4	3.3553	38.4	3.3549	34.6	3.3546
2.025	3.393	0.2025	0.006		2.03333	3.388	0.2025	0.099		95.4	3.5308	37.6	3.3553	38.5	3.3549	34.8	3.3544
2.02778	3.394	0.20278	0.006		2.03611	3.388	0.20278	0.099		95.6	3.539	37.8	3.3553	38.7	3.3549	35	3.3544
2.03056	3.394	0.20306	0.006		2.03889	3.388	0.20306	0.099		95.8	3.5476	38	3.3553	38.9	3.3549	35.2	3.3544
2.03333	3.394	0.20333	0.006		2.04167	3.388	0.20333	0.099		96	3.5565	38.2	3.3553	39.1	3.3547	35.4	3.3544
2.03611	3.394	0.20361	0.006		2.04444	3.388	0.20361	0.099		96.2	3.5658	38.4	3.3553	39.3	3.3547	35.6	3.3544
2.03889	3.394	0.20389	0.006		2.04722	3.388	0.20389	0.099		96.4	3.5756	38.6	3.3553	39.5	3.3547	35.8	3.3544
2.04167	3.394	0.20417	0.006		2.05	3.388	0.20417	0.099		96.6	3.5858	38.8	3.3553	39.7	3.3547	36	3.3544
2.04444	3.394	0.20444	0.006		2.05278	3.388	0.20444	0.099		96.8	3.5965	38.9	3.3552	39.9	3.3547	36.2	3.3544
2.04722	3.394	0.20472	0.006		2.05556	3.388	0.20472	0.099		97	3.6075	39.1	3.3552	40.1	3.3547	36.4	3.3544
2.05	3.394	0.205	0.006		2.05833	3.388	0.205	0.099		97.2	3.6192	39.3	3.3552	40.3	3.3547	36.6	3.3544
2.05278	3.394	0.20528	0.006		2.06111	3.388	0.20528	0.099		97.4	3.631	39.5	3.3552	40.5	3.3547	36.8	3.3543
2.05556	3.394	0.20556	0.006		2.06389	3.388	0.20556	0.099		97.6	3.6435	39.7	3.3552	40.7	3.3546	37	3.3544
2.05833	3.395	0.20583	0.006		2.06667	3.388	0.20583	0.099		97.8	3.6564	39.9	3.3552	40.9	3.3546	37.2	3.3543
2.06111	3.395	0.20611	0.006		2.06944	3.389	0.20611	0.099		98	3.6695	40.1	3.3552	41.1	3.3546	37.3	3.3543
2.06389	3.395	0.20639	0.006		2.07222	3.389	0.20639	0.099		98.2	3.6832	40.3	3.3552	41.3	3.3546	37.5	3.3543
2.06667	3.395	0.20667	0.006		2.075	3.389	0.20667	0.099		98.4	3.6973	40.5	3.355	41.5	3.3546	37.7	3.3543
2.06944	3.395	0.20694	0.006		2.07778	3.389	0.20694	0.099		98.6	3.7116	40.7	3.355	41.7	3.3546	37.9	3.3543
2.07222	3.395	0.20722	0.006		2.08056	3.389	0.20722	0.099		98.8	3.7257	40.9	3.355	41.9	3.3544	38.1	3.3543
2.075	3.395	0.2075	0.006		2.08333	3.389	0.2075	0.099		99	3.7399	41.1	3.355	42.1	3.3546	38.3	3.3543
2.07778	3.395	0.20778	0.006		2.08611	3.389	0.20778	0.099		99.1	3.7542	41.3	3.355	42.3	3.3544	38.5	3.3541
2.08056	3.395	0.20806	0.006		2.08889	3.389	0.20806	0.098		99.3	3.7683	41.5	3.355	42.5	3.3544	38.7	3.3541
2.08333	3.396	0.20833	0.006		2.09167	3.389	0.20833	0.098		99.5	3.7822	41.7	3.355	42.7	3.3544	38.9	3.3541
2.08611	3.396	0.20861	0.006		2.09444	3.389	0.20861	0.098		99.7	3.796	41.9	3.355	42.9	3.3544	39.1	3.3541
2.08889	3.396	0.20889	0.006		2.09722	3.389	0.20889	0.098		99.8	3.8001	42.1	3.355	43	3.3544	39.3	3.3541
2.09167	3.396	0.20917	0.006		2.1	3.389	0.20917	0.098		99.8	3.8001	42.3	3.355	43.2	3.3544	39.5	3.3541
2.09444	3.396	0.20944	0.006		2.10278	3.389	0.20944	0.098			--	42.5	3.3549	43.4	3.3544	39.7	3.3541
2.09722	3.396	0.20972	0.006		2.10556	3.389	0.20972	0.098		0	3.7773	42.7	3.3549	43.6	3.3543	39.9	3.3541
2.1	3.397	0.21	0.006		2.10833	3.389	0.21	0.098		0.2	3.6424	42.9	3.3549	43.8	3.3543	40.1	3.3539
2.10278	3.397	0.21028	0.006		2.11111	3.389	0.21028	0.098		0.4	3.5786	43.1	3.3549	44	3.3543	40.3	3.3539
2.10556	3.397	0.21056	0.006		2.11389	3.389	0.21056	0.098		0.6	3.53	43.3	3.3549	44.2	3.3543	40.5	3.3539
2.10833	3.397	0.21083	0.006		2.11667	3.389	0.21083	0.098		0.8	3.4899	43.4	3.3549	44.4	3.3543	40.7	3.3539
2.11111	3.397	0.21111	0.006		2.11944	3.389	0.21111	0.098		1	3.4553	43.6	3.3547	44.6	3.3543	40.9	3.3539
2.11389	3.398	0.21139	0.005		2.12222	3.389	0.21139	0.098		1.2	3.4265	43.8	3.3547	44.8	3.3543	41.1	3.3539
2.11667	3.398	0.21167	0.005		2.125	3.389	0.21167	0.098		1.4	3.4029	44	3.3547	45	3.3543	41.3	3.3538
2.11944	3.398	0.21194	0.005		2.12778	3.389	0.21194	0.098		1.6	3.3851	44.2	3.3547	45.2	3.3543	41.5	3.3538
2.12222	3.398	0.21222	0.005		2.13056	3.389	0.21222	0.098		1.8	3.3719	44.4	3.3547	45.4	3.3541	41.6	3.3538
2.125	3.398	0.2125	0.005		2.13333	3.389	0.2125	0.098		2	3.3636	44.6	3.3547	45.6	3.3541	41.8	3.3538
2.12778	3.399	0.21278	0.005		2.13611	3.389	0.21278	0.098		2.2	3.3589	44.8	3.3547	45.8	3.3541	42	3.3538
2.13056	3.399	0.21306	0.005		2.13889	3.389	0.21306	0.098		2.4	3.357	45	3.3547	46	3.3541	42.2	3.3538
2.13333	3.399	0.21333	0.005		2.14167	3.389	0.21333	0.098		2.5	3.3563	45.2	3.3547	46.2	3.3541	42.4	3.3538
2.13611	3.399	0.21361	0.005		2.14444	3.389	0.21361	0.098		2.7	3.3561	45.4	3.3546	46.4	3.3539	42.6	3.3538
2.13889	3.4	0.21389	0.005		2.14722	3.389	0.21389	0.098		2.9	3.3561	45.6	3.3546	46.6	3.3541	42.8	3.3536
2.14167	3.4	0.21417	0.004		2.15	3.389	0.21417	0.098		3.1	3.3563	45.8	3.3546	46.8	3.3539	43	3.3536
2.14444	3.4	0.21444	0.004		2.15278	3.389	0.21444	0.098		3.3	3.3566	46	3.3546	47	3.3539	43.2	3.3536
2.14722	3.401	0.21472	0.004		2.15556	3.389	0.21472	0.098		3.5	3.3567	46.2	3.3546	47.2	3.3539	43.4	3.3536
2.15	3.401	0.215	0.004		2.15833	3.389	0.215	0.098		3.7	3.357	46.4	3.3546	47.4	3.3539	43.6	3.3536
2.15278	3.401	0.21528	0.004		2.16111	3.389	0.21528	0.098		3.9	3.357	46.6	3.3546	47.5	3.3539	43.8	3.3536
2.15556	3.401	0.21556	0.004		2.16389	3.389	0.21556	0.098		4.1	3.3572	46.8	3.3544	47.7	3.3538	44	3.3536
2.15833	3.402	0.21583	0.004		2.16667	3.389	0.21583	0.098		4.3	3.3574	47	3.3544	47.9	3.3538	44.2	3.3535
2.16111	3.402	0.21611	0.004		2.16944	3.389	0.21611	0.098		4.5	3.3575	47.2	3.3544	48.1	3.3538	44.4	3.3535
2.16389	3.403	0.21639	0.004		2.17222	3.389	0.21639	0.098		4.7	3.3575	47.4	3.3544	48.3	3.3538	44.6	3.3535
2.16667	3.403	0.21667	0.004		2.175	3.389	0.21667	0.098		4.9	3.3577	47.6	3.3544	48.5	3.3538	44.8	3.3535
2.16944	3.403	0.21694	0.004		2.17778	3.389	0.21694	0.098		5.1	3.3577	47.8	3.3544	48.7	3.3538	45	3.3535
2.17222	3.404	0.21722	0.004		2.18056	3.389	0.21722	0.097		5.3	3.3578	48	3.3544	48.9	3.3538	45.2	3.3535
2.175	3.404	0.2175	0.004		2.18333	3.389	0.2175	0.097		5.5	3.3578	48.1	3.3544	49.1	3.3538	45.4	3.3535
2.17778	3.405	0.21778	0.004		2.18611	3.389	0.21778	0.097		5.7	3.3578	48.3	3.3543	49.3	3.3538	45.6	3.3535
2.18056	3.405	0.21806	0.004		2.18889	3.389	0.21806	0.097		5.9	3.3578	48.5	3.3543	49.5	3.3536	45.8	3.3533
2.18333	3.405	0.21833	0.004		2.19167	3.389	0.21833	0.097		6.1	3.358	48.7	3.3543	49.7	3.3536	46	3.3533
2.18611	3.406	0.21861	0.004		2.19444	3.389	0.21861	0.097		6.3	3.358	48.9	3.3543	49.9	3.3536	46.1	3.3533
2.18889	3.406	0.21889	0.004		2.19722	3.389	0.21889	0.097		6.5	3.358	49.1	3.3543	50.1	3.3536	46.3	3.3533
2.19167	3.407	0.21917	0.004		2.2	3.389	0.21917	0.097		6.7	3.358	49.3	3.3543	50.3	3.3535	46.5	3.3533
2.19444	3.407	0.21944	0.004		2.20278	3.389	0.21944	0.097		6.9	3.358	49.5	3.3543	50.5	3.3535	46.7	3.3533
2.19722	3.408	0.21972	0.004		2.20556	3.389	0.21972	0.097		7	3.3581	49.7	3.3543	50.7	3.3536	46.9	3.3532
2.2	3.408	0.22	0.004		2.20833	3.389	0.22	0.097		7.2	3.358	49.9	3.3541	50.9	3.3535	47.1	3.3533
2.20278	3.409	0.22028	0.004		2.21111	3.389	0.22028	0.097		7.4	3.358	50.1	3.3541	51.1	3.3535	47.3	3.3532
2.20556	3.41	0.22056	0.004		2.21389	3.389	0.22056	0.097		7.6	3.3581	50.3	3.3541	51.3	3.3535	47.5	3.3532
2.20833	3.41	0.22083	0.004		2.21667	3.389	0.22083	0.097		7.8	3.3581	50.5	3.3541	51.5	3.3535	47.7	3.3532
2.21111	3.411	0.22111	0.004		2.21944	3.389	0.22111	0.097		8	3.3581	50.7	3.3541	51.7	3.3535	47.9	3.3532
2.21389	3.412	0.22139	0.004		2.22222	3.389	0.22139	0.097		8.2	3.3581	50.9	3.3541	51.9	3.3533	48.1	3.3532
2.21667	3.413	0.22167	0.004		2.225	3.389	0.22167	0.097		8.4	3.3581	51.1	3.3539	52	3.3533	48.3	3.3532
2.21944	3.413	0.22194	0.004		2.22778	3.389	0.22194	0.097		8.6	3.3581	51.3	3.3539	52.2	3.3533	48.5	3.3532
2.22222	3.414	0.22222	0.004		2.23056	3.389	0.22222	0.097		8.8	3.3581	51.5	3.3539	52.4	3.3533	48.7	3.353
2.225	3.415	0.2225	0.004		2.23333	3.389	0.2225	0.097		9	3.3581	51.7	3.3539	52.6	3.3533	48.9	3.353
2.22778	3.417	0.22278	0.004		2.23611	3.389	0.22278	0.097		9.2	3.3581	51.9	3.3538	52.8	3.3533	49.1	3.353
2.23056	3.418	0.22306	0.003		2.23889	3.389	0.22306	0.097		9.4	3.3581	52.1	3.3539	53	3.3532	49.3	3.353
2.23333	3.419	0.22333	0.003		2.24167	3.389	0.22333	0.097		9.6	3.3581	52.3	3.3538	53.2	3.3532	49.5	3.353
2.23611	3.421	0.22361	0.003		2.24444	3.389	0.22361	0.097		9.8	3.3581	52.4	3.3538	53.4	3.3532	49.7	3.353
2.23889	3.422	0.22389	0.003		2.24722	3.389	0.22389	0.097		10	3.3581	52.6	3.3538	53.6	3.3532	49.9	3.353
2.24167	3.424	0.22417	0.003		2.25	3.389	0.22417	0.097		10.2	3.3581	52.8	3.3538	53.8	3.3532	50.1	3.3529
2.24444	3.426	0.22444	0.002		2.25278	3.389	0.22444	0.097		10.4	3.3581	53	3.3538	54	3.3532	50.3	3.3529
2.24722	3.428	0.22472	0.002		2.25556	3.389	0.22472	0.097		10.6	3.3581	53.2	3.3538	54.2	3.353	50.4	3.3529
2.25	3.429	0.225	0.002		2.25833	3.389	0.225	0.097		10.8	3.3581	53.4	3.3536	54.4	3.353	50.6	3.3527
2.25278	3.431	0.22528	0.002		2.26111	3.389	0.22528	0.097		11	3.358	53.6	3.3536	54.6	3.353	50.8	3.3527
2.25556	3.434	0.22556	0.003		2.26389	3.389	0.22556	0.097		11.2	3.3581	53.8	3.3536	54.8	3.353	51	3.3527
2.25833	3.435	0.22583	0.002		2.26667	3.389	0.22583	0.097		11.3	3.3581	54	3.3536	55	3.353	51.2	3.3527
2.26111	3.438	0.22611	0.002		2.26944	3.389	0.22611	0.097		11.5	3.3581	54.2	3.3536	55.2	3.3529	51.4	3.3527
2.26389	3.44	0.22639	0.002		2.27222	3.389	0.22639	0.096		11.7	3.3581	54.4	3.3536	55.4	3.3529	51.6	3.3527
2.26667	3.442	0.22667	0.002		2.275	3.389	0.22667	0.096		11.9	3.358	54.6	3.3536	55.6	3.3529	51.8	3.3527
2.26944	3.444	0.22694	0.002		2.27778	3.389	0.22694	0.096		12.1	3.358	54.8	3.3535	55.8	3.3527	52	3.3527
2.27222	3.446	0.22722	0.002		2.28056	3.389	0.22722	0.096		12.3	3.358	55	3.3535	56	3.3527	52.2	3.3526
2.275	3.448	0.2275	0.002		2.28333	3.389	0.2275	0.096		12.5	3.358	55.2	3.3535	56.2	3.3527	52.4	3.3526
2.27778	3.451	0.22778	0.002		2.28611	3.389	0.22778	0.096		12.7	3.358	55.4	3.3535	56.4	3.3527	52.6	3.3526
2.28056	3.453	0.22806	0.002		2.28889	3.389	0.22806	0.096		12.9	3.358	55.6	3.3533	56.5	3.3527	52.8	3.3526
2.28333	3.455	0.22833	0.002		2.29167	3.389	0.22833	0.096		13.1	3.358	55.8	3.3533	56.7	3.3527	53	3.3526
2.28611	3.457	0.22861	0.002		2.29444	3.389	0.22861	0.096		13.3	3.358	56	3.3533	56.9	3.3527	53.2	3.3524
2.28889	3.46	0.22889	0.001		2.29722	3.389	0.22889	0.096		13.5	3.358	56.2	3.3533	57.1	3.3526	53.4	3.3524
2.29167	3.462	0.22917	0.003		2.3	3.389	0.22917	0.096		13.7	3.358	56.4	3.3533	57.3	3.3524	53.6	3.3524
2.29444	3.464	0.22944	0.004		2.30278	3.389	0.22944	0.096		13.9	3.358	56.6	3.3533	57.5	3.3526	53.8	3.3526
2.29722	3.467	0.22972	0.004		2.30556	3.389	0.22972	0.096		14.1	3.358	56.8	3.3532	57.7	3.3526	54	3.3524
2.3	3.469	0.23	0.004		2.30833	3.389	0.23	0.096		14.3	3.358	56.9	3.3532	57.9	3.3524	54.2	3.3524
2.30278	3.472	0.23028	0.004		2.31111	3.389	0.23028	0.096		14.5	3.358	57.1	3.3532	58.1	3.3524	54.4	3.3524
2.30556	3.474	0.23056	0.003		2.31389	3.389	0.23056	0.096		14.7	3.358	57.3	3.3532	58.3	3.3524	54.6	3.3524
2.30833	3.476	0.23083	0.004		2.31667	3.389	0.23083	0.096		14.9	3.358	57.5	3.3532	58.5	3.3524	54.8	3.3522
2.31111	3.479	0.23111	0.004		2.31944	3.389	0.23111	0.096		15.1	3.358	57.7	3.353	58.7	3.3524	54.9	3.3522
2.31389	3.481	0.23139	0.004		2.32222	3.389	0.23139	0.096		15.3	3.358	57.9	3.353	58.9	3.3522	55.1	3.3522
2.31667	3.484	0.23167	0.004		2.325	3.389	0.23167	0.096		15.5	3.358	58.1	3.353	59.1	3.3522	55.3	3.3522
2.31944	3.486	0.23194	0.004		2.32778	3.389	0.23194	0.096		15.7	3.3578	58.3	3.353	59.3	3.3522	55.5	3.3522
2.32222	3.489	0.23222	0.004		2.33056	3.389	0.23222	0.096		15.8	3.3578	58.5	3.353	59.5	3.3522	55.7	3.3522
2.325	3.491	0.2325	0.003		2.33333	3.39	0.2325	0.096		16	3.3578	58.7	3.3529	59.7	3.3522	55.9	3.3522
2.32778	3.494	0.23278	0.003		2.33611	3.39	0.23278	0.096		16.2	3.3578	58.9	3.3529	59.9	3.3522	56.1	3.3521
2.33056	3.496	0.23306	0.003		2.33889	3.39	0.23306	0.096		16.4	3.3578	59.1	3.3529	60.1	3.3521	56.3	3.3521
2.33333	3.499	0.23333	0.003		2.34167	3.39	0.23333	0.096		16.6	3.3578	59.3	3.3529	60.3	3.3521	56.5	3.3521
2.33611	3.502	0.23361	0.003		2.34444	3.39	0.23361	0.096		16.8	3.3578	59.5	3.3527	60.5	3.3519	56.7	3.3521
2.33889	3.504	0.23389	0.003		2.34722	3.39	0.23389	0.096		17	3.3578	59.7	3.3527	60.7	3.3519	56.9	3.3521
2.34167	3.507	0.23417	0.003		2.35	3.39	0.23417	0.096		17.2	3.3578	59.9	3.3527	60.9	3.3519	57.1	3.3519
2.34444	3.509	0.23444	0.004		2.35278	3.39	0.23444	0.096		17.4	3.3578	60.1	3.3527	61	3.3519	57.3	3.3519
2.34722	3.512	0.23472	0.004		2.35556	3.39	0.23472	0.096		17.6	3.3578	60.3	3.3527	61.2	3.3519	57.5	3.3519
2.35	3.515	0.235	0.004		2.35833	3.39	0.235	0.096		17.8	3.3578	60.5	3.3526	61.4	3.3519	57.7	3.3519
2.35278	3.517	0.23528	0.004		2.36111	3.39	0.23528	0.096		18	3.3577	60.7	3.3526	61.6	3.3518	57.9	3.3519
2.35556	3.52	0.23556	0.004		2.36389	3.39	0.23556	0.095		18.2	3.3577	60.9	3.3526	61.8	3.3518	58.1	3.3518
2.35833	3.522	0.23583	0.004		2.36667	3.39	0.23583	0.095		18.4	3.3577	61.1	3.3526	62	3.3518	58.3	3.3518
2.36111	3.525	0.23611	0.003		2.36944	3.39	0.23611	0.095		18.6	3.3577	61.3	3.3526	62.2	3.3518	58.5	3.3518
2.36389	3.528	0.23639	0.002		2.37222	3.39	0.23639	0.095		18.8	3.3577	61.4	3.3524	62.4	3.3515	58.7	3.3518
2.36667	3.531	0.23667	0.003		2.375	3.39	0.23667	0.095		19	3.3577	61.6	3.3524	62.6	3.3515	58.9	3.3518
2.36944	3.533	0.23694	0.001		2.37778	3.39	0.23694	0.095		19.2	3.3577	61.8	3.3524	62.8	3.3515	59.1	3.3515
2.37222	3.536	0.23722	0.003		2.38056	3.39	0.23722	0.095		19.4	3.3577	62	3.3524	63	3.3515	59.3	3.3515
2.375	3.539	0.2375	0.003		2.38333	3.39	0.2375	0.095		19.6	3.3577	62.2	3.3524	63.2	3.3515	59.4	3.3515
2.37778	3.541	0.23778	0.005		2.38611	3.39	0.23778	0.095		19.8	3.3577	62.4	3.3522	63.4	3.3515	59.6	3.3515
2.38056	3.544	0.23806	0.006		2.38889	3.39	0.23806	0.095		20	3.3577	62.6	3.3522	63.6	3.3515	59.8	3.3513
2.38333	3.547	0.23833	0.006		2.39167	3.39	0.23833	0.095		20.2	3.3575	62.8	3.3522	63.8	3.3513	60	3.3513
2.38611	3.55	0.23861	0.006		2.39444	3.39	0.23861	0.095		20.3	3.3575	63	3.3522	64	3.3513	60.2	3.3513
2.38889	3.552	0.23889	0.006		2.39722	3.39	0.23889	0.095		20.5	3.3575	63.2	3.3521	64.2	3.3513	60.4	3.3513
2.39167	3.555	0.23917	0.005		2.4	3.39	0.23917	0.095		20.7	3.3575	63.4	3.3521	64.4	3.3512	60.6	3.3513
2.39444	3.558	0.23944	0.005		2.40278	3.39	0.23944	0.095		20.9	3.3575	63.6	3.3521	64.6	3.3513	60.8	3.3512
2.39722	3.561	0.23972	0.006		2.40556	3.39	0.23972	0.095		21.1	3.3575	63.8	3.3521	64.8	3.3512	61	3.3512
2.4	3.563	0.24	0.005		2.40833	3.39	0.24	0.095		21.3	3.3575	64	3.3519	65	3.3512	61.2	3.351
2.40278	3.566	0.24028	0.005		2.41111	3.39	0.24028	0.095		21.5	3.3575	64.2	3.3519	65.2	3.3512	61.4	3.351
2.40556	3.569	0.24056	0.005		2.41389	3.39	0.24056	0.095		21.7	3.3575	64.4	3.3519	65.4	3.351	61.6	3.351
2.40833	3.572	0.24083	0.005		2.41667	3.39	0.24083	0.095		21.9	3.3575	64.6	3.3519	65.5	3.351	61.8	3.351
2.41111	3.575	0.24111	0.007		2.41944	3.39	0.24111	0.095		22.1	3.3575	64.8	3.3518	65.7	3.351	62	3.351
2.41389	3.577	0.24139	0.007		2.42222	3.39	0.24139	0.095		22.3	3.3574	65	3.3518	65.9	3.3508	62.2	3.3508
2.41667	3.58	0.24167	0.006		2.425	3.39	0.24167	0.095		22.5	3.3574	65.2	3.3518	66.1	3.3508	62.4	3.3508
2.41944	3.583	0.24194	0.007		2.42778	3.39	0.24194	0.095		22.7	3.3574	65.4	3.3515	66.3	3.3507	62.6	3.3508
2.42222	3.586	0.24222	0.007		2.43056	3.39	0.24222	0.095		22.9	3.3574	65.6	3.3515	66.5	3.3507	62.8	3.3508
2.425	3.589	0.2425	0.007		2.43333	3.39	0.2425	0.095		23.1	3.3574	65.8	3.3515	66.7	3.3507	63	3.3507
2.42778	3.592	0.24278	0.005		2.43611	3.39	0.24278	0.095		23.3	3.3574	66	3.3513	66.9	3.3505	63.2	3.3507
2.43056	3.594	0.24306	0.004		2.43889	3.39	0.24306	0.095		23.5	3.3574	66.1	3.3513	67.1	3.3505	63.4	3.3507
2.43333	3.597	0.24333	0.003		2.44167	3.39	0.24333	0.095		23.7	3.3574	66.3	3.3513	67.3	3.3505	63.6	3.3507
2.43611	3.6	0.24361	0.003		2.44444	3.39	0.24361	0.095		23.9	3.3574	66.5	3.3513	67.5	3.3505	63.7	3.3505
2.43889	3.603	0.24389	0.003		2.44722	3.39	0.24389	0.095		24.1	3.3572	66.7	3.3513	67.7	3.3504	63.9	3.3505
2.44167	3.606	0.24417	0.004		2.45	3.39	0.24417	0.095		24.3	3.3574	66.9	3.3512	67.9	3.3504	64.1	3.3505
2.44444	3.609	0.24444	0.003		2.45278	3.39	0.24444	0.094		24.5	3.3572	67.1	3.3512	68.1	3.3504	64.3	3.3504
2.44722	3.612	0.24472	0.003		2.45556	3.39	0.24472	0.094		24.7	3.3572	67.3	3.351	68.3	3.3502	64.5	3.3504
2.45	3.615	0.245	0.003		2.45833	3.39	0.245	0.094		24.8	3.3572	67.5	3.351	68.5	3.3502	64.7	3.3504
2.45278	3.618	0.24528	0.003		2.46111	3.39	0.24528	0.094		25	3.3572	67.7	3.351	68.7	3.3501	64.9	3.3504
2.45556	3.621	0.24556	0.003		2.46389	3.39	0.24556	0.094		25.2	3.3572	67.9	3.351	68.9	3.3501	65.1	3.3502
2.45833	3.624	0.24583	0.003		2.46667	3.39	0.24583	0.094		25.4	3.3572	68.1	3.351	69.1	3.3501	65.3	3.3502
2.46111	3.627	0.24611	0.002		2.46944	3.39	0.24611	0.094		25.6	3.3572	68.3	3.3508	69.3	3.3499	65.5	3.3502
2.46389	3.63	0.24639	0.003		2.47222	3.39	0.24639	0.094		25.8	3.3572	68.5	3.3508	69.5	3.3499	65.7	3.3501
2.46667	3.633	0.24667	0.002		2.475	3.39	0.24667	0.094		26	3.357	68.7	3.3508	69.7	3.3499	65.9	3.3501
2.46944	3.636	0.24694	0.002		2.47778	3.39	0.24694	0.094		26.2	3.357	68.9	3.3508	69.9	3.3498	66.1	3.3501
2.47222	3.639	0.24722	0.002		2.48056	3.39	0.24722	0.094		26.4	3.357	69.1	3.3507	70	3.3498	66.3	3.3499
2.475	3.642	0.2475	0.003		2.48333	3.39	0.2475	0.094		26.6	3.357	69.3	3.3507	70.2	3.3498	66.5	3.3499
2.47778	3.645	0.24778	0.003		2.48611	3.39	0.24778	0.094		26.8	3.357	69.5	3.3505	70.4	3.3496	66.7	3.3499
2.48056	3.649	0.24806	0.003		2.48889	3.391	0.24806	0.094		27	3.357	69.7	3.3505	70.6	3.3496	66.9	3.3498
2.48333	3.652	0.24833	0.003		2.49167	3.391	0.24833	0.094		27.2	3.357	69.9	3.3505	70.8	3.3496	67.1	3.3496
2.48611	3.655	0.24861	0.003		2.49444	3.391	0.24861	0.094		27.4	3.357	70.1	3.3504	71	3.3495	67.3	3.3498
2.48889	3.658	0.24889	0.003		2.49722	3.391	0.24889	0.094		27.6	3.357	70.3	3.3504	71.2	3.3495	67.5	3.3498
2.49167	3.661	0.24917	0.002		2.5	3.391	0.24917	0.094		27.8	3.357	70.5	3.3502	71.4	3.3493	67.7	3.3496
2.49444	3.665	0.24944	0.002		2.50278	3.391	0.24944	0.094		28	3.357	70.6	3.3502	71.6	3.3493	67.9	3.3496
2.49722	3.668	0.24972	0.002		2.50556	3.391	0.24972	0.094		28.2	3.3569	70.8	3.3502	71.8	3.3491	68.1	3.3495
2.5	3.671	0.25	0.002		2.50833	3.391	0.25	0.094		28.4	3.3569	71	3.3502	72	3.3491	68.2	3.3495
2.50278	3.674	0.25028	0.002		2.51111	3.391	0.25028	0.094		28.6	3.3569	71.2	3.3501	72.2	3.3491	68.4	3.3493
2.50556	3.677	0.25056	0.002		2.51389	3.391	0.25056	0.094		28.8	3.3569	71.4	3.3501	72.4	3.3491	68.6	3.3493
2.50833	3.68	0.25083	0.002		2.51667	3.391	0.25083	0.094		29	3.3569	71.6	3.3499	72.6	3.349	68.8	3.3493
2.51111	3.684	0.25111	0.002		2.51944	3.391	0.25111	0.094		29.2	3.3569	71.8	3.3498	72.8	3.3488	69	3.3493
2.51389	3.687	0.25139	0.002		2.52222	3.391	0.25139	0.094		29.3	3.3569	72	3.3498	73	3.3488	69.2	3.3491
2.51667	3.69	0.25167	0.002		2.525	3.391	0.25167	0.094		29.5	3.3569	72.2	3.3498	73.2	3.3487	69.4	3.3491
2.51944	3.694	0.25194	0.002		2.52778	3.391	0.25194	0.093		29.7	3.3567	72.4	3.3496	73.4	3.3487	69.6	3.349
2.52222	3.697	0.25222	0.002		2.53056	3.391	0.25222	0.093		29.9	3.3567	72.6	3.3496	73.6	3.3487	69.8	3.349
2.525	3.701	0.2525	0.002		2.53333	3.391	0.2525	0.093		30.1	3.3567	72.8	3.3496	73.8	3.3487	70	3.349
2.52778	3.704	0.25278	0.002		2.53611	3.391	0.25278	0.093		30.3	3.3567	73	3.3495	74	3.3485	70.2	3.3488
2.53056	3.708	0.25306	0.002		2.53889	3.391	0.25306	0.093		30.5	3.3567	73.2	3.3495	74.2	3.3484	70.4	3.3488
2.53333	3.711	0.25333	0.002		2.54167	3.391	0.25333	0.093		30.7	3.3567	73.4	3.3493	74.4	3.3485	70.6	3.3488
2.53611	3.715	0.25361	0.002		2.54444	3.391	0.25361	0.093		30.9	3.3567	73.6	3.3493	74.5	3.3484	70.8	3.3487
2.53889	3.718	0.25389	0.002		2.54722	3.391	0.25389	0.093		31.1	3.3567	73.8	3.3491	74.7	3.3484	71	3.3487
2.54167	3.721	0.25417	0.002		2.55	3.391	0.25417	0.093		31.3	3.3567	74	3.3493	74.9	3.3482	71.2	3.3485
2.54444	3.725	0.25444	0.002		2.55278	3.391	0.25444	0.093		31.5	3.3566	74.2	3.3491	75.1	3.3482	71.4	3.3484
2.54722	3.729	0.25472	0.002		2.55556	3.391	0.25472	0.093		31.7	3.3566	74.4	3.349	75.3	3.3481	71.6	3.3485
2.55	3.732	0.255	0.003		2.55833	3.391	0.255	0.093		31.9	3.3566	74.6	3.349	75.5	3.3481	71.8	3.3484
2.55278	3.736	0.25528	0.003		2.56111	3.391	0.25528	0.093		32.1	3.3566	74.8	3.349	75.7	3.3479	72	3.3482
2.55556	3.739	0.25556	0.003		2.56389	3.391	0.25556	0.093		32.3	3.3566	75	3.3488	75.9	3.3479	72.2	3.3482
2.55833	3.743	0.25583	0.003		2.56667	3.391	0.25583	0.093		32.5	3.3566	75.1	3.3488	76.1	3.3477	72.4	3.3481
2.56111	3.747	0.25611	0.003		2.56944	3.391	0.25611	0.093		32.7	3.3566	75.3	3.3488	76.3	3.3477	72.6	3.3482
2.56389	3.751	0.25639	0.003		2.57222	3.391	0.25639	0.093		32.9	3.3566	75.5	3.3487	76.5	3.3476	72.7	3.3481
2.56667	3.754	0.25667	0.003		2.575	3.391	0.25667	0.093		33.1	3.3563	75.7	3.3485	76.7	3.3476	72.9	3.3479
2.56944	3.758	0.25694	0.002		2.57778	3.391	0.25694	0.093		33.3	3.3563	75.9	3.3485	76.9	3.3474	73.1	3.3479
2.57222	3.762	0.25722	0.003		2.58056	3.391	0.25722	0.093		33.5	3.3563	76.1	3.3485	77.1	3.3474	73.3	3.3477
2.575	3.766	0.2575	0.002		2.58333	3.391	0.2575	0.093		33.7	3.3563	76.3	3.3484	77.3	3.3473	73.5	3.3477
2.57778	3.769	0.25778	0.002		2.58611	3.391	0.25778	0.093		33.8	3.3563	76.5	3.3482	77.5	3.3471	73.7	3.3477
2.58056	3.773	0.25806	0.002		2.58889	3.391	0.25806	0.093		34	3.3563	76.7	3.3482	77.7	3.3471	73.9	3.3476
2.58333	3.777	0.25833	0.002		2.59167	3.392	0.25833	0.093		34.2	3.3563	76.9	3.3482	77.9	3.347	74.1	3.3474
2.58611	3.781	0.25861	0.002		2.59444	3.392	0.25861	0.093		34.4	3.3563	77.1	3.3481	78.1	3.347	74.3	3.3474
2.58889	3.785	0.25889	0.002		2.59722	3.392	0.25889	0.093		34.6	3.3561	77.3	3.3479	78.3	3.3467	74.5	3.3474
2.59167	3.789	0.25917	0.002		2.6	3.392	0.25917	0.093		34.8	3.3561	77.5	3.3479	78.5	3.3467	74.7	3.3473
2.59444	3.793	0.25944	0.002		2.60278	3.392	0.25944	0.093		35	3.3561	77.7	3.3477	78.7	3.3465	74.9	3.3473
2.59722	3.797	0.25972	0.002		2.60556	3.392	0.25972	0.093		35.2	3.3561	77.9	3.3477	78.9	3.3464	75.1	3.3473
2.6	3.801	0.26	0.002		2.60833	3.392	0.26	0.093		35.4	3.3561	78.1	3.3476	79	3.3464	75.3	3.3471
2.60278	3.771	0.26028	0.002		2.61111	3.392	0.26028	0.093		35.6	3.3561	78.3	3.3474	79.2	3.3462	75.5	3.347
2.60556	3.757	0.26056	0.002		2.61389	3.392	0.26056	0.093		35.8	3.3561	78.5	3.3474	79.4	3.3462	75.7	3.347
2.60833	3.746	0.26083	0.002		2.61667	3.392	0.26083	0.093		36	3.356	78.7	3.3474	79.6	3.346	75.9	3.3467
2.61111	3.735	0.26111	0.002		2.61944	3.392	0.26111	0.093		36.2	3.356	78.9	3.3473	79.8	3.3459	76.1	3.3467
2.61389	3.726	0.26139	0.002		2.62222	3.392	0.26139	0.092		36.4	3.356	79.1	3.3473	80	3.3459	76.3	3.3465
2.61667	3.717	0.26167	0.002		2.625	3.392	0.26167	0.092		36.6	3.356	79.3	3.3471	80.2	3.3457	76.5	3.3465
2.61944	3.709	0.26194	0.002		2.62778	3.392	0.26194	0.092		36.8	3.356	79.5	3.347	80.4	3.3456	76.7	3.3464
2.62222	3.702	0.26222	0.002		2.63056	3.392	0.26222	0.092		37	3.356	79.7	3.347	80.6	3.3454	76.9	3.3462
2.625	3.695	0.2625	0.002		2.63333	3.392	0.2625	0.092		37.2	3.356	79.8	3.3467	80.8	3.3454	77	3.346
2.62778	3.688	0.26278	0.002		2.63611	3.392	0.26278	0.092		37.4	3.356	80	3.3467	81	3.3453	77.2	3.346
2.63056	3.682	0.26306	0.002		2.63889	3.392	0.26306	0.092		37.6	3.356	80.2	3.3465	81.2	3.3451	77.4	3.3459
2.63333	3.676	0.26333	0.002		2.64167	3.392	0.26333	0.092		37.8	3.3558	80.4	3.3464	81.4	3.3451	77.6	3.3459
2.63611	3.67	0.26361	0.002		2.64444	3.392	0.26361	0.092		38	3.3558	80.6	3.3462	81.6	3.345	77.8	3.3457
2.63889	3.665	0.26389	0.002		2.64722	3.392	0.26389	0.092		38.2	3.3558	80.8	3.346	81.8	3.3448	78	3.3456
2.64167	3.659	0.26417	0.002		2.65	3.392	0.26417	0.092		38.3	3.3558	81	3.346	82	3.3446	78.2	3.3456
2.64444	3.654	0.26444	0.002		2.65278	3.392	0.26444	0.092		38.5	3.3558	81.2	3.3459	82.2	3.3446	78.4	3.3456
2.64722	3.649	0.26472	0.002		2.65556	3.392	0.26472	0.092		38.7	3.3558	81.4	3.3457	82.4	3.3443	78.6	3.3454
2.65	3.644	0.265	0.002		2.65833	3.392	0.265	0.092		38.9	3.3558	81.6	3.3457	82.6	3.3442	78.8	3.3453
2.65278	3.64	0.26528	0.002		2.66111	3.392	0.26528	0.092		39.1	3.3557	81.8	3.3456	82.8	3.344	79	3.3451
2.65556	3.635	0.26556	0.002		2.66389	3.393	0.26556	0.092		39.3	3.3557	82	3.3454	83	3.3439	79.2	3.345
2.65833	3.631	0.26583	0.002		2.66667	3.393	0.26583	0.092		39.5	3.3557	82.2	3.3453	83.2	3.3437	79.4	3.345
2.66111	3.627	0.26611	0.002		2.66944	3.393	0.26611	0.092		39.7	3.3557	82.4	3.3451	83.3	3.3437	79.6	3.3448
2.66389	3.622	0.26639	0.002		2.67222	3.393	0.26639	0.092		39.9	3.3557	82.6	3.345	83.5	3.3436	79.8	3.3448
2.66667	3.618	0.26667	0.002		2.675	3.393	0.26667	0.092		40.1	3.3557	82.8	3.345	83.7	3.3434	80	3.3446
2.66944	3.614	0.26694	0.002		2.67778	3.393	0.26694	0.092		40.3	3.3557	83	3.3448	83.9	3.3431	80.2	3.3445
2.67222	3.61	0.26722	0.002		2.68056	3.393	0.26722	0.092		40.5	3.3555	83.2	3.3446	84.1	3.3429	80.4	3.3443
2.675	3.606	0.2675	0.002		2.68333	3.393	0.2675	0.092		40.7	3.3555	83.4	3.3445	84.3	3.3428	80.6	3.3442
2.67778	3.603	0.26778	0.002		2.68611	3.393	0.26778	0.092		40.9	3.3555	83.6	3.3443	84.5	3.3425	80.8	3.3442
2.68056	3.599	0.26806	0.002		2.68889	3.393	0.26806	0.092		41.1	3.3555	83.8	3.3442	84.7	3.3423	81	3.344
2.68333	3.595	0.26833	0.002		2.69167	3.393	0.26833	0.092		41.3	3.3555	84	3.344	84.9	3.3423	81.2	3.3439
2.68611	3.592	0.26861	0.002		2.69444	3.393	0.26861	0.092		41.5	3.3555	84.2	3.3439	85.1	3.3419	81.3	3.3439
2.68889	3.588	0.26889	0.002		2.69722	3.393	0.26889	0.092		41.7	3.3555	84.3	3.3439	85.3	3.3415	81.5	3.3436
2.69167	3.584	0.26917	0.002		2.7	3.393	0.26917	0.092		41.9	3.3555	84.5	3.3436	85.5	3.3414	81.7	3.3434
2.69444	3.581	0.26944	0.002		2.70278	3.393	0.26944	0.092		42.1	3.3553	84.7	3.3433	85.7	3.3411	81.9	3.3434
2.69722	3.578	0.26972	0.002		2.70556	3.393	0.26972	0.092		42.3	3.3553	84.9	3.3433	85.9	3.3408	82.1	3.3433
2.7	3.574	0.27	0.002		2.70833	3.393	0.27	0.092		42.5	3.3553	85.1	3.3429	86.1	3.3406	82.3	3.3429
2.70278	3.571	0.27028	0.002		2.71111	3.393	0.27028	0.092		42.7	3.3553	85.3	3.3428	86.3	3.3403	82.5	3.3428
2.70556	3.568	0.27056	0.002		2.71389	3.393	0.27056	0.092		42.9	3.3553	85.5	3.3426	86.5	3.3403	82.7	3.3426
2.70833	3.564	0.27083	0.002		2.71667	3.394	0.27083	0.091		43	3.3553	85.7	3.3423	86.7	3.34	82.9	3.3425
2.71111	3.561	0.27111	0.002		2.71944	3.394	0.27111	0.091		43.2	3.3553	85.9	3.342	86.9	3.3397	83.1	3.342
2.71389	3.558	0.27139	0.002		2.72222	3.394	0.27139	0.091		43.4	3.3552	86.1	3.3419	87.1	3.3392	83.3	3.3419
2.71667	3.555	0.27167	0.002		2.725	3.394	0.27167	0.091		43.6	3.3553	86.3	3.3415	87.3	3.3391	83.5	3.3419
2.71944	3.551	0.27194	0.002		2.72778	3.394	0.27194	0.091		43.8	3.3552	86.5	3.3412	87.5	3.3388	83.7	3.3417
2.72222	3.548	0.27222	0.002		2.73056	3.394	0.27222	0.091		44	3.3552	86.7	3.3409	87.7	3.3384	83.9	3.3414
2.725	3.545	0.2725	0.002		2.73333	3.394	0.2725	0.091		44.2	3.3552	86.9	3.3409	87.8	3.3378	84.1	3.3412
2.72778	3.542	0.27278	0.002		2.73611	3.394	0.27278	0.091		44.4	3.3552	87.1	3.3406	88	3.3372	84.3	3.3411
2.73056	3.539	0.27306	0.002		2.73889	3.394	0.27306	0.091		44.6	3.3552	87.3	3.3403	88.2	3.3369	84.5	3.3409
2.73333	3.536	0.27333	0.002		2.74167	3.394	0.27333	0.091		44.8	3.355	87.5	3.3402	88.4	3.3367	84.7	3.3406
2.73611	3.533	0.27361	0.002		2.74444	3.394	0.27361	0.091		45	3.355	87.7	3.3397	88.6	3.3363	84.9	3.3405
2.73889	3.53	0.27389	0.002		2.74722	3.394	0.27389	0.091		45.2	3.355	87.9	3.3394	88.8	3.3357	85.1	3.3403
2.74167	3.527	0.27417	0.002		2.75	3.394	0.27417	0.091		45.4	3.355	88.1	3.3392	89	3.3352	85.3	3.3398
2.74444	3.524	0.27444	0.002		2.75278	3.394	0.27444	0.091		45.6	3.355	88.3	3.3389	89.2	3.3347	85.5	3.3395
2.74722	3.521	0.27472	0.002		2.75556	3.394	0.27472	0.091		45.8	3.355	88.5	3.3384	89.4	3.3343	85.7	3.3391
2.75	3.518	0.275	0.002		2.75833	3.394	0.275	0.091		46	3.355	88.7	3.3381	89.6	3.3336	85.8	3.3389
2.75278	3.515	0.27528	0.002		2.76111	3.395	0.27528	0.091		46.2	3.355	88.8	3.338	89.8	3.3332	86	3.3386
2.75556	3.513	0.27556	0.002		2.76389	3.395	0.27556	0.091		46.4	3.355	89	3.3375	90	3.3329	86.2	3.3383
2.75833	3.51	0.27583	0.002		2.76667	3.395	0.27583	0.091		46.6	3.3549	89.2	3.3369	90.2	3.3321	86.4	3.338
2.76111	3.507	0.27611	0.002		2.76944	3.395	0.27611	0.091		46.8	3.3549	89.4	3.3364	90.4	3.3312	86.6	3.3375
2.76389	3.504	0.27639	0.002		2.77222	3.395	0.27639	0.091		47	3.3549	89.6	3.336	90.6	3.3305	86.8	3.3371
2.76667	3.501	0.27667	0.002		2.775	3.395	0.27667	0.091		47.2	3.3549	89.8	3.3357	90.8	3.3299	87	3.3369
2.76944	3.499	0.27694	0.002		2.77778	3.395	0.27694	0.091		47.3	3.3549	90	3.3352	91	3.3291	87.2	3.3364
2.77222	3.496	0.27722	0.002		2.78056	3.395	0.27722	0.091		47.5	3.3549	90.2	3.3347	91.2	3.3282	87.4	3.336
2.775	3.493	0.2775	0.002		2.78333	3.395	0.2775	0.091		47.7	3.3547	90.4	3.3341	91.4	3.3271	87.6	3.3358
2.77778	3.491	0.27778	0.002		2.78611	3.395	0.27778	0.091		47.9	3.3547	90.6	3.3335	91.6	3.3262	87.8	3.3352
2.78056	3.488	0.27806	0.002		2.78889	3.395	0.27806	0.091		48.1	3.3547	90.8	3.3329	91.8	3.3256	88	3.3347
2.78333	3.486	0.27833	0.002		2.79167	3.395	0.27833	0.091		48.3	3.3547	91	3.3319	92	3.3245	88.2	3.3344
2.78611	3.483	0.27861	0.002		2.79444	3.395	0.27861	0.091		48.5	3.3547	91.2	3.3312	92.2	3.3233	88.4	3.3338
2.78889	3.48	0.27889	0.002		2.79722	3.395	0.27889	0.091		48.7	3.3546	91.4	3.3307	92.3	3.3219	88.6	3.3332
2.79167	3.478	0.27917	0.002		2.8	3.395	0.27917	0.091		48.9	3.3546	91.6	3.3298	92.5	3.3206	88.8	3.3327
2.79444	3.475	0.27944	0.002		2.80278	3.395	0.27944	0.091		49.1	3.3546	91.8	3.329	92.7	3.3192	89	3.3319
2.79722	3.473	0.27972	0.002		2.80556	3.396	0.27972	0.091		49.3	3.3546	92	3.3284	92.9	3.3177	89.2	3.3318
2.8	3.471	0.28	0.002		2.80833	3.396	0.28	0.091		49.5	3.3546	92.2	3.3274	93.1	3.3161	89.4	3.3312
2.80278	3.468	0.28028	0.001		2.81111	3.396	0.28028	0.091		49.7	3.3546	92.4	3.3264	93.3	3.3146	89.6	3.3305
2.80556	3.466	0.28056	0.001		2.81389	3.396	0.28056	0.09		49.9	3.3546	92.6	3.3253	93.5	3.3124	89.8	3.3298
2.80833	3.463	0.28083	0.001		2.81667	3.396	0.28083	0.09		50.1	3.3546	92.8	3.3242	93.7	3.3107	90	3.329
2.81111	3.461	0.28111	0.001		2.81944	3.396	0.28111	0.09		50.3	3.3546	93	3.3228	93.9	3.3087	90.2	3.3281
2.81389	3.459	0.28139	0.001		2.82222	3.396	0.28139	0.09		50.5	3.3544	93.2	3.3216	94.1	3.3061	90.3	3.327
2.81667	3.456	0.28167	0.001		2.825	3.396	0.28167	0.09		50.7	3.3544	93.3	3.3203	94.3	3.3037	90.5	3.3265
2.81944	3.454	0.28194	0.001		2.82778	3.396	0.28194	0.09		50.9	3.3544	93.5	3.3192	94.5	3.3008	90.7	3.3257
2.82222	3.452	0.28222	0.001		2.83056	3.396	0.28222	0.09		51.1	3.3544	93.7	3.318	94.7	3.2978	90.9	3.3248
2.825	3.45	0.2825	0.001		2.83333	3.396	0.2825	0.09		51.3	3.3544	93.9	3.3163	94.9	3.2941	91.1	3.3237
2.82778	3.447	0.28278	0.001		2.83611	3.396	0.28278	0.09		51.5	3.3543	94.1	3.3144	95.1	3.2909	91.3	3.3225
2.83056	3.445	0.28306	0.001		2.83889	3.397	0.28306	0.09		51.7	3.3543	94.3	3.3119	95.3	3.2875	91.5	3.3212
2.83333	3.443	0.28333	0.001		2.84167	3.397	0.28333	0.09		51.8	3.3543	94.5	3.3098	95.5	3.283	91.7	3.3202
2.83611	3.441	0.28361	0.001		2.84444	3.397	0.28361	0.09		52	3.3543	94.7	3.3067	95.7	3.2778	91.9	3.3186
2.83889	3.439	0.28389	0.001		2.84722	3.397	0.28389	0.09		52.2	3.3543	94.9	3.3042	95.9	3.2721	92.1	3.3172
2.84167	3.437	0.28417	0.001		2.85	3.397	0.28417	0.09		52.4	3.3543	95.1	3.3012	96.1	3.2657	92.3	3.316
2.84444	3.435	0.28444	0.001		2.85278	3.397	0.28444	0.09		52.6	3.3543	95.3	3.298	96.3	3.2575	92.5	3.3146
2.84722	3.433	0.28472	0.001		2.85556	3.397	0.28472	0.09		52.8	3.3541	95.5	3.2938	96.5	3.249	92.7	3.3129
2.85	3.431	0.285	0.001		2.85833	3.397	0.285	0.09		53	3.3541	95.7	3.2901	96.7	3.2406	92.9	3.3109
2.85278	3.429	0.28528	0.001		2.86111	3.397	0.28528	0.09		53.2	3.3541	95.9	3.2842	96.8	3.229	93.1	3.309
2.85556	3.427	0.28556	0.001		2.86389	3.397	0.28556	0.09		53.4	3.3541	96.1	3.2803	97	3.2135	93.3	3.3067
2.85833	3.425	0.28583	0.001		2.86667	3.397	0.28583	0.09		53.6	3.3541	96.3	3.2737	97.2	3.1975	93.5	3.305
2.86111	3.423	0.28611	0.001		2.86944	3.397	0.28611	0.09		53.8	3.3539	96.5	3.2667	97.4	3.1782	93.7	3.3028
2.86389	3.422	0.28639	0.001		2.87222	3.397	0.28639	0.09		54	3.3539	96.7	3.2597	97.6	3.1487	93.9	3.3003
2.86667	3.42	0.28667	0.001		2.875	3.398	0.28667	0.09		54.2	3.3539	96.9	3.2512	97.8	3.1061	94.1	3.2972
2.86944	3.418	0.28694	0.001		2.87778	3.398	0.28694	0.09		54.4	3.3539	97.1	3.2417	98	3.0625	94.3	3.2938
2.87222	3.416	0.28722	0.001		2.88056	3.398	0.28722	0.09		54.6	3.3539	97.3	3.2296	98.2	2.9847	94.5	3.2909
2.875	3.414	0.2875	0.001		2.88333	3.398	0.2875	0.09		54.8	3.3539	97.5	3.2132	98.4	2.8547	94.7	3.2868
2.87778	3.413	0.28778	0.001		2.88611	3.398	0.28778	0.09		55	3.3539	97.7	3.1971	98.6	2.6539	94.8	3.283
2.88056	3.411	0.28806	0.001		2.88889	3.398	0.28806	0.09		55.2	3.3538	97.9	3.1746	98.8	2.6153	95	3.2785
2.88333	3.409	0.28833	0.001		2.89167	3.398	0.28833	0.09		55.4	3.3538	98	3.1428	99	2.5756	95.2	3.273
2.88611	3.408	0.28861	0.001		2.89444	3.398	0.28861	0.09		55.6	3.3538	98.2	3.1005	99.2	2.5837	95.4	3.2673
2.88889	3.406	0.28889	0.001		2.89722	3.398	0.28889	0.09		55.8	3.3538	98.4	3.0317	99.4	2.5563	95.6	3.2614
2.89167	3.404	0.28917	0.001		2.9	3.398	0.28917	0.09		56	3.3538	98.6	2.9205	99.4	2.4986	95.8	3.2546
2.89444	3.403	0.28944	0.001		2.90278	3.398	0.28944	0.09		56.2	3.3538	98.8	2.7513	--	--	96	3.2462
2.89722	3.401	0.28972	0.001		2.90556	3.399	0.28972	0.09		56.3	3.3536	99	2.6549	--	--	96.2	3.2363
2.9	3.4	0.29	0.001		2.90833	3.399	0.29	0.09		56.5	3.3536	99.2	2.6096	--	--	96.4	3.222
2.90278	3.398	0.29028	0.001		2.91111	3.399	0.29028	0.09		56.7	3.3536	99.4	2.5818	--	--	96.6	3.2076
2.90556	3.397	0.29056	0.001		2.91389	3.399	0.29056	0.09		56.9	3.3536	99.6	2.5849	--	--	96.8	3.1924
2.90833	3.395	0.29083	0.001		2.91667	3.399	0.29083	0.089		57.1	3.3535	99.8	2.5481	--	--	97	3.1822
2.91111	3.394	0.29111	0.001		2.91944	3.399	0.29111	0.089		57.3	3.3535	99.9	2.5	--	--	97.2	3.1806
2.91389	3.393	0.29139	0.001		2.92222	3.399	0.29139	0.089		57.5	3.3535	--	--	--	--	97.4	3.1582
2.91667	3.391	0.29167	0.001		2.925	3.399	0.29167	0.089		57.7	3.3533	--	--	--	--	97.6	3.1403
2.91944	3.39	0.29194	0.001		2.92778	3.399	0.29194	0.089		57.9	3.3533	--	--	--	--	97.8	3.0517
2.92222	3.389	0.29222	0.001		2.93056	3.399	0.29222	0.089		58.1	3.3533	--	--	--	--	98	3.0562
2.925	3.387	0.2925	0.001		2.93333	3.4	0.2925	0.089		58.3	3.3533	--	--	--	--	98.2	3.0063
2.92778	3.386	0.29278	0.001		2.93611	3.4	0.29278	0.089		58.5	3.3533	--	--	--	--	98.4	2.7392
2.93056	3.385	0.29306	0.001		2.93889	3.4	0.29306	0.089		58.7	3.3533	--	--	--	--	98.6	2.6654
2.93333	3.384	0.29333	0.001		2.94167	3.4	0.29333	0.089		58.9	3.3532	--	--	--	--	98.8	2.556
2.93611	3.383	0.29361	0.001		2.94444	3.4	0.29361	0.089		59.1	3.3532	--	--	--	--	99	2.5552
2.93889	3.382	0.29389	0.001		2.94722	3.4	0.29389	0.089		59.3	3.3532	--	--	--	--	99.1	2.5023
2.94167	3.381	0.29417	0.001		2.95	3.4	0.29417	0.089		59.5	3.3532	--	--	--	--	99.2	2.4995
2.94444	3.38	0.29444	0.001		2.95278	3.4	0.29444	0.089		59.7	3.3532	--	--	--	--	--	--
2.94722	3.379	0.29472	0.001		2.95556	3.4	0.29472	0.089		59.9	3.353	--	--	--	--	--	--
2.95	3.378	0.295	0.001		2.95833	3.4	0.295	0.089		60.1	3.353	--	--	--	--	--	--
2.95278	3.377	0.29528	0.001		2.96111	3.401	0.29528	0.089		60.3	3.353	--	--	--	--	--	--
2.95556	3.376	0.29556	0.001		2.96389	3.401	0.29556	0.089		60.5	3.3529	--	--	--	--	--	--
2.95833	3.375	0.29583	0.001		2.96667	3.401	0.29583	0.089		60.7	3.3529	--	--	--	--	--	--
2.96111	3.374	0.29611	0.001		2.96944	3.401	0.29611	0.089		60.9	3.3529	--	--	--	--	--	--
2.96389	3.374	0.29639	0.001		2.97222	3.401	0.29639	0.089		61	3.3529	--	--	--	--	--	--
2.96667	3.373	0.29667	0.001		2.975	3.401	0.29667	0.089		61.2	3.3529	--	--	--	--	--	--
2.96944	3.372	0.29694	0.001		2.97778	3.401	0.29694	0.089		61.4	3.3529	--	--	--	--	--	--
2.97222	3.372	0.29722	0.001		2.98056	3.401	0.29722	0.089		61.6	3.3527	--	--	--	--	--	--
2.975	3.371	0.2975	0.001		2.98333	3.402	0.2975	0.089		61.8	3.3527	--	--	--	--	--	--
2.97778	3.371	0.29778	0.001		2.98611	3.402	0.29778	0.089		62	3.3527	--	--	--	--	--	--
2.98056	3.37	0.29806	0.001		2.98889	3.402	0.29806	0.089		62.2	3.3527	--	--	--	--	--	--
2.98333	3.369	0.29833	0.001		2.99167	3.402	0.29833	0.089		62.4	3.3526	--	--	--	--	--	--
2.98611	3.369	0.29861	0.001		2.99444	3.402	0.29861	0.089		62.6	3.3526	--	--	--	--	--	--
2.98889	3.369	0.29889	0.001		2.99722	3.402	0.29889	0.089		62.8	3.3526	--	--	--	--	--	--
2.99167	3.368	0.29917	0.001		3	3.402	0.29917	0.089		63	3.3526	--	--	--	--	--	--
2.99444	3.368	0.29944	0.001		3.00278	3.402	0.29944	0.089		63.2	3.3524	--	--	--	--	--	--
2.99722	3.368	0.29972	0.001		3.00556	3.403	0.29972	0.089		63.4	3.3524	--	--	--	--	--	--
3	3.367	0.3	0.001		3.00833	3.403	0.3	0.089		63.6	3.3524	--	--	--	--	--	--
3.00278	3.367	0.30028	0.001		3.01111	3.403	0.30028	0.089		63.8	3.3524	--	--	--	--	--	--
3.00556	3.367	0.30056	0.001		3.01389	3.403	0.30056	0.088		64	3.3522	--	--	--	--	--	--
3.00833	3.366	0.30083	0.001		3.01667	3.403	0.30083	0.088		64.2	3.3522	--	--	--	--	--	--
3.01111	3.366	0.30111	0.001		3.01944	3.403	0.30111	0.088		64.4	3.3522	--	--	--	--	--	--
3.01389	3.366	0.30139	0.001		3.02222	3.403	0.30139	0.088		64.6	3.3522	--	--	--	--	--	--
3.01667	3.366	0.30167	0.001		3.025	3.403	0.30167	0.088		64.8	3.3521	--	--	--	--	--	--
3.01944	3.366	0.30194	0.001		3.02778	3.404	0.30194	0.088		65	3.3521	--	--	--	--	--	--
3.02222	3.366	0.30222	0.001		3.03056	3.404	0.30222	0.088		65.2	3.3521	--	--	--	--	--	--
3.025	3.366	0.3025	0.001		3.03333	3.404	0.3025	0.088		65.4	3.3519	--	--	--	--	--	--
3.02778	3.365	0.30278	0.001		3.03611	3.404	0.30278	0.088		65.5	3.3519	--	--	--	--	--	--
3.03056	3.365	0.30306	0.001		3.03889	3.404	0.30306	0.088		65.7	3.3519	--	--	--	--	--	--
3.03333	3.365	0.30333	0.001		3.04167	3.404	0.30333	0.088		65.9	3.3519	--	--	--	--	--	--
3.03611	3.365	0.30361	0.001		3.04444	3.405	0.30361	0.088		66.1	3.3518	--	--	--	--	--	--
3.03889	3.365	0.30389	0.001		3.04722	3.405	0.30389	0.088		66.3	3.3518	--	--	--	--	--	--
3.04167	3.365	0.30417	0.001		3.05	3.405	0.30417	0.088		66.5	3.3518	--	--	--	--	--	--
3.04444	3.365	0.30444	0.001		3.05278	3.405	0.30444	0.088		66.7	3.3515	--	--	--	--	--	--
3.04722	3.365	0.30472	0.001		3.05556	3.405	0.30472	0.088		66.9	3.3515	--	--	--	--	--	--
3.05	3.365	0.305	0.001		3.05833	3.405	0.305	0.088		67.1	3.3515	--	--	--	--	--	--
3.05278	3.365	0.30528	0.001		3.06111	3.406	0.30528	0.088		67.3	3.3513	--	--	--	--	--	--
3.05556	3.365	0.30556	0.001		3.06389	3.406	0.30556	0.088		67.5	3.3513	--	--	--	--	--	--
3.05833	3.365	0.30583	0.001		3.06667	3.406	0.30583	0.088		67.7	3.3513	--	--	--	--	--	--
3.06111	3.365	0.30611	0.001		3.06944	3.406	0.30611	0.088		67.9	3.3512	--	--	--	--	--	--
3.06389	3.365	0.30639	0.001		3.07222	3.406	0.30639	0.088		68.1	3.3512	--	--	--	--	--	--
3.06667	3.365	0.30667	0.001		3.075	3.406	0.30667	0.088		68.3	3.3512	--	--	--	--	--	--
3.06944	3.365	0.30694	0.001		3.07778	3.407	0.30694	0.088		68.5	3.351	--	--	--	--	--	--
3.07222	3.365	0.30722	0.001		3.08056	3.407	0.30722	0.088		68.7	3.351	--	--	--	--	--	--
3.075	3.365	0.3075	0.001		3.08333	3.407	0.3075	0.088		68.9	3.351	--	--	--	--	--	--
3.07778	3.365	0.30778	0.001		3.08611	3.407	0.30778	0.088		69.1	3.3508	--	--	--	--	--	--
3.08056	3.365	0.30806	0.001		3.08889	3.407	0.30806	0.088		69.3	3.3508	--	--	--	--	--	--
3.08333	3.365	0.30833	0.001		3.09167	3.408	0.30833	0.088		69.5	3.3508	--	--	--	--	--	--
3.08611	3.365	0.30861	0.001		3.09444	3.408	0.30861	0.088		69.7	3.3507	--	--	--	--	--	--
3.08889	3.365	0.30889	0.001		3.09722	3.408	0.30889	0.088		69.9	3.3507	--	--	--	--	--	--
3.09167	3.365	0.30917	0.001		3.1	3.408	0.30917	0.088		70	3.3507	--	--	--	--	--	--
3.09444	3.364	0.30944	0.001		3.10278	3.408	0.30944	0.088		70.2	3.3505	--	--	--	--	--	--
3.09722	3.364	0.30972	0.001		3.10556	3.409	0.30972	0.088		70.4	3.3505	--	--	--	--	--	--
3.1	3.359	0.31	0.001		3.10833	3.409	0.31	0.088		70.6	3.3504	--	--	--	--	--	--
3.10278	3.358	0.31028	0.001		3.11111	3.409	0.31028	0.088		70.8	3.3504	--	--	--	--	--	--
3.10556	3.358	0.31056	0.001		3.11389	3.409	0.31056	0.088		71	3.3504	--	--	--	--	--	--
3.10833	3.358	0.31083	0.001		3.11667	3.41	0.31083	0.087		71.2	3.3502	--	--	--	--	--	--
3.11111	3.358	0.31111	0.001		3.11944	3.41	0.31111	0.087		71.4	3.3502	--	--	--	--	--	--
3.11389	3.357	0.31139	0.001		3.12222	3.41	0.31139	0.087		71.6	3.3502	--	--	--	--	--	--
3.11667	3.357	0.31167	0.001		3.125	3.41	0.31167	0.087		71.8	3.3501	--	--	--	--	--	--
3.11944	3.364	0.31194	0.001		3.12778	3.411	0.31194	0.087		72	3.3501	--	--	--	--	--	--
3.12222	3.364	0.31222	0.001		3.13056	3.411	0.31222	0.087		72.2	3.3499	--	--	--	--	--	--
3.125	3.364	0.3125	0.001		3.13333	3.411	0.3125	0.087		72.4	3.3499	--	--	--	--	--	--
3.12778	3.364	0.31278	0.001		3.13611	3.412	0.31278	0.087		72.6	3.3499	--	--	--	--	--	--
3.13056	3.364	0.31306	0.001		3.13889	3.412	0.31306	0.087		72.8	3.3498	--	--	--	--	--	--
3.13333	3.364	0.31333	0.001		3.14167	3.412	0.31333	0.087		73	3.3498	--	--	--	--	--	--
3.13611	3.364	0.31361	0.001		3.14444	3.413	0.31361	0.087		73.2	3.3498	--	--	--	--	--	--
3.13889	3.364	0.31389	0.001		3.14722	3.413	0.31389	0.087		73.4	3.3496	--	--	--	--	--	--
3.14167	3.364	0.31417	0.001		3.15	3.413	0.31417	0.087		73.6	3.3496	--	--	--	--	--	--
3.14444	3.364	0.31444	0.001		3.15278	3.414	0.31444	0.087		73.8	3.3495	--	--	--	--	--	--
3.14722	3.364	0.31472	0.001		3.15556	3.414	0.31472	0.087		74	3.3495	--	--	--	--	--	--
3.15	3.364	0.315	0.001		3.15833	3.415	0.315	0.087		74.2	3.3493	--	--	--	--	--	--
3.15278	3.364	0.31528	0.001		3.16111	3.415	0.31528	0.087		74.4	3.3493	--	--	--	--	--	--
3.15556	3.364	0.31556	0.001		3.16389	3.416	0.31556	0.087		74.5	3.3491	--	--	--	--	--	--
3.15833	3.364	0.31583	0.001		3.16667	3.416	0.31583	0.087		74.7	3.3491	--	--	--	--	--	--
3.16111	3.364	0.31611	0.001		3.16944	3.417	0.31611	0.087		74.9	3.3491	--	--	--	--	--	--
3.16389	3.364	0.31639	0.001		3.17222	3.417	0.31639	0.087		75.1	3.349	--	--	--	--	--	--
3.16667	3.364	0.31667	0.001		3.175	3.418	0.31667	0.087		75.3	3.3488	--	--	--	--	--	--
3.16944	3.364	0.31694	0.001		3.17778	3.418	0.31694	0.087		75.5	3.3488	--	--	--	--	--	--
3.17222	3.364	0.31722	0.001		3.18056	3.419	0.31722	0.087		75.7	3.3488	--	--	--	--	--	--
3.175	3.364	0.3175	0.001		3.18333	3.419	0.3175	0.087		75.9	3.3487	--	--	--	--	--	--
3.17778	3.364	0.31778	0.001		3.18611	3.42	0.31778	0.087		76.1	3.3487	--	--	--	--	--	--
3.18056	3.364	0.31806	0.001		3.18889	3.42	0.31806	0.087		76.3	3.3485	--	--	--	--	--	--
3.18333	3.364	0.31833	0		3.19167	3.421	0.31833	0.087		76.5	3.3485	--	--	--	--	--	--
3.18611	3.364	0.31861	0		3.19444	3.422	0.31861	0.087		76.7	3.3484	--	--	--	--	--	--
3.18889	3.364	0.31889	0.001		3.19722	3.422	0.31889	0.087		76.9	3.3484	--	--	--	--	--	--
3.19167	3.364	0.31917	0		3.2	3.423	0.31917	0.087		77.1	3.3482	--	--	--	--	--	--
3.19444	3.364	0.31944	0.001		3.20278	3.424	0.31944	0.087		77.3	3.3482	--	--	--	--	--	--
3.19722	3.364	0.31972	0		3.20556	3.424	0.31972	0.087		77.5	3.3481	--	--	--	--	--	--
3.2	3.364	0.32	0.001		3.20833	3.425	0.32	0.087		77.7	3.3479	--	--	--	--	--	--
3.20278	3.364	0.32028	0.001		3.21111	3.426	0.32028	0.086		77.9	3.3479	--	--	--	--	--	--
3.20556	3.364	0.32056	0.001		3.21389	3.427	0.32056	0.086		78.1	3.3479	--	--	--	--	--	--
3.20833	3.364	0.32083	0.001		3.21667	3.428	0.32083	0.086		78.3	3.3477	--	--	--	--	--	--
3.21111	3.364	0.32111	0.001		3.21944	3.429	0.32111	0.086		78.5	3.3477	--	--	--	--	--	--
3.21389	3.364	0.32139	0.001		3.22222	3.43	0.32139	0.086		78.7	3.3477	--	--	--	--	--	--
3.21667	3.364	0.32167	0.001		3.225	3.431	0.32167	0.086		78.9	3.3476	--	--	--	--	--	--
3.21944	3.364	0.32194	0.001		3.22778	3.433	0.32194	0.086		79	3.3474	--	--	--	--	--	--
3.22222	3.364	0.32222	0		3.23056	3.434	0.32222	0.086		79.2	3.3474	--	--	--	--	--	--
3.225	3.364	0.3225	0		3.23333	3.435	0.3225	0.086		79.4	3.3473	--	--	--	--	--	--
3.22778	3.364	0.32278	0		3.23611	3.437	0.32278	0.086		79.6	3.3471	--	--	--	--	--	--
3.23056	3.364	0.32306	0		3.23889	3.439	0.32306	0.086		79.8	3.347	--	--	--	--	--	--
3.23333	3.364	0.32333	0		3.24167	3.441	0.32333	0.086		80	3.347	--	--	--	--	--	--
3.23611	3.364	0.32361	0		3.24444	3.443	0.32361	0.086		80.2	3.3467	--	--	--	--	--	--
3.23889	3.364	0.32389	0		3.24722	3.445	0.32389	0.086		80.4	3.3465	--	--	--	--	--	--
3.24167	3.364	0.32417	0		3.25	3.447	0.32417	0.086		80.6	3.3465	--	--	--	--	--	--
3.24444	3.364	0.32444	0		3.25278	3.45	0.32444	0.086		80.8	3.3464	--	--	--	--	--	--
3.24722	3.364	0.32472	0		3.25556	3.452	0.32472	0.086		81	3.3462	--	--	--	--	--	--
3.25	3.364	0.325	0		3.25833	3.455	0.325	0.086		81.2	3.346	--	--	--	--	--	--
3.25278	3.364	0.32528	0		3.26111	3.457	0.32528	0.086		81.4	3.346	--	--	--	--	--	--
3.25556	3.364	0.32556	0		3.26389	3.46	0.32556	0.086		81.6	3.3459	--	--	--	--	--	--
3.25833	3.364	0.32583	0		3.26667	3.463	0.32583	0.086		81.8	3.3457	--	--	--	--	--	--
3.26111	3.364	0.32611	0		3.26944	3.465	0.32611	0.086		82	3.3457	--	--	--	--	--	--
3.26389	3.364	0.32639	0		3.27222	3.468	0.32639	0.086		82.2	3.3456	--	--	--	--	--	--
3.26667	3.364	0.32667	0		3.275	3.47	0.32667	0.086		82.4	3.3453	--	--	--	--	--	--
3.26944	3.364	0.32694	0		3.27778	3.473	0.32694	0.086		82.6	3.3451	--	--	--	--	--	--
3.27222	3.364	0.32722	0		3.28056	3.476	0.32722	0.086		82.8	3.3451	--	--	--	--	--	--
3.275	3.364	0.3275	0		3.28333	3.478	0.3275	0.086		83	3.3451	--	--	--	--	--	--
3.27778	3.364	0.32778	0.001		3.28611	3.481	0.32778	0.086		83.2	3.345	--	--	--	--	--	--
3.28056	3.364	0.32806	0		3.28889	3.483	0.32806	0.086		83.4	3.3448	--	--	--	--	--	--
3.28333	3.364	0.32833	0		3.29167	3.486	0.32833	0.086		83.5	3.3445	--	--	--	--	--	--
3.28611	3.364	0.32861	0		3.29444	3.489	0.32861	0.086		83.7	3.3445	--	--	--	--	--	--
3.28889	3.364	0.32889	0		3.29722	3.491	0.32889	0.086		83.9	3.3443	--	--	--	--	--	--
3.29167	3.364	0.32917	0.001		3.3	3.494	0.32917	0.086		84.1	3.3442	--	--	--	--	--	--
3.29444	3.364	0.32944	0		3.30278	3.497	0.32944	0.085		84.3	3.344	--	--	--	--	--	--
3.29722	3.364	0.32972	0		3.30556	3.499	0.32972	0.085		84.5	3.3439	--	--	--	--	--	--
3.3	3.364	0.33	0		3.30833	3.502	0.33	0.085		84.7	3.3436	--	--	--	--	--	--
3.30278	3.364	0.33028	0		3.31111	3.505	0.33028	0.085		84.9	3.3434	--	--	--	--	--	--
3.30556	3.364	0.33056	0		3.31389	3.507	0.33056	0.085		85.1	3.3431	--	--	--	--	--	--
3.30833	3.364	0.33083	0		3.31667	3.51	0.33083	0.085		85.3	3.3429	--	--	--	--	--	--
3.31111	3.364	0.33111	0		3.31944	3.513	0.33111	0.085		85.5	3.3429	--	--	--	--	--	--
3.31389	3.364	0.33139	0		3.32222	3.516	0.33139	0.085		85.7	3.3428	--	--	--	--	--	--
3.31667	3.364	0.33167	0		3.325	3.518	0.33167	0.085		85.9	3.3425	--	--	--	--	--	--
3.31944	3.364	0.33194	0		3.32778	3.521	0.33194	0.085		86.1	3.342	--	--	--	--	--	--
3.32222	3.364	0.33222	0		3.33056	3.524	0.33222	0.085		86.3	3.3419	--	--	--	--	--	--
3.325	3.364	0.3325	0		3.33333	3.527	0.3325	0.085		86.5	3.3415	--	--	--	--	--	--
3.32778	3.364	0.33278	0		3.33611	3.529	0.33278	0.085		86.7	3.3414	--	--	--	--	--	--
3.33056	3.364	0.33306	0		3.33889	3.532	0.33306	0.085		86.9	3.3412	--	--	--	--	--	--
3.33333	3.364	0.33333	0		3.34167	3.535	0.33333	0.085		87.1	3.3409	--	--	--	--	--	--
3.33611	3.364	0.33361	0		3.34444	3.538	0.33361	0.085		87.3	3.3405	--	--	--	--	--	--
3.33889	3.364	0.33389	0		3.34722	3.541	0.33389	0.085		87.5	3.3403	--	--	--	--	--	--
3.34167	3.364	0.33417	0		3.35	3.543	0.33417	0.085		87.7	3.3402	--	--	--	--	--	--
3.34444	3.364	0.33444	0		3.35278	3.546	0.33444	0.085		87.9	3.3397	--	--	--	--	--	--
3.34722	3.364	0.33472	0		3.35556	3.549	0.33472	0.085		88.1	3.3395	--	--	--	--	--	--
3.35	3.364	0.335	0		3.35833	3.552	0.335	0.085		88.2	3.3391	--	--	--	--	--	--
3.35278	3.364	0.33528	0		3.36111	3.555	0.33528	0.085		88.4	3.3388	--	--	--	--	--	--
3.35556	3.364	0.33556	0		3.36389	3.558	0.33556	0.085		88.6	3.3384	--	--	--	--	--	--
3.35833	3.364	0.33583	0		3.36667	3.561	0.33583	0.085		88.8	3.338	--	--	--	--	--	--
3.36111	3.364	0.33611	0		3.36944	3.563	0.33611	0.085		89	3.3377	--	--	--	--	--	--
3.36389	3.364	0.33639	0		3.37222	3.566	0.33639	0.085		89.2	3.3371	--	--	--	--	--	--
3.36667	3.364	0.33667	0		3.375	3.569	0.33667	0.085		89.4	3.3366	--	--	--	--	--	--
3.36944	3.364	0.33694	0		3.37778	3.572	0.33694	0.085		89.6	3.3363	--	--	--	--	--	--
3.37222	3.364	0.33722	0		3.38056	3.575	0.33722	0.084		89.8	3.3357	--	--	--	--	--	--
3.375	3.364	0.3375	0		3.38333	3.578	0.3375	0.084		90	3.3352	--	--	--	--	--	--
3.37778	3.364	0.33778	0		3.38611	3.581	0.33778	0.084		90.2	3.3347	--	--	--	--	--	--
3.38056	3.364	0.33806	0		3.38889	3.584	0.33806	0.084		90.4	3.3343	--	--	--	--	--	--
3.38333	3.364	0.33833	0		3.39167	3.587	0.33833	0.084		90.6	3.3336	--	--	--	--	--	--
3.38611	3.364	0.33861	0		3.39444	3.59	0.33861	0.084		90.8	3.3329	--	--	--	--	--	--
3.38889	3.364	0.33889	0		3.39722	3.593	0.33889	0.084		91	3.3322	--	--	--	--	--	--
3.39167	3.364	0.33917	0		3.4	3.596	0.33917	0.084		91.2	3.3315	--	--	--	--	--	--
3.39444	3.364	0.33944	0		3.40278	3.599	0.33944	0.084		91.4	3.3307	--	--	--	--	--	--
3.39722	3.364	0.33972	0		3.40556	3.602	0.33972	0.084		91.6	3.3298	--	--	--	--	--	--
3.4	3.364	0.34	0		3.40833	3.605	0.34	0.084		91.8	3.3291	--	--	--	--	--	--
3.40278	3.364	0.34028	0		3.41111	3.608	0.34028	0.084		92	3.3282	--	--	--	--	--	--
3.40556	3.364	0.34056	0		3.41389	3.611	0.34056	0.084		92.2	3.327	--	--	--	--	--	--
3.40833	3.364	0.34083	0		3.41667	3.614	0.34083	0.084		92.4	3.3264	--	--	--	--	--	--
3.41111	3.364	0.34111	0		3.41944	3.617	0.34111	0.084		92.6	3.3254	--	--	--	--	--	--
3.41389	3.364	0.34139	0		3.42222	3.62	0.34139	0.084		92.7	3.3242	--	--	--	--	--	--
3.41667	3.364	0.34167	0		3.425	3.623	0.34167	0.084		92.9	3.3225	--	--	--	--	--	--
3.41944	3.364	0.34194	0		3.42778	3.627	0.34194	0.084		93.1	3.3212	--	--	--	--	--	--
3.42222	3.364	0.34222	0		3.43056	3.63	0.34222	0.084		93.3	3.3197	--	--	--	--	--	--
3.425	3.364	0.3425	0		3.43333	3.633	0.3425	0.084		93.5	3.3181	--	--	--	--	--	--
3.42778	3.364	0.34278	0		3.43611	3.636	0.34278	0.084		93.7	3.3166	--	--	--	--	--	--
3.43056	3.35	0.34306	0		3.43889	3.639	0.34306	0.084		93.9	3.3147	--	--	--	--	--	--
3.43333	3.348	0.34333	0		3.44167	3.642	0.34333	0.084		94.1	3.3129	--	--	--	--	--	--
3.43611	3.348	0.34361	0		3.44444	3.646	0.34361	0.084		94.3	3.3105	--	--	--	--	--	--
3.43889	3.347	0.34389	0		3.44722	3.649	0.34389	0.084		94.5	3.3085	--	--	--	--	--	--
3.44167	3.346	0.34417	0		3.45	3.652	0.34417	0.084		94.7	3.3061	--	--	--	--	--	--
3.44444	3.346	0.34444	0		3.45278	3.655	0.34444	0.084		94.9	3.3033	--	--	--	--	--	--
3.44722	3.347	0.34472	0		3.45556	3.659	0.34472	0.084		95.1	3.3002	--	--	--	--	--	--
3.45	3.346	0.345	0		3.45833	3.662	0.345	0.084		95.3	3.2972	--	--	--	--	--	--
3.45278	3.347	0.34528	0.005		3.46111	3.665	0.34528	0.084		95.5	3.2935	--	--	--	--	--	--
3.45556	3.346	0.34556	0.005		3.46389	3.669	0.34556	0.084		95.7	3.2892	--	--	--	--	--	--
3.45833	3.346	0.34583	0.005		3.46667	3.672	0.34583	0.084		95.9	3.2844	--	--	--	--	--	--
3.46111	3.346	0.34611	0.005		3.46944	3.675	0.34611	0.084		96.1	3.2805	--	--	--	--	--	--
3.46389	3.345	0.34639	0.005		3.47222	3.679	0.34639	0.084		96.3	3.2743	--	--	--	--	--	--
3.46667	3.346	0.34667	0.005		3.475	3.682	0.34667	0.084		96.5	3.2676	--	--	--	--	--	--
3.46944	3.345	0.34694	0.005		3.47778	3.686	0.34694	0.084		96.7	3.2589	--	--	--	--	--	--
3.47222	3.344	0.34722	0.005		3.48056	3.689	0.34722	0.083		96.9	3.252	--	--	--	--	--	--
3.475	3.345	0.3475	0.005		3.48333	3.692	0.3475	0.083		97.1	3.2423	--	--	--	--	--	--
3.47778	3.344	0.34778	0.005		3.48611	3.696	0.34778	0.083		97.2	3.2304	--	--	--	--	--	--
3.48056	3.345	0.34806	0.005		3.48889	3.7	0.34806	0.083		97.4	3.2165	--	--	--	--	--	--
3.48333	3.344	0.34833	0.005		3.49167	3.703	0.34833	0.083		97.6	3.2022	--	--	--	--	--	--
3.48611	3.338	0.34861	0.005		3.49444	3.707	0.34861	0.083		97.8	3.1836	--	--	--	--	--	--
3.48889	3.328	0.34889	0.005		3.49722	3.71	0.34889	0.083		98	3.1611	--	--	--	--	--	--
3.49167	3.327	0.34917	0.005		3.5	3.714	0.34917	0.083		98.2	3.1264	--	--	--	--	--	--
3.49444	3.334	0.34944	0.005		3.50278	3.717	0.34944	0.083		98.4	3.0698	--	--	--	--	--	--
3.49722	3.338	0.34972	0.005		3.50556	3.721	0.34972	0.083		98.6	2.9976	--	--	--	--	--	--
3.5	3.338	0.35	0.005		3.50833	3.725	0.35	0.083		98.8	2.8719	--	--	--	--	--	--
3.50278	3.344	0.35028	0.005		3.51111	3.728	0.35028	0.083		99	2.7445	--	--	--	--	--	--
3.50556	3.34	0.35056	0.005		3.51389	3.732	0.35056	0.083		99.2	2.6285	--	--	--	--	--	--
3.50833	3.344	0.35083	0.005		3.51667	3.736	0.35083	0.083		99.4	2.6662	--	--	--	--	--	--
3.51111	3.337	0.35111	0.005		3.51944	3.74	0.35111	0.083		99.6	2.6054	--	--	--	--	--	--
3.51389	3.336	0.35139	0.005		3.52222	3.743	0.35139	0.083		99.8	2.5525	--	--	--	--	--	--
3.51667	3.335	0.35167	0.005		3.525	3.747	0.35167	0.083		100	2.5389	--	--	--	--	--	--
3.51944	3.334	0.35194	0.005		3.52778	3.751	0.35194	0.083		100.2	2.4984	--	--	--	--	--	--
3.52222	3.342	0.35222	0.005		3.53056	3.755	0.35222	0.083		--	--	--	--	--	--	--	--
3.525	3.343	0.3525	0.005		3.53333	3.759	0.3525	0.083		--	--	--	--	--	--	--	--
3.52778	3.348	0.35278	0.005		3.53611	3.763	0.35278	0.083		--	--	--	--	--	--	--	--
3.53056	3.348	0.35306	0.005		3.53889	3.767	0.35306	0.083		--	--	--	--	--	--	--	--
3.53333	3.348	0.35333	0.005		3.54167	3.771	0.35333	0.083		--	--	--	--	--	--	--	--
3.53611	3.348	0.35361	0.005		3.54444	3.775	0.35361	0.083		--	--	--	--	--	--	--	--
3.53889	3.348	0.35389	0.005		3.54722	3.779	0.35389	0.083		--	--	--	--	--	--	--	--
3.54167	3.338	0.35417	0.005		3.55	3.783	0.35417	0.083		--	--	--	--	--	--	--	--
3.54444	3.36	0.35444	0.005		3.55278	3.787	0.35444	0.083		--	--	--	--	--	--	--	--
3.54722	3.36	0.35472	0.005		3.55556	3.791	0.35472	0.083		--	--	--	--	--	--	--	--
3.55	3.36	0.355	0.005		3.55833	3.795	0.355	0.083		--	--	--	--	--	--	--	--
3.55278	3.36	0.35528	0.005		3.56111	3.799	0.35528	0.083		--	--	--	--	--	--	--	--
3.55556	3.36	0.35556	0.005		3.56389	3.804	0.35556	0.083		--	--	--	--	--	--	--	--
3.55833	3.36	0.35583	0.005		3.56667	3.767	0.35583	0.083		--	--	--	--	--	--	--	--
3.56111	3.36	0.35611	0.005		3.56944	3.751	0.35611	0.083		--	--	--	--	--	--	--	--
3.56389	3.36	0.35639	0.005		3.57222	3.738	0.35639	0.083		--	--	--	--	--	--	--	--
3.56667	3.36	0.35667	0.005		3.575	3.727	0.35667	0.083		--	--	--	--	--	--	--	--
3.56944	3.36	0.35694	0.005		3.57778	3.716	0.35694	0.083		--	--	--	--	--	--	--	--
3.57222	3.36	0.35722	0.005		3.58056	3.707	0.35722	0.083		--	--	--	--	--	--	--	--
3.575	3.345	0.3575	0.005		3.58333	3.698	0.3575	0.082		--	--	--	--	--	--	--	--
3.57778	3.36	0.35778	0.005		3.58611	3.69	0.35778	0.082		--	--	--	--	--	--	--	--
3.58056	3.36	0.35806	0.005		3.58889	3.683	0.35806	0.082		--	--	--	--	--	--	--	--
3.58333	3.359	0.35833	0.005		3.59167	3.676	0.35833	0.082		--	--	--	--	--	--	--	--
3.58611	3.359	0.35861	0.005		3.59444	3.669	0.35861	0.082		--	--	--	--	--	--	--	--
3.58889	3.35	0.35889	0.005		3.59722	3.663	0.35889	0.082		--	--	--	--	--	--	--	--
3.59167	3.349	0.35917	0.005		3.6	3.657	0.35917	0.082		--	--	--	--	--	--	--	--
3.59444	3.348	0.35944	0.005		3.60278	3.651	0.35944	0.082		--	--	--	--	--	--	--	--
3.59722	3.361	0.35972	0.005		3.60556	3.646	0.35972	0.082		--	--	--	--	--	--	--	--
3.6	3.361	0.36	0.005		3.60833	3.64	0.36	0.082		--	--	--	--	--	--	--	--
3.60278	3.361	0.36028	0.005		3.61111	3.635	0.36028	0.082		--	--	--	--	--	--	--	--
3.60556	3.361	0.36056	0.005		3.61389	3.63	0.36056	0.082		--	--	--	--	--	--	--	--
3.60833	3.361	0.36083	0.005		3.61667	3.625	0.36083	0.082		--	--	--	--	--	--	--	--
3.61111	3.361	0.36111	0.005		3.61944	3.621	0.36111	0.082		--	--	--	--	--	--	--	--
3.61389	3.36	0.36139	0.005		3.62222	3.616	0.36139	0.082		--	--	--	--	--	--	--	--
3.61667	3.359	0.36167	0.005		3.625	3.611	0.36167	0.082		--	--	--	--	--	--	--	--
3.61944	3.359	0.36194	0.005		3.62778	3.607	0.36194	0.082		--	--	--	--	--	--	--	--
3.62222	3.359	0.36222	0.005		3.63056	3.603	0.36222	0.082		--	--	--	--	--	--	--	--
3.625	3.359	0.3625	0.005		3.63333	3.598	0.3625	0.082		--	--	--	--	--	--	--	--
3.62778	3.359	0.36278	0.005		3.63611	3.594	0.36278	0.082		--	--	--	--	--	--	--	--
3.63056	3.359	0.36306	0.005		3.63889	3.59	0.36306	0.082		--	--	--	--	--	--	--	--
3.63333	3.359	0.36333	0.005		3.64167	3.586	0.36333	0.082		--	--	--	--	--	--	--	--
3.63611	3.359	0.36361	0.005		3.64444	3.582	0.36361	0.082		--	--	--	--	--	--	--	--
3.63889	3.359	0.36389	0.005		3.64722	3.578	0.36389	0.082		--	--	--	--	--	--	--	--
3.64167	3.359	0.36417	0.005		3.65	3.574	0.36417	0.082		--	--	--	--	--	--	--	--
3.64444	3.359	0.36444	0.005		3.65278	3.57	0.36444	0.082		--	--	--	--	--	--	--	--
3.64722	3.359	0.36472	0.005		3.65556	3.567	0.36472	0.082		--	--	--	--	--	--	--	--
3.65	3.359	0.365	0.005		3.65833	3.563	0.365	0.082		--	--	--	--	--	--	--	--
3.65278	3.359	0.36528	0.005		3.66111	3.559	0.36528	0.082		--	--	--	--	--	--	--	--
3.65556	3.359	0.36556	0.004		3.66389	3.555	0.36556	0.082		--	--	--	--	--	--	--	--
3.65833	3.359	0.36583	0.005		3.66667	3.552	0.36583	0.082		--	--	--	--	--	--	--	--
3.66111	3.359	0.36611	0.004		3.66944	3.548	0.36611	0.082		--	--	--	--	--	--	--	--
3.66389	3.359	0.36639	0.004		3.67222	3.545	0.36639	0.082		--	--	--	--	--	--	--	--
3.66667	3.358	0.36667	0.004		3.675	3.541	0.36667	0.082		--	--	--	--	--	--	--	--
3.66944	3.358	0.36694	0.004		3.67778	3.538	0.36694	0.082		--	--	--	--	--	--	--	--
3.67222	3.358	0.36722	0.004		3.68056	3.534	0.36722	0.082		--	--	--	--	--	--	--	--
3.675	3.359	0.3675	0.004		3.68333	3.531	0.3675	0.082		--	--	--	--	--	--	--	--
3.67778	3.358	0.36778	0.004		3.68611	3.528	0.36778	0.082		--	--	--	--	--	--	--	--
3.68056	3.359	0.36806	0.004		3.68889	3.524	0.36806	0.082		--	--	--	--	--	--	--	--
3.68333	3.358	0.36833	0.004		3.69167	3.521	0.36833	0.082		--	--	--	--	--	--	--	--
3.68611	3.358	0.36861	0.004		3.69444	3.518	0.36861	0.082		--	--	--	--	--	--	--	--
3.68889	3.358	0.36889	0.004		3.69722	3.515	0.36889	0.082		--	--	--	--	--	--	--	--
3.69167	3.358	0.36917	0.004		3.7	3.512	0.36917	0.082		--	--	--	--	--	--	--	--
3.69444	3.358	0.36944	0.004		3.70278	3.508	0.36944	0.082		--	--	--	--	--	--	--	--
3.69722	3.358	0.36972	0.004		3.70556	3.505	0.36972	0.081		--	--	--	--	--	--	--	--
3.7	3.358	0.37	0.004		3.70833	3.502	0.37	0.081		--	--	--	--	--	--	--	--
3.70278	3.358	0.37028	0.004		3.71111	3.499	0.37028	0.081		--	--	--	--	--	--	--	--
3.70556	3.358	0.37056	0.004		3.71389	3.496	0.37056	0.081		--	--	--	--	--	--	--	--
3.70833	3.358	0.37083	0.004		3.71667	3.493	0.37083	0.081		--	--	--	--	--	--	--	--
3.71111	3.358	0.37111	0.004		3.71944	3.491	0.37111	0.081		--	--	--	--	--	--	--	--
3.71389	3.358	0.37139	0.004		3.72222	3.488	0.37139	0.081		--	--	--	--	--	--	--	--
3.71667	3.358	0.37167	0.004		3.725	3.485	0.37167	0.081		--	--	--	--	--	--	--	--
3.71944	3.358	0.37194	0.004		3.72778	3.482	0.37194	0.081		--	--	--	--	--	--	--	--
3.72222	3.358	0.37222	0.004		3.73056	3.479	0.37222	0.081		--	--	--	--	--	--	--	--
3.725	3.358	0.3725	0.004		3.73333	3.476	0.3725	0.081		--	--	--	--	--	--	--	--
3.72778	3.358	0.37278	0.004		3.73611	3.474	0.37278	0.081		--	--	--	--	--	--	--	--
3.73056	3.358	0.37306	0.004		3.73889	3.471	0.37306	0.081		--	--	--	--	--	--	--	--
3.73333	3.358	0.37333	0.004		3.74167	3.468	0.37333	0.081		--	--	--	--	--	--	--	--
3.73611	3.358	0.37361	0.004		3.74444	3.466	0.37361	0.081		--	--	--	--	--	--	--	--
3.73889	3.357	0.37389	0.004		3.74722	3.463	0.37389	0.081		--	--	--	--	--	--	--	--
3.74167	3.358	0.37417	0.003		3.75	3.461	0.37417	0.081		--	--	--	--	--	--	--	--
3.74444	3.358	0.37444	0.002		3.75278	3.458	0.37444	0.081		--	--	--	--	--	--	--	--
3.74722	3.357	0.37472	0.002		3.75556	3.455	0.37472	0.081		--	--	--	--	--	--	--	--
3.75	3.358	0.375	0.002		3.75833	3.453	0.375	0.081		--	--	--	--	--	--	--	--
3.75556	3.358	0.37528	0.002		3.76111	3.45	0.37528	0.081		--	--	--	--	--	--	--	--
3.75833	3.358	0.37556	0.002		3.76389	3.448	0.37556	0.081		--	--	--	--	--	--	--	--
3.76111	3.358	0.37583	0.002		3.76667	3.446	0.37583	0.081		--	--	--	--	--	--	--	--
3.76389	3.358	0.37611	0.002		3.76944	3.443	0.37611	0.081		--	--	--	--	--	--	--	--
3.76667	3.358	0.37639	0.002		3.77222	3.441	0.37639	0.081		--	--	--	--	--	--	--	--
3.76944	3.358	0.37667	0.002		3.775	3.439	0.37667	0.081		--	--	--	--	--	--	--	--
3.77222	3.358	0.37694	0.002		3.77778	3.437	0.37694	0.081		--	--	--	--	--	--	--	--
3.775	3.358	0.37722	0.002		3.78056	3.434	0.37722	0.081		--	--	--	--	--	--	--	--
3.77778	3.358	0.3775	0.002		3.78333	3.432	0.3775	0.081		--	--	--	--	--	--	--	--
3.78056	3.358	0.37778	0.001		3.78611	3.43	0.37778	0.081		--	--	--	--	--	--	--	--
3.78333	3.358	0.37806	0.001		3.78889	3.428	0.37806	0.081		--	--	--	--	--	--	--	--
3.78611	3.357	0.37833	0.001		3.79167	3.426	0.37833	0.081		--	--	--	--	--	--	--	--
3.78889	3.357	0.37861	0.001		3.79444	3.424	0.37861	0.081		--	--	--	--	--	--	--	--
3.79167	3.357	0.37889	0.001		3.79722	3.422	0.37889	0.081		--	--	--	--	--	--	--	--
3.79444	3.357	0.37917	0.001		3.8	3.42	0.37917	0.081		--	--	--	--	--	--	--	--
3.79722	3.357	0.37944	0.001		3.80278	3.418	0.37944	0.081		--	--	--	--	--	--	--	--
3.8	3.35	0.37972	0.001		3.80556	3.416	0.37972	0.081		--	--	--	--	--	--	--	--
3.80278	3.357	0.38	0.001		3.80833	3.414	0.38	0.08		--	--	--	--	--	--	--	--
3.80556	3.304	0.38028	0.001		3.81111	3.412	0.38028	0.08		--	--	--	--	--	--	--	--
3.80833	3.285	0.38056	0.001		3.81389	3.41	0.38056	0.08		--	--	--	--	--	--	--	--
3.81111	2.731	0.38083	0.001		3.81667	3.408	0.38083	0.08		--	--	--	--	--	--	--	--
3.81389	2.507	0.38111	0.001		3.81944	3.406	0.38111	0.08		--	--	--	--	--	--	--	--
3.81667	2.352	0.38139	0.001		3.82222	3.404	0.38139	0.08		--	--	--	--	--	--	--	--
3.81944	2.22	0.38167	0.001		3.825	3.403	0.38167	0.08		--	--	--	--	--	--	--	--
3.82222	--	0.38194	0.001		3.82778	3.401	0.38194	0.08		--	--	--	--	--	--	--	--
--	--	0.38222	0.001		3.83056	3.399	0.38222	0.08		--	--	--	--	--	--	--	--
--	--	0.3825	0.001		3.83333	3.398	0.3825	0.08		--	--	--	--	--	--	--	--
--	--	0.38278	0.001		3.83611	3.396	0.38278	0.08		--	--	--	--	--	--	--	--
--	--	0.38306	0.001		3.83889	3.394	0.38306	0.08		--	--	--	--	--	--	--	--
--	--	0.38333	0.001		3.84167	3.393	0.38333	0.08		--	--	--	--	--	--	--	--
--	--	0.38361	0.001		3.84444	3.391	0.38361	0.08		--	--	--	--	--	--	--	--
--	--	0.38389	0.001		3.84722	3.39	0.38389	0.08		--	--	--	--	--	--	--	--
--	--	0.38417	0.001		3.85	3.388	0.38417	0.08		--	--	--	--	--	--	--	--
--	--	0.38444	0.001		3.85278	3.387	0.38444	0.08		--	--	--	--	--	--	--	--
--	--	0.38472	0.001		3.85556	3.386	0.38472	0.08		--	--	--	--	--	--	--	--
--	--	0.385	0.001		3.85833	3.384	0.385	0.08		--	--	--	--	--	--	--	--
--	--	0.38528	0.001		3.86111	3.383	0.38528	0.08		--	--	--	--	--	--	--	--
--	--	0.38556	0.001		3.86389	3.382	0.38556	0.08		--	--	--	--	--	--	--	--
--	--	0.38583	0.001		3.86667	3.38	0.38583	0.08		--	--	--	--	--	--	--	--
--	--	0.38611	0.001		3.86944	3.379	0.38611	0.08		--	--	--	--	--	--	--	--
--	--	0.38639	0.001		3.87222	3.378	0.38639	0.08		--	--	--	--	--	--	--	--
--	--	0.38667	0.001		3.875	3.377	0.38667	0.08		--	--	--	--	--	--	--	--
--	--	0.38694	0.001		3.87778	3.376	0.38694	0.08		--	--	--	--	--	--	--	--
--	--	0.38722	0.004		3.88056	3.375	0.38722	0.08		--	--	--	--	--	--	--	--
--	--	0.3875	0.003		3.88333	3.374	0.3875	0.08		--	--	--	--	--	--	--	--
--	--	0.38778	0.004		3.88611	3.373	0.38778	0.08		--	--	--	--	--	--	--	--
--	--	0.38806	0.004		3.88889	3.372	0.38806	0.08		--	--	--	--	--	--	--	--
--	--	0.38833	0.004		3.89167	3.371	0.38833	0.08		--	--	--	--	--	--	--	--
--	--	0.38861	0.004		3.89444	3.371	0.38861	0.08		--	--	--	--	--	--	--	--
--	--	0.38889	0.004		3.89722	3.37	0.38889	0.08		--	--	--	--	--	--	--	--
--	--	0.38917	0.004		3.9	3.369	0.38917	0.08		--	--	--	--	--	--	--	--
--	--	0.38944	0.004		3.90278	3.369	0.38944	0.08		--	--	--	--	--	--	--	--
--	--	0.38972	0.004		3.90556	3.368	0.38972	0.08		--	--	--	--	--	--	--	--
--	--	0.39	0.005		3.90833	3.368	0.39	0.08		--	--	--	--	--	--	--	--
--	--	0.39028	0.005		3.91111	3.367	0.39028	0.08		--	--	--	--	--	--	--	--
--	--	0.39056	0.002		3.91389	3.367	0.39056	0.08		--	--	--	--	--	--	--	--
--	--	0.39083	0.001		3.91667	3.366	0.39083	0.079		--	--	--	--	--	--	--	--
--	--	0.39111	0.001		3.91944	3.366	0.39111	0.079		--	--	--	--	--	--	--	--
--	--	0.39139	0.001		3.92222	3.366	0.39139	0.079		--	--	--	--	--	--	--	--
--	--	0.39167	0.001		3.925	3.365	0.39167	0.079		--	--	--	--	--	--	--	--
--	--	0.39194	0.001		3.92778	3.365	0.39194	0.079		--	--	--	--	--	--	--	--
--	--	0.39222	0.001		3.93056	3.365	0.39222	0.079		--	--	--	--	--	--	--	--
--	--	0.3925	0.001		3.93333	3.365	0.3925	0.079		--	--	--	--	--	--	--	--
--	--	0.39278	0.001		3.93611	3.365	0.39278	0.079		--	--	--	--	--	--	--	--
--	--	0.39306	0.004		3.93889	3.364	0.39306	0.079		--	--	--	--	--	--	--	--
--	--	0.39333	0.005		3.94167	3.364	0.39333	0.079		--	--	--	--	--	--	--	--
--	--	0.39361	0.003		3.94444	3.364	0.39361	0.079		--	--	--	--	--	--	--	--
--	--	0.39389	0.004		3.94722	3.364	0.39389	0.079		--	--	--	--	--	--	--	--
--	--	0.39417	0.004		3.95	3.364	0.39417	0.079		--	--	--	--	--	--	--	--
--	--	0.39444	0.001		3.95278	3.364	0.39444	0.079		--	--	--	--	--	--	--	--
--	--	0.39472	0.004		3.95556	3.364	0.39472	0.079		--	--	--	--	--	--	--	--
--	--	0.395	0.005		3.95833	3.364	0.395	0.079		--	--	--	--	--	--	--	--
--	--	0.39528	0.003		3.96111	3.364	0.39528	0.079		--	--	--	--	--	--	--	--
--	--	0.39556	0.002		3.96389	3.364	0.39556	0.079		--	--	--	--	--	--	--	--
--	--	0.39583	0.001		3.96667	3.364	0.39583	0.079		--	--	--	--	--	--	--	--
--	--	0.39611	0.001		3.96944	3.364	0.39611	0.079		--	--	--	--	--	--	--	--
--	--	0.39639	0.001		3.97222	3.364	0.39639	0.079		--	--	--	--	--	--	--	--
--	--	0.39667	0.004		3.975	3.364	0.39667	0.079		--	--	--	--	--	--	--	--
--	--	0.39694	0.005		3.97778	3.364	0.39694	0.079		--	--	--	--	--	--	--	--
--	--	0.39722	0.001		3.98056	3.364	0.39722	0.079		--	--	--	--	--	--	--	--
--	--	0.3975	0.001		3.98333	3.364	0.3975	0.079		--	--	--	--	--	--	--	--
--	--	0.39778	0.001		3.98611	3.364	0.39778	0.079		--	--	--	--	--	--	--	--
--	--	0.39806	0.001		3.98889	3.364	0.39806	0.079		--	--	--	--	--	--	--	--
--	--	0.39833	0.004		3.99167	3.363	0.39833	0.079		--	--	--	--	--	--	--	--
--	--	0.39861	0.004		3.99444	3.363	0.39861	0.079		--	--	--	--	--	--	--	--
--	--	0.39889	0.001		3.99722	3.363	0.39889	0.079		--	--	--	--	--	--	--	--
--	--	0.39917	0.001		4	3.363	0.39917	0.079		--	--	--	--	--	--	--	--
--	--	0.39944	0.001		4.00278	3.363	0.39944	0.079		--	--	--	--	--	--	--	--
--	--	0.39972	0.001		4.00556	3.363	0.39972	0.079		--	--	--	--	--	--	--	--
--	--	0.4	0.001		4.00833	3.363	0.4	0.079		--	--	--	--	--	--	--	--
--	--	0.40028	0.001		4.01111	3.363	0.40028	0.079		--	--	--	--	--	--	--	--
--	--	0.40056	0.004		4.01389	3.363	0.40056	0.079		--	--	--	--	--	--	--	--
--	--	0.40083	0.001		4.01667	3.363	0.40083	0.079		--	--	--	--	--	--	--	--
--	--	0.40111	0.004		4.01944	3.363	0.40111	0.079		--	--	--	--	--	--	--	--
--	--	0.40139	0.004		4.02222	3.363	0.40139	0.079		--	--	--	--	--	--	--	--
--	--	0.40167	0.002		4.025	3.363	0.40167	0.078		--	--	--	--	--	--	--	--
--	--	0.40194	0.004		4.02778	3.363	0.40194	0.078		--	--	--	--	--	--	--	--
--	--	0.40222	0.004		4.03056	3.363	0.40222	0.078		--	--	--	--	--	--	--	--
--	--	0.4025	0.003		4.03333	3.363	0.4025	0.078		--	--	--	--	--	--	--	--
--	--	0.40278	0.004		4.03611	3.363	0.40278	0.078		--	--	--	--	--	--	--	--
--	--	0.40306	0.004		4.03889	3.363	0.40306	0.078		--	--	--	--	--	--	--	--
--	--	0.40333	0.004		4.04167	3.363	0.40333	0.078		--	--	--	--	--	--	--	--
--	--	0.40361	0.004		4.04444	3.363	0.40361	0.078		--	--	--	--	--	--	--	--
--	--	0.40389	0.004		4.04722	3.363	0.40389	0.078		--	--	--	--	--	--	--	--
--	--	0.40417	0.003		4.05	3.363	0.40417	0.078		--	--	--	--	--	--	--	--
--	--	0.40444	0.003		4.05278	3.363	0.40444	0.078		--	--	--	--	--	--	--	--
--	--	0.40472	0.002		4.05556	3.363	0.40472	0.078		--	--	--	--	--	--	--	--
--	--	0.405	0.004		4.05833	3.363	0.405	0.078		--	--	--	--	--	--	--	--
--	--	0.40528	0.003		4.06111	3.363	0.40528	0.078		--	--	--	--	--	--	--	--
--	--	0.40556	0.004		4.06389	3.363	0.40556	0.078		--	--	--	--	--	--	--	--
--	--	0.40583	0.003		4.06667	3.363	0.40583	0.078		--	--	--	--	--	--	--	--
--	--	0.40611	0.003		4.06944	3.363	0.40611	0.078		--	--	--	--	--	--	--	--
--	--	0.40639	0.003		4.07222	3.363	0.40639	0.078		--	--	--	--	--	--	--	--
--	--	0.40667	0.003		4.075	3.363	0.40667	0.078		--	--	--	--	--	--	--	--
--	--	0.40694	0.004		4.07778	3.363	0.40694	0.078		--	--	--	--	--	--	--	--
--	--	0.40722	0.004		4.08056	3.363	0.40722	0.078		--	--	--	--	--	--	--	--
--	--	0.4075	0.004		4.08333	3.363	0.4075	0.078		--	--	--	--	--	--	--	--
--	--	0.40778	0.004		4.08611	3.363	0.40778	0.078		--	--	--	--	--	--	--	--
--	--	0.40806	0.003		4.08889	3.363	0.40806	0.078		--	--	--	--	--	--	--	--
--	--	0.40833	0.002		4.09167	3.363	0.40833	0.078		--	--	--	--	--	--	--	--
--	--	0.40861	0.004		4.09444	3.363	0.40861	0.078		--	--	--	--	--	--	--	--
--	--	0.40889	0.003		4.09722	3.363	0.40889	0.078		--	--	--	--	--	--	--	--
--	--	0.40917	0.004		4.1	3.363	0.40917	0.078		--	--	--	--	--	--	--	--
--	--	0.40944	0.004		4.10278	3.363	0.40944	0.077		--	--	--	--	--	--	--	--
--	--	0.40972	0.002		4.10556	3.363	0.40972	0.077		--	--	--	--	--	--	--	--
--	--	0.41	0.003		4.10833	3.363	0.41	0.077		--	--	--	--	--	--	--	--
--	--	0.41028	0.003		4.11111	3.363	0.41028	0.077		--	--	--	--	--	--	--	--
--	--	0.41056	0.004		4.11389	3.363	0.41056	0.077		--	--	--	--	--	--	--	--
--	--	0.41083	0.003		4.11667	3.363	0.41083	0.077		--	--	--	--	--	--	--	--
--	--	0.41111	0.003		4.11944	3.363	0.41111	0.077		--	--	--	--	--	--	--	--
--	--	0.41139	0.003		4.12222	3.363	0.41139	0.077		--	--	--	--	--	--	--	--
--	--	0.41167	0.003		4.125	3.363	0.41167	0.077		--	--	--	--	--	--	--	--
--	--	0.41194	0.002		4.12778	3.363	0.41194	0.077		--	--	--	--	--	--	--	--
--	--	0.41222	0.003		4.13056	3.363	0.41222	0.077		--	--	--	--	--	--	--	--
--	--	0.4125	0.004		4.13333	3.363	0.4125	0.077		--	--	--	--	--	--	--	--
--	--	0.41278	0.004		4.13611	3.363	0.41278	0.077		--	--	--	--	--	--	--	--
--	--	0.41306	0.004		4.13889	3.363	0.41306	0.077		--	--	--	--	--	--	--	--
--	--	0.41333	0.004		4.14167	3.363	0.41333	0.077		--	--	--	--	--	--	--	--
--	--	0.41361	0.004		4.14444	3.363	0.41361	0.077		--	--	--	--	--	--	--	--
--	--	0.41389	0.004		4.14722	3.363	0.41389	0.077		--	--	--	--	--	--	--	--
--	--	0.41417	0.002		4.15	3.363	0.41417	0.077		--	--	--	--	--	--	--	--
--	--	0.41444	0.004		4.15278	3.363	0.41444	0.077		--	--	--	--	--	--	--	--
--	--	0.41472	0.003		4.15556	3.363	0.41472	0.077		--	--	--	--	--	--	--	--
--	--	0.415	0.004		4.15833	3.363	0.415	0.077		--	--	--	--	--	--	--	--
--	--	0.41528	0.004		4.16111	3.363	0.41528	0.077		--	--	--	--	--	--	--	--
--	--	0.41556	0.003		4.16389	3.363	0.41556	0.077		--	--	--	--	--	--	--	--
--	--	0.41583	0.004		4.16667	3.363	0.41583	0.077		--	--	--	--	--	--	--	--
--	--	0.41611	0.002		4.16944	3.363	0.41611	0.077		--	--	--	--	--	--	--	--
--	--	0.41639	0.004		4.17222	3.363	0.41639	0.077		--	--	--	--	--	--	--	--
--	--	0.41667	0.002		4.175	3.363	0.41667	0.077		--	--	--	--	--	--	--	--
--	--	0.41694	0.004		4.17778	3.363	0.41694	0.077		--	--	--	--	--	--	--	--
--	--	0.41722	0.003		4.18056	3.363	0.41722	0.077		--	--	--	--	--	--	--	--
--	--	0.4175	0.004		4.18333	3.363	0.4175	0.077		--	--	--	--	--	--	--	--
--	--	0.41778	0.002		4.18611	3.363	0.41778	0.077		--	--	--	--	--	--	--	--
--	--	0.41806	0.004		4.18889	3.363	0.41806	0.077		--	--	--	--	--	--	--	--
--	--	0.41833	0.004		4.19167	3.363	0.41833	0.077		--	--	--	--	--	--	--	--
--	--	0.41861	0.004		4.19444	3.363	0.41861	0.077		--	--	--	--	--	--	--	--
--	--	0.41889	0.004		4.19722	3.363	0.41889	0.077		--	--	--	--	--	--	--	--
--	--	0.41917	0.004		4.2	3.363	0.41917	0.077		--	--	--	--	--	--	--	--
--	--	0.41944	0.004		4.20278	3.363	0.41944	0.077		--	--	--	--	--	--	--	--
--	--	0.41972	0.004		4.20556	3.363	0.41972	0.077		--	--	--	--	--	--	--	--
--	--	0.42	0.004		4.20833	3.363	0.42	0.077		--	--	--	--	--	--	--	--
--	--	0.42028	0.003		4.21111	3.363	0.42028	0.077		--	--	--	--	--	--	--	--
--	--	0.42056	0.004		4.21389	3.363	0.42056	0.077		--	--	--	--	--	--	--	--
--	--	0.42083	0.004		4.21667	3.363	0.42083	0.076		--	--	--	--	--	--	--	--
--	--	0.42111	0.001		4.21944	3.363	0.42111	0.076		--	--	--	--	--	--	--	--
--	--	0.42139	0		4.22222	3.363	0.42139	0.076		--	--	--	--	--	--	--	--
--	--	0.42167	0		4.225	3.363	0.42167	0.076		--	--	--	--	--	--	--	--
--	--	0.42194	0		4.22778	3.363	0.42194	0.076		--	--	--	--	--	--	--	--
--	--	0.42222	0		4.23056	3.363	0.42222	0.076		--	--	--	--	--	--	--	--
--	--	0.4225	0.003		4.23333	3.363	0.4225	0.076		--	--	--	--	--	--	--	--
--	--	0.42278	0.004		4.23611	3.363	0.42278	0.076		--	--	--	--	--	--	--	--
--	--	0.42306	0.003		4.23889	3.363	0.42306	0.076		--	--	--	--	--	--	--	--
--	--	0.42333	0.003		4.24167	3.363	0.42333	0.076		--	--	--	--	--	--	--	--
--	--	0.42361	0.003		4.24444	3.363	0.42361	0.076		--	--	--	--	--	--	--	--
--	--	0.42389	0.003		4.24722	3.363	0.42389	0.076		--	--	--	--	--	--	--	--
--	--	0.42417	0.004		4.25	3.363	0.42417	0.076		--	--	--	--	--	--	--	--
--	--	0.42444	0.001		4.25278	3.363	0.42444	0.076		--	--	--	--	--	--	--	--
--	--	0.42472	0.004		4.25556	3.363	0.42472	0.076		--	--	--	--	--	--	--	--
--	--	0.425	0.004		4.25833	3.363	0.425	0.076		--	--	--	--	--	--	--	--
--	--	0.42528	0.003		4.26111	3.363	0.42528	0.076		--	--	--	--	--	--	--	--
--	--	0.42556	0.004		4.26389	3.363	0.42556	0.076		--	--	--	--	--	--	--	--
--	--	0.42583	0.004		4.26667	3.363	0.42583	0.076		--	--	--	--	--	--	--	--
--	--	0.42611	0.004		4.26944	3.363	0.42611	0.076		--	--	--	--	--	--	--	--
--	--	0.42639	0.004		4.27222	3.363	0.42639	0.076		--	--	--	--	--	--	--	--
--	--	0.42667	0.003		4.275	3.363	0.42667	0.076		--	--	--	--	--	--	--	--
--	--	0.42694	0.001		4.27778	3.363	0.42694	0.076		--	--	--	--	--	--	--	--
--	--	0.42722	0.003		4.28056	3.363	0.42722	0.076		--	--	--	--	--	--	--	--
--	--	0.4275	0.004		4.28333	3.363	0.4275	0.076		--	--	--	--	--	--	--	--
--	--	0.42778	0.003		4.28611	3.363	0.42778	0.076		--	--	--	--	--	--	--	--
--	--	0.42806	0.003		4.28889	3.363	0.42806	0.076		--	--	--	--	--	--	--	--
--	--	0.42833	0.003		4.29167	3.363	0.42833	0.076		--	--	--	--	--	--	--	--
--	--	0.42861	0.004		4.29444	3.363	0.42861	0.076		--	--	--	--	--	--	--	--
--	--	0.42889	0.003		4.29722	3.363	0.42889	0.076		--	--	--	--	--	--	--	--
--	--	0.42917	0.003		4.3	3.363	0.42917	0.076		--	--	--	--	--	--	--	--
--	--	0.42944	0.004		4.30278	3.363	0.42944	0.076		--	--	--	--	--	--	--	--
--	--	0.42972	0.003		4.30556	3.363	0.42972	0.076		--	--	--	--	--	--	--	--
--	--	0.43	0.004		4.30833	3.363	0.43	0.076		--	--	--	--	--	--	--	--
--	--	0.43028	0.003		4.31111	3.363	0.43028	0.076		--	--	--	--	--	--	--	--
--	--	0.43056	0.004		4.31389	3.363	0.43056	0.076		--	--	--	--	--	--	--	--
--	--	0.43083	0.004		4.31667	3.363	0.43083	0.076		--	--	--	--	--	--	--	--
--	--	0.43111	0.003		4.31944	3.363	0.43111	0.076		--	--	--	--	--	--	--	--
--	--	0.43139	0.003		4.32222	3.363	0.43139	0.076		--	--	--	--	--	--	--	--
--	--	0.43167	0.004		4.325	3.363	0.43167	0.076		--	--	--	--	--	--	--	--
--	--	0.43194	0.004		4.32778	3.363	0.43194	0.075		--	--	--	--	--	--	--	--
--	--	0.43222	0.003		4.33056	3.363	0.43222	0.075		--	--	--	--	--	--	--	--
--	--	0.4325	0.004		4.33333	3.363	0.4325	0.075		--	--	--	--	--	--	--	--
--	--	0.43278	0.004		4.33611	3.363	0.43278	0.075		--	--	--	--	--	--	--	--
--	--	0.43306	0.004		4.33889	3.363	0.43306	0.075		--	--	--	--	--	--	--	--
--	--	0.43333	0.004		4.34167	3.363	0.43333	0.075		--	--	--	--	--	--	--	--
--	--	0.43361	0.003		4.34444	3.363	0.43361	0.075		--	--	--	--	--	--	--	--
--	--	0.43389	0.005		4.34722	3.363	0.43389	0.075		--	--	--	--	--	--	--	--
--	--	0.43417	0.002		4.35	3.363	0.43417	0.075		--	--	--	--	--	--	--	--
--	--	0.43444	0.005		4.35278	3.363	0.43444	0.075		--	--	--	--	--	--	--	--
--	--	0.43472	0.004		4.35556	3.363	0.43472	0.075		--	--	--	--	--	--	--	--
--	--	0.435	0.004		4.35833	3.363	0.435	0.075		--	--	--	--	--	--	--	--
--	--	0.43528	0.005		4.36111	3.363	0.43528	0.075		--	--	--	--	--	--	--	--
--	--	0.43556	0.005		4.36389	3.363	0.43556	0.075		--	--	--	--	--	--	--	--
--	--	0.43583	0.001		4.36667	3.363	0.43583	0.075		--	--	--	--	--	--	--	--
--	--	0.43611	0		4.36944	3.363	0.43611	0.075		--	--	--	--	--	--	--	--
--	--	0.43639	0		4.37222	3.363	0.43639	0.075		--	--	--	--	--	--	--	--
--	--	0.43667	0.004		4.375	3.363	0.43667	0.075		--	--	--	--	--	--	--	--
--	--	0.43694	0.001		4.37778	3.363	0.43694	0.075		--	--	--	--	--	--	--	--
--	--	0.43722	0		4.38056	3.363	0.43722	0.075		--	--	--	--	--	--	--	--
--	--	0.4375	0		4.38333	3.363	0.4375	0.075		--	--	--	--	--	--	--	--
--	--	0.43778	0.003		4.38611	3.363	0.43778	0.075		--	--	--	--	--	--	--	--
--	--	0.43806	0.005		4.38889	3.363	0.43806	0.075		--	--	--	--	--	--	--	--
--	--	0.43833	0.005		4.39167	3.363	0.43833	0.075		--	--	--	--	--	--	--	--
--	--	0.43861	0.001		4.39444	3.363	0.43861	0.075		--	--	--	--	--	--	--	--
--	--	0.43889	0		4.39722	3.363	0.43889	0.075		--	--	--	--	--	--	--	--
--	--	0.43917	0		4.4	3.363	0.43917	0.075		--	--	--	--	--	--	--	--
--	--	0.43944	0		4.40278	3.363	0.43944	0.075		--	--	--	--	--	--	--	--
--	--	0.43972	0		4.40556	3.363	0.43972	0.075		--	--	--	--	--	--	--	--
--	--	0.44	0		4.40833	3.363	0.44	0.075		--	--	--	--	--	--	--	--
--	--	0.44028	0		4.41111	3.363	0.44028	0.075		--	--	--	--	--	--	--	--
--	--	0.44056	0		4.41389	3.363	0.44056	0.075		--	--	--	--	--	--	--	--
--	--	0.44083	0		4.41667	3.362	0.44083	0.075		--	--	--	--	--	--	--	--
--	--	0.44111	0		4.41944	3.362	0.44111	0.075		--	--	--	--	--	--	--	--
--	--	0.44139	0		4.42222	3.362	0.44139	0.075		--	--	--	--	--	--	--	--
--	--	0.44167	-0.001		4.425	3.362	0.44167	0.074		--	--	--	--	--	--	--	--
--	--	0.44194	-0.001		4.42778	3.362	0.44194	0.074		--	--	--	--	--	--	--	--
--	--	0.44222	-0.001		4.43056	3.362	0.44222	0.074		--	--	--	--	--	--	--	--
--	--	0.4425	-0.001		4.43333	3.362	0.4425	0.074		--	--	--	--	--	--	--	--
--	--	0.44278	-0.001		4.43611	3.362	0.44278	0.074		--	--	--	--	--	--	--	--
--	--	0.44306	-0.001		4.43889	3.362	0.44306	0.074		--	--	--	--	--	--	--	--
--	--	0.44333	-0.001		4.44167	3.362	0.44333	0.074		--	--	--	--	--	--	--	--
--	--	0.44361	-0.001		4.44444	3.362	0.44361	0.074		--	--	--	--	--	--	--	--
--	--	0.44389	-0.001		4.44722	3.362	0.44389	0.074		--	--	--	--	--	--	--	--
--	--	0.44417	-0.001		4.45	3.362	0.44417	0.074		--	--	--	--	--	--	--	--
--	--	0.44444	-0.001		4.45278	3.362	0.44444	0.074		--	--	--	--	--	--	--	--
--	--	0.44472	-0.001		4.45556	3.362	0.44472	0.074		--	--	--	--	--	--	--	--
--	--	0.445	-0.001		4.45833	3.362	0.445	0.074		--	--	--	--	--	--	--	--
--	--	0.44528	-0.001		4.46111	3.362	0.44528	0.074		--	--	--	--	--	--	--	--
--	--	0.44556	-0.001		4.46389	3.362	0.44556	0.074		--	--	--	--	--	--	--	--
--	--	0.44583	-0.001		4.46667	3.362	0.44583	0.074		--	--	--	--	--	--	--	--
--	--	0.44611	-0.001		4.46944	3.362	0.44611	0.074		--	--	--	--	--	--	--	--
--	--	0.44639	-0.001		4.47222	3.362	0.44639	0.074		--	--	--	--	--	--	--	--
--	--	0.44667	-0.001		4.475	3.362	0.44667	0.074		--	--	--	--	--	--	--	--
--	--	0.44694	-0.001		4.47778	3.362	0.44694	0.074		--	--	--	--	--	--	--	--
--	--	0.44722	-0.001		4.48056	3.362	0.44722	0.074		--	--	--	--	--	--	--	--
--	--	0.4475	-0.001		4.48333	3.362	0.4475	0.074		--	--	--	--	--	--	--	--
--	--	0.44778	-0.001		4.48611	3.362	0.44778	0.074		--	--	--	--	--	--	--	--
--	--	0.44806	-0.001		4.48889	3.362	0.44806	0.074		--	--	--	--	--	--	--	--
--	--	0.44833	-0.001		4.49167	3.362	0.44833	0.074		--	--	--	--	--	--	--	--
--	--	0.44861	-0.001		4.49444	3.362	0.44861	0.074		--	--	--	--	--	--	--	--
--	--	0.44889	-0.001		4.49722	3.362	0.44889	0.074		--	--	--	--	--	--	--	--
--	--	0.44917	-0.001		4.5	3.362	0.44917	0.074		--	--	--	--	--	--	--	--
--	--	0.44944	-0.001		4.50278	3.362	0.44944	0.074		--	--	--	--	--	--	--	--
--	--	0.44972	-0.001		4.50556	3.362	0.44972	0.074		--	--	--	--	--	--	--	--
--	--	0.45	-0.001		4.50833	3.362	0.45	0.074		--	--	--	--	--	--	--	--
--	--	0.45028	-0.001		4.51111	3.362	0.45028	0.074		--	--	--	--	--	--	--	--
--	--	0.45056	-0.001		4.51389	3.362	0.45056	0.074		--	--	--	--	--	--	--	--
--	--	0.45083	-0.001		4.51667	3.362	0.45083	0.074		--	--	--	--	--	--	--	--
--	--	0.45111	-0.001		4.51944	3.362	0.45111	0.074		--	--	--	--	--	--	--	--
--	--	0.45139	-0.001		4.52222	3.362	0.45139	0.074		--	--	--	--	--	--	--	--
--	--	0.45167	-0.001		4.525	3.362	0.45167	0.074		--	--	--	--	--	--	--	--
--	--	0.45194	-0.001		4.52778	3.362	0.45194	0.074		--	--	--	--	--	--	--	--
--	--	0.45222	-0.001		4.53056	3.362	0.45222	0.074		--	--	--	--	--	--	--	--
--	--	0.4525	-0.001		4.53333	3.362	0.4525	0.074		--	--	--	--	--	--	--	--
--	--	0.45278	-0.001		4.53611	3.362	0.45278	0.074		--	--	--	--	--	--	--	--
--	--	0.45306	-0.001		4.53889	3.362	0.45306	0.074		--	--	--	--	--	--	--	--
--	--	0.45333	-0.001		4.54167	3.362	0.45333	0.074		--	--	--	--	--	--	--	--
--	--	0.45361	-0.001		4.54444	3.362	0.45361	0.073		--	--	--	--	--	--	--	--
--	--	0.45389	-0.001		4.54722	3.362	0.45389	0.073		--	--	--	--	--	--	--	--
--	--	0.45417	-0.001		4.55	3.362	0.45417	0.073		--	--	--	--	--	--	--	--
--	--	0.45444	-0.001		4.55278	3.362	0.45444	0.073		--	--	--	--	--	--	--	--
--	--	0.45472	0.003		4.55556	3.362	0.45472	0.073		--	--	--	--	--	--	--	--
--	--	0.455	0		4.55833	3.362	0.455	0.073		--	--	--	--	--	--	--	--
--	--	0.45528	-0.001		4.56111	3.362	0.45528	0.073		--	--	--	--	--	--	--	--
--	--	0.45556	-0.001		4.56389	3.362	0.45556	0.073		--	--	--	--	--	--	--	--
--	--	0.45583	-0.001		4.56667	3.362	0.45583	0.073		--	--	--	--	--	--	--	--
--	--	0.45611	-0.001		4.56944	3.362	0.45611	0.073		--	--	--	--	--	--	--	--
--	--	0.45639	-0.001		4.57222	3.362	0.45639	0.073		--	--	--	--	--	--	--	--
--	--	0.45667	-0.001		4.575	3.362	0.45667	0.073		--	--	--	--	--	--	--	--
--	--	0.45694	-0.001		4.57778	3.362	0.45694	0.073		--	--	--	--	--	--	--	--
--	--	0.45722	-0.001		4.58056	3.362	0.45722	0.073		--	--	--	--	--	--	--	--
--	--	0.4575	0.002		4.58333	3.362	0.4575	0.073		--	--	--	--	--	--	--	--
--	--	0.45778	0.001		4.58611	3.362	0.45778	0.073		--	--	--	--	--	--	--	--
--	--	0.45806	0		4.58889	3.362	0.45806	0.073		--	--	--	--	--	--	--	--
--	--	0.45833	-0.001		4.59167	3.362	0.45833	0.073		--	--	--	--	--	--	--	--
--	--	0.45861	-0.001		4.59444	3.362	0.45861	0.073		--	--	--	--	--	--	--	--
--	--	0.45889	-0.001		4.59722	3.362	0.45889	0.073		--	--	--	--	--	--	--	--
--	--	0.45917	0.004		4.6	3.362	0.45917	0.073		--	--	--	--	--	--	--	--
--	--	0.45944	0.004		4.60278	3.362	0.45944	0.073		--	--	--	--	--	--	--	--
--	--	0.45972	0.003		4.60556	3.362	0.45972	0.073		--	--	--	--	--	--	--	--
--	--	0.46	0		4.60833	3.362	0.46	0.073		--	--	--	--	--	--	--	--
--	--	0.46028	-0.001		4.61111	3.362	0.46028	0.073		--	--	--	--	--	--	--	--
--	--	0.46056	-0.001		4.61389	3.362	0.46056	0.073		--	--	--	--	--	--	--	--
--	--	0.46083	-0.001		4.61667	3.362	0.46083	0.073		--	--	--	--	--	--	--	--
--	--	0.46111	0.003		4.61944	3.362	0.46111	0.073		--	--	--	--	--	--	--	--
--	--	0.46139	0.001		4.62222	3.362	0.46139	0.073		--	--	--	--	--	--	--	--
--	--	0.46167	0		4.625	3.362	0.46167	0.073		--	--	--	--	--	--	--	--
--	--	0.46194	0.004		4.62778	3.362	0.46194	0.073		--	--	--	--	--	--	--	--
--	--	0.46222	0.004		4.63056	3.362	0.46222	0.073		--	--	--	--	--	--	--	--
--	--	0.4625	0.003		4.63333	3.362	0.4625	0.073		--	--	--	--	--	--	--	--
--	--	0.46278	0.002		4.63611	3.362	0.46278	0.073		--	--	--	--	--	--	--	--
--	--	0.46306	0.003		4.63889	3.362	0.46306	0.073		--	--	--	--	--	--	--	--
--	--	0.46333	0.002		4.64167	3.362	0.46333	0.073		--	--	--	--	--	--	--	--
--	--	0.46361	0.004		4.64444	3.362	0.46361	0.073		--	--	--	--	--	--	--	--
--	--	0.46389	0.003		4.64722	3.362	0.46389	0.073		--	--	--	--	--	--	--	--
--	--	0.46417	0.003		4.65	3.362	0.46417	0.073		--	--	--	--	--	--	--	--
--	--	0.46444	0.002		4.65278	3.362	0.46444	0.073		--	--	--	--	--	--	--	--
--	--	0.46472	0.003		4.65556	3.362	0.46472	0.073		--	--	--	--	--	--	--	--
--	--	0.465	0.004		4.65833	3.362	0.465	0.073		--	--	--	--	--	--	--	--
--	--	0.46528	0.003		4.66111	3.362	0.46528	0.072		--	--	--	--	--	--	--	--
--	--	0.46556	0.002		4.66389	3.362	0.46556	0.072		--	--	--	--	--	--	--	--
--	--	0.46583	0.004		4.66667	3.362	0.46583	0.072		--	--	--	--	--	--	--	--
--	--	0.46611	0.002		4.66944	3.362	0.46611	0.072		--	--	--	--	--	--	--	--
--	--	0.46639	0.003		4.67222	3.362	0.46639	0.072		--	--	--	--	--	--	--	--
--	--	0.46667	0.004		4.675	3.362	0.46667	0.072		--	--	--	--	--	--	--	--
--	--	0.46694	0		4.67778	3.362	0.46694	0.072		--	--	--	--	--	--	--	--
--	--	0.46722	0.003		4.68056	3.362	0.46722	0.072		--	--	--	--	--	--	--	--
--	--	0.4675	0.002		4.68333	3.362	0.4675	0.072		--	--	--	--	--	--	--	--
--	--	0.46778	0.003		4.68611	3.362	0.46778	0.072		--	--	--	--	--	--	--	--
--	--	0.46806	0.003		4.68889	3.362	0.46806	0.072		--	--	--	--	--	--	--	--
--	--	0.46833	0.004		4.69167	3.362	0.46833	0.072		--	--	--	--	--	--	--	--
--	--	0.46861	0.003		4.69444	3.362	0.46861	0.072		--	--	--	--	--	--	--	--
--	--	0.46889	0.004		4.69722	3.362	0.46889	0.072		--	--	--	--	--	--	--	--
--	--	0.46917	0.004		4.7	3.362	0.46917	0.072		--	--	--	--	--	--	--	--
--	--	0.46944	0.004		4.70278	3.362	0.46944	0.072		--	--	--	--	--	--	--	--
--	--	0.46972	0.003		4.70556	3.362	0.46972	0.072		--	--	--	--	--	--	--	--
--	--	0.47	0.002		4.70833	3.362	0.47	0.072		--	--	--	--	--	--	--	--
--	--	0.47028	0.002		4.71111	3.362	0.47028	0.072		--	--	--	--	--	--	--	--
--	--	0.47056	0.003		4.71389	3.362	0.47056	0.072		--	--	--	--	--	--	--	--
--	--	0.47083	0.004		4.71667	3.362	0.47083	0.072		--	--	--	--	--	--	--	--
--	--	0.47111	0.004		4.71944	3.362	0.47111	0.072		--	--	--	--	--	--	--	--
--	--	0.47139	0.003		4.72222	3.362	0.47139	0.072		--	--	--	--	--	--	--	--
--	--	0.47167	0.003		4.725	3.362	0.47167	0.072		--	--	--	--	--	--	--	--
--	--	0.47194	0.003		4.72778	3.362	0.47194	0.072		--	--	--	--	--	--	--	--
--	--	0.47222	0.001		4.73056	3.361	0.47222	0.072		--	--	--	--	--	--	--	--
--	--	0.4725	0.002		4.73333	3.361	0.4725	0.072		--	--	--	--	--	--	--	--
--	--	0.47278	0.004		4.73611	3.361	0.47278	0.072		--	--	--	--	--	--	--	--
--	--	0.47306	0.004		4.73889	3.361	0.47306	0.072		--	--	--	--	--	--	--	--
--	--	0.47333	0.003		4.74167	3.361	0.47333	0.072		--	--	--	--	--	--	--	--
--	--	0.47361	0.004		4.74444	3.361	0.47361	0.072		--	--	--	--	--	--	--	--
--	--	0.47389	0.004		4.74722	3.361	0.47389	0.072		--	--	--	--	--	--	--	--
--	--	0.47417	0.003		4.75	3.361	0.47417	0.072		--	--	--	--	--	--	--	--
--	--	0.47444	0.003		4.75278	3.361	0.47444	0.072		--	--	--	--	--	--	--	--
--	--	0.47472	0.003		4.75556	3.361	0.47472	0.072		--	--	--	--	--	--	--	--
--	--	0.475	0.005		4.75833	3.361	0.475	0.072		--	--	--	--	--	--	--	--
--	--	0.47528	0.003		4.76111	3.361	0.47528	0.072		--	--	--	--	--	--	--	--
--	--	0.47556	0.003		4.76389	3.361	0.47556	0.072		--	--	--	--	--	--	--	--
--	--	0.47583	0.003		4.76667	3.361	0.47583	0.071		--	--	--	--	--	--	--	--
--	--	0.47611	0.003		4.76944	3.361	0.47611	0.071		--	--	--	--	--	--	--	--
--	--	0.47639	0.003		4.77222	3.361	0.47639	0.071		--	--	--	--	--	--	--	--
--	--	0.47667	0.003		4.775	3.361	0.47667	0.071		--	--	--	--	--	--	--	--
--	--	0.47694	0.003		4.77778	3.361	0.47694	0.071		--	--	--	--	--	--	--	--
--	--	0.47722	0.003		4.78056	3.361	0.47722	0.071		--	--	--	--	--	--	--	--
--	--	0.4775	0.003		4.78333	3.361	0.4775	0.071		--	--	--	--	--	--	--	--
--	--	0.47778	0.003		4.78611	3.361	0.47778	0.071		--	--	--	--	--	--	--	--
--	--	0.47806	0.002		4.78889	3.361	0.47806	0.071		--	--	--	--	--	--	--	--
--	--	0.47833	0.003		4.79167	3.361	0.47833	0.071		--	--	--	--	--	--	--	--
--	--	0.47861	0.002		4.79444	3.361	0.47861	0.071		--	--	--	--	--	--	--	--
--	--	0.47889	0.004		4.79722	3.361	0.47889	0.071		--	--	--	--	--	--	--	--
--	--	0.47917	0.004		4.8	3.361	0.47917	0.071		--	--	--	--	--	--	--	--
--	--	0.47944	0.002		4.80278	3.361	0.47944	0.071		--	--	--	--	--	--	--	--
--	--	0.47972	0.002		4.80556	3.361	0.47972	0.071		--	--	--	--	--	--	--	--
--	--	0.48	0.004		4.80833	3.361	0.48	0.071		--	--	--	--	--	--	--	--
--	--	0.48028	0.003		4.81111	3.361	0.48028	0.071		--	--	--	--	--	--	--	--
--	--	0.48056	0.003		4.81389	3.361	0.48056	0.071		--	--	--	--	--	--	--	--
--	--	0.48083	0.003		4.81667	3.361	0.48083	0.071		--	--	--	--	--	--	--	--
--	--	0.48111	0.003		4.81944	3.361	0.48111	0.071		--	--	--	--	--	--	--	--
--	--	0.48139	0.002		4.82222	3.361	0.48139	0.071		--	--	--	--	--	--	--	--
--	--	0.48167	0.003		4.825	3.361	0.48167	0.071		--	--	--	--	--	--	--	--
--	--	0.48194	0.003		4.82778	3.361	0.48194	0.071		--	--	--	--	--	--	--	--
--	--	0.48222	0.003		4.83056	3.361	0.48222	0.071		--	--	--	--	--	--	--	--
--	--	0.4825	0.002		4.83333	3.361	0.4825	0.071		--	--	--	--	--	--	--	--
--	--	0.48278	0.004		4.83611	3.361	0.48278	0.071		--	--	--	--	--	--	--	--
--	--	0.48306	0.003		4.83889	3.361	0.48306	0.071		--	--	--	--	--	--	--	--
--	--	0.48333	0.004		4.84167	3.361	0.48333	0.071		--	--	--	--	--	--	--	--
--	--	0.48361	0		4.84444	3.361	0.48361	0.071		--	--	--	--	--	--	--	--
--	--	0.48389	0.003		4.84722	3.361	0.48389	0.071		--	--	--	--	--	--	--	--
--	--	0.48417	0.002		4.85	3.361	0.48417	0.071		--	--	--	--	--	--	--	--
--	--	0.48444	0.003		4.85278	3.361	0.48444	0.071		--	--	--	--	--	--	--	--
--	--	0.48472	0.003		4.85556	3.361	0.48472	0.071		--	--	--	--	--	--	--	--
--	--	0.485	0.003		4.85833	3.361	0.485	0.071		--	--	--	--	--	--	--	--
--	--	0.48528	0.003		4.86111	3.361	0.48528	0.071		--	--	--	--	--	--	--	--
--	--	0.48556	0.003		4.86389	3.361	0.48556	0.071		--	--	--	--	--	--	--	--
--	--	0.48583	0.003		4.86667	3.361	0.48583	0.071		--	--	--	--	--	--	--	--
--	--	0.48611	0.003		4.86944	3.361	0.48611	0.071		--	--	--	--	--	--	--	--
--	--	0.48639	0.003		4.87222	3.361	0.48639	0.071		--	--	--	--	--	--	--	--
--	--	0.48667	0.003		4.875	3.361	0.48667	0.071		--	--	--	--	--	--	--	--
--	--	0.48694	0.003		4.87778	3.361	0.48694	0.071		--	--	--	--	--	--	--	--
--	--	0.48722	0.003		4.88056	3.361	0.48722	0.071		--	--	--	--	--	--	--	--
--	--	0.4875	0.003		4.88333	3.361	0.4875	0.071		--	--	--	--	--	--	--	--
--	--	0.48778	0.003		4.88611	3.361	0.48778	0.071		--	--	--	--	--	--	--	--
--	--	0.48806	0.004		4.88889	3.361	0.48806	0.071		--	--	--	--	--	--	--	--
--	--	0.48833	0.003		4.89167	3.361	0.48833	0.071		--	--	--	--	--	--	--	--
--	--	0.48861	0.003		4.89444	3.361	0.48861	0.071		--	--	--	--	--	--	--	--
--	--	0.48889	0.003		4.89722	3.361	0.48889	0.07		--	--	--	--	--	--	--	--
--	--	0.48917	0.005		4.9	3.361	0.48917	0.07		--	--	--	--	--	--	--	--
--	--	0.48944	0.005		4.90278	3.361	0.48944	0.07		--	--	--	--	--	--	--	--
--	--	0.48972	0.005		4.90556	3.361	0.48972	0.07		--	--	--	--	--	--	--	--
--	--	0.49	0.005		4.90833	3.361	0.49	0.07		--	--	--	--	--	--	--	--
--	--	0.49028	0.005		4.91111	3.361	0.49028	0.07		--	--	--	--	--	--	--	--
--	--	0.49056	0.005		4.91389	3.361	0.49056	0.07		--	--	--	--	--	--	--	--
--	--	0.49083	0.005		4.91667	3.361	0.49083	0.07		--	--	--	--	--	--	--	--
--	--	0.49111	0.005		4.91944	3.361	0.49111	0.07		--	--	--	--	--	--	--	--
--	--	0.49139	0.006		4.92222	3.361	0.49139	0.07		--	--	--	--	--	--	--	--
--	--	0.49167	0.005		4.925	3.361	0.49167	0.07		--	--	--	--	--	--	--	--
--	--	0.49194	0.006		4.92778	3.361	0.49194	0.07		--	--	--	--	--	--	--	--
--	--	0.49222	0.006		4.93056	3.361	0.49222	0.07		--	--	--	--	--	--	--	--
--	--	0.4925	0.006		4.93333	3.361	0.4925	0.07		--	--	--	--	--	--	--	--
--	--	0.49278	0.006		4.93611	3.361	0.49278	0.07		--	--	--	--	--	--	--	--
--	--	0.49306	0.006		4.93889	3.361	0.49306	0.07		--	--	--	--	--	--	--	--
--	--	0.49333	0.006		4.94167	3.361	0.49333	0.07		--	--	--	--	--	--	--	--
--	--	0.49361	0.006		4.94444	3.361	0.49361	0.07		--	--	--	--	--	--	--	--
--	--	0.49389	0.006		4.94722	3.361	0.49389	0.07		--	--	--	--	--	--	--	--
--	--	0.49417	0.006		4.95	3.361	0.49417	0.07		--	--	--	--	--	--	--	--
--	--	0.49444	0.006		4.95278	3.361	0.49444	0.07		--	--	--	--	--	--	--	--
--	--	0.49472	0.006		4.95556	3.361	0.49472	0.07		--	--	--	--	--	--	--	--
--	--	0.495	0.006		4.95833	3.361	0.495	0.07		--	--	--	--	--	--	--	--
--	--	0.49528	0.006		4.96111	3.361	0.49528	0.07		--	--	--	--	--	--	--	--
--	--	0.49556	0.006		4.96389	3.36	0.49556	0.07		--	--	--	--	--	--	--	--
--	--	0.49583	0.006		4.96667	3.36	0.49583	0.07		--	--	--	--	--	--	--	--
--	--	0.49611	0.006		4.96944	3.36	0.49611	0.07		--	--	--	--	--	--	--	--
--	--	0.49639	0.006		4.97222	3.36	0.49639	0.07		--	--	--	--	--	--	--	--
--	--	0.49667	0.006		4.975	3.36	0.49667	0.07		--	--	--	--	--	--	--	--
--	--	0.49694	0.006		4.97778	3.36	0.49694	0.07		--	--	--	--	--	--	--	--
--	--	0.49722	0.006		4.98056	3.36	0.49722	0.07		--	--	--	--	--	--	--	--
--	--	0.4975	0.006		4.98333	3.36	0.4975	0.07		--	--	--	--	--	--	--	--
--	--	0.49778	0.006		4.98611	3.36	0.49778	0.07		--	--	--	--	--	--	--	--
--	--	0.49806	0.005		4.98889	3.36	0.49806	0.07		--	--	--	--	--	--	--	--
--	--	0.49833	0.006		4.99167	3.36	0.49833	0.07		--	--	--	--	--	--	--	--
--	--	0.49861	0.006		4.99444	3.36	0.49861	0.07		--	--	--	--	--	--	--	--
--	--	0.49889	0.006		4.99722	3.36	0.49889	0.07		--	--	--	--	--	--	--	--
--	--	0.49917	0.006		5	3.36	0.49917	0.07		--	--	--	--	--	--	--	--
--	--	0.49944	0.006		5.00278	3.36	0.49944	0.07		--	--	--	--	--	--	--	--
--	--	0.49972	0.006		5.00556	3.36	0.49972	0.07		--	--	--	--	--	--	--	--
--	--	0.5	0.006		5.00833	3.36	0.5	0.07		--	--	--	--	--	--	--	--
--	--	0.50028	0.006		5.01111	3.36	0.50028	0.07		--	--	--	--	--	--	--	--
--	--	0.50056	0.006		5.01389	3.36	0.50056	0.07		--	--	--	--	--	--	--	--
--	--	0.50083	0.006		5.01667	3.36	0.50083	0.07		--	--	--	--	--	--	--	--
--	--	0.50111	0.006		5.01944	3.36	0.50111	0.07		--	--	--	--	--	--	--	--
--	--	0.50139	0.006		5.02222	3.36	0.50139	0.07		--	--	--	--	--	--	--	--
--	--	0.50167	0.006		5.025	3.36	0.50167	0.07		--	--	--	--	--	--	--	--
--	--	0.50194	0.005		5.02778	3.36	0.50194	0.069		--	--	--	--	--	--	--	--
--	--	0.50222	0.006		5.03056	3.36	0.50222	0.069		--	--	--	--	--	--	--	--
--	--	0.5025	0.005		5.03333	3.36	0.5025	0.069		--	--	--	--	--	--	--	--
--	--	0.50278	0.006		5.03611	3.36	0.50278	0.069		--	--	--	--	--	--	--	--
--	--	0.50306	0.005		5.03889	3.36	0.50306	0.069		--	--	--	--	--	--	--	--
--	--	0.50333	0.006		5.04167	3.36	0.50333	0.069		--	--	--	--	--	--	--	--
--	--	0.50361	0.006		5.04444	3.36	0.50361	0.069		--	--	--	--	--	--	--	--
--	--	0.50389	0.005		5.04722	3.36	0.50389	0.069		--	--	--	--	--	--	--	--
--	--	0.50417	0.005		5.05	3.36	0.50417	0.069		--	--	--	--	--	--	--	--
--	--	0.50444	0.006		5.05278	3.36	0.50444	0.069		--	--	--	--	--	--	--	--
--	--	0.50472	0.006		5.05556	3.36	0.50472	0.069		--	--	--	--	--	--	--	--
--	--	0.505	0.005		5.05833	3.36	0.505	0.069		--	--	--	--	--	--	--	--
--	--	0.50528	0.006		5.06111	3.36	0.50528	0.069		--	--	--	--	--	--	--	--
--	--	0.50556	0.005		5.06389	3.36	0.50556	0.069		--	--	--	--	--	--	--	--
--	--	0.50583	0.005		5.06667	3.36	0.50583	0.069		--	--	--	--	--	--	--	--
--	--	0.50611	0.005		5.06944	3.36	0.50611	0.069		--	--	--	--	--	--	--	--
--	--	0.50639	0.005		5.07222	3.36	0.50639	0.069		--	--	--	--	--	--	--	--
--	--	0.50667	0.005		5.075	3.36	0.50667	0.069		--	--	--	--	--	--	--	--
--	--	0.50694	0.005		5.07778	3.36	0.50694	0.069		--	--	--	--	--	--	--	--
--	--	0.50722	0.005		5.08056	3.36	0.50722	0.069		--	--	--	--	--	--	--	--
--	--	0.5075	0.005		5.08333	3.36	0.5075	0.069		--	--	--	--	--	--	--	--
--	--	0.50778	0.005		5.08611	3.36	0.50778	0.069		--	--	--	--	--	--	--	--
--	--	0.50806	0.005		5.08889	3.36	0.50806	0.069		--	--	--	--	--	--	--	--
--	--	0.50833	0.005		5.09167	3.36	0.50833	0.069		--	--	--	--	--	--	--	--
--	--	0.50861	0.005		5.09444	3.36	0.50861	0.069		--	--	--	--	--	--	--	--
--	--	0.50889	0.006		5.09722	3.36	0.50889	0.069		--	--	--	--	--	--	--	--
--	--	0.50917	0.005		5.1	3.36	0.50917	0.069		--	--	--	--	--	--	--	--
--	--	0.50944	0.005		5.10278	3.36	0.50944	0.069		--	--	--	--	--	--	--	--
--	--	0.50972	0.005		5.10556	3.36	0.50972	0.069		--	--	--	--	--	--	--	--
--	--	0.51	0.005		5.10833	3.36	0.51	0.069		--	--	--	--	--	--	--	--
--	--	0.51028	0.005		5.11111	3.36	0.51028	0.069		--	--	--	--	--	--	--	--
--	--	0.51056	0.005		5.11389	3.36	0.51056	0.069		--	--	--	--	--	--	--	--
--	--	0.51083	0.005		5.11667	3.36	0.51083	0.069		--	--	--	--	--	--	--	--
--	--	0.51111	0.005		5.11944	3.36	0.51111	0.069		--	--	--	--	--	--	--	--
--	--	0.51139	0.005		5.12222	3.36	0.51139	0.069		--	--	--	--	--	--	--	--
--	--	0.51167	0.005		5.125	3.36	0.51167	0.069		--	--	--	--	--	--	--	--
--	--	0.51194	0.005		5.12778	3.36	0.51194	0.069		--	--	--	--	--	--	--	--
--	--	0.51222	0.005		5.13056	3.359	0.51222	0.069		--	--	--	--	--	--	--	--
--	--	0.5125	0.005		5.13333	3.359	0.5125	0.069		--	--	--	--	--	--	--	--
--	--	0.51278	0.005		5.13611	3.359	0.51278	0.069		--	--	--	--	--	--	--	--
--	--	0.51306	0.005		5.13889	3.359	0.51306	0.069		--	--	--	--	--	--	--	--
--	--	0.51333	0.005		5.14167	3.359	0.51333	0.068		--	--	--	--	--	--	--	--
--	--	0.51361	0.005		5.14444	3.359	0.51361	0.068		--	--	--	--	--	--	--	--
--	--	0.51389	0.005		5.14722	3.359	0.51389	0.068		--	--	--	--	--	--	--	--
--	--	0.51417	0.005		5.15	3.359	0.51417	0.068		--	--	--	--	--	--	--	--
--	--	0.51444	0.005		5.15278	3.359	0.51444	0.068		--	--	--	--	--	--	--	--
--	--	0.51472	0.005		5.15556	3.359	0.51472	0.068		--	--	--	--	--	--	--	--
--	--	0.515	0.005		5.15833	3.359	0.515	0.068		--	--	--	--	--	--	--	--
--	--	0.51528	0.005		5.16111	3.359	0.51528	0.068		--	--	--	--	--	--	--	--
--	--	0.51556	0.005		5.16389	3.359	0.51556	0.068		--	--	--	--	--	--	--	--
--	--	0.51583	0.005		5.16667	3.359	0.51583	0.068		--	--	--	--	--	--	--	--
--	--	0.51611	0.005		5.16944	3.359	0.51611	0.068		--	--	--	--	--	--	--	--
--	--	0.51639	0.005		5.17222	3.359	0.51639	0.068		--	--	--	--	--	--	--	--
--	--	0.51667	0.005		5.175	3.359	0.51667	0.068		--	--	--	--	--	--	--	--
--	--	0.51694	0.005		5.17778	3.359	0.51694	0.068		--	--	--	--	--	--	--	--
--	--	0.51722	0.005		5.18056	3.359	0.51722	0.068		--	--	--	--	--	--	--	--
--	--	0.5175	0.005		5.18333	3.359	0.5175	0.068		--	--	--	--	--	--	--	--
--	--	0.51778	0.005		5.18611	3.359	0.51778	0.068		--	--	--	--	--	--	--	--
--	--	0.51806	0.005		5.18889	3.359	0.51806	0.068		--	--	--	--	--	--	--	--
--	--	0.51833	0.005		5.19167	3.359	0.51833	0.068		--	--	--	--	--	--	--	--
--	--	0.51861	0.005		5.19444	3.359	0.51861	0.068		--	--	--	--	--	--	--	--
--	--	0.51889	0.005		5.19722	3.359	0.51889	0.068		--	--	--	--	--	--	--	--
--	--	0.51917	0.005		5.2	3.359	0.51917	0.068		--	--	--	--	--	--	--	--
--	--	0.51944	0.005		5.20278	3.359	0.51944	0.068		--	--	--	--	--	--	--	--
--	--	0.51972	0.005		5.20556	3.359	0.51972	0.068		--	--	--	--	--	--	--	--
--	--	0.52	0.005		5.20833	3.359	0.52	0.068		--	--	--	--	--	--	--	--
--	--	0.52028	0.005		5.21111	3.359	0.52028	0.068		--	--	--	--	--	--	--	--
--	--	0.52056	0.005		5.21389	3.359	0.52056	0.068		--	--	--	--	--	--	--	--
--	--	0.52083	0.005		5.21667	3.359	0.52083	0.068		--	--	--	--	--	--	--	--
--	--	0.52111	0.005		5.21944	3.359	0.52111	0.068		--	--	--	--	--	--	--	--
--	--	0.52139	0.005		5.22222	3.359	0.52139	0.068		--	--	--	--	--	--	--	--
--	--	0.52167	0.005		5.225	3.359	0.52167	0.068		--	--	--	--	--	--	--	--
--	--	0.52194	0.005		5.22778	3.359	0.52194	0.068		--	--	--	--	--	--	--	--
--	--	0.52222	0.005		5.23056	3.359	0.52222	0.068		--	--	--	--	--	--	--	--
--	--	0.5225	0.005		5.23333	3.359	0.5225	0.068		--	--	--	--	--	--	--	--
--	--	0.52278	0.005		5.23611	3.359	0.52278	0.068		--	--	--	--	--	--	--	--
--	--	0.52306	0.005		5.23889	3.358	0.52306	0.068		--	--	--	--	--	--	--	--
--	--	0.52333	0.005		5.24167	3.358	0.52333	0.068		--	--	--	--	--	--	--	--
--	--	0.52361	0.005		5.24444	3.358	0.52361	0.068		--	--	--	--	--	--	--	--
--	--	0.52389	0.005		5.24722	3.358	0.52389	0.068		--	--	--	--	--	--	--	--
--	--	0.52417	0.005		5.25	3.358	0.52417	0.068		--	--	--	--	--	--	--	--
--	--	0.52444	0.005		5.25278	3.358	0.52444	0.068		--	--	--	--	--	--	--	--
--	--	0.52472	0.005		5.25556	3.358	0.52472	0.068		--	--	--	--	--	--	--	--
--	--	0.525	0.005		5.25833	3.358	0.525	0.068		--	--	--	--	--	--	--	--
--	--	0.52528	0.005		5.26111	3.358	0.52528	0.068		--	--	--	--	--	--	--	--
--	--	0.52556	0.005		5.26389	3.358	0.52556	0.068		--	--	--	--	--	--	--	--
--	--	0.52583	0.005		5.26667	3.358	0.52583	0.068		--	--	--	--	--	--	--	--
--	--	0.52611	0.005		5.26944	3.358	0.52611	0.068		--	--	--	--	--	--	--	--
--	--	0.52639	0.005		5.27222	3.358	0.52639	0.067		--	--	--	--	--	--	--	--
--	--	0.52667	0.005		5.275	3.358	0.52667	0.068		--	--	--	--	--	--	--	--
--	--	0.52694	0.005		5.27778	3.358	0.52694	0.067		--	--	--	--	--	--	--	--
--	--	0.52722	0.005		5.28056	3.358	0.52722	0.067		--	--	--	--	--	--	--	--
--	--	0.5275	0.005		5.28333	3.358	0.5275	0.067		--	--	--	--	--	--	--	--
--	--	0.52778	0.005		5.28611	3.358	0.52778	0.067		--	--	--	--	--	--	--	--
--	--	0.52806	0.005		5.28889	3.358	0.52806	0.067		--	--	--	--	--	--	--	--
--	--	0.52833	0.005		5.29167	3.358	0.52833	0.067		--	--	--	--	--	--	--	--
--	--	0.52861	0.005		5.29444	3.358	0.52861	0.067		--	--	--	--	--	--	--	--
--	--	0.52889	0.005		5.29722	3.358	0.52889	0.067		--	--	--	--	--	--	--	--
--	--	0.52917	0.005		5.3	3.357	0.52917	0.067		--	--	--	--	--	--	--	--
--	--	0.52944	0.005		5.30278	3.357	0.52944	0.067		--	--	--	--	--	--	--	--
--	--	0.52972	0.005		5.30556	3.357	0.52972	0.067		--	--	--	--	--	--	--	--
--	--	0.53	0.005		5.30833	3.357	0.53	0.067		--	--	--	--	--	--	--	--
--	--	0.53028	0.005		5.31111	3.357	0.53028	0.067		--	--	--	--	--	--	--	--
--	--	0.53056	0.005		5.31389	3.357	0.53056	0.067		--	--	--	--	--	--	--	--
--	--	0.53083	0.005		5.31667	3.357	0.53083	0.067		--	--	--	--	--	--	--	--
--	--	0.53111	0.005		5.31944	3.357	0.53111	0.067		--	--	--	--	--	--	--	--
--	--	0.53139	0.005		5.32222	3.357	0.53139	0.067		--	--	--	--	--	--	--	--
--	--	0.53167	0.005		5.325	3.357	0.53167	0.067		--	--	--	--	--	--	--	--
--	--	0.53194	0.005		5.32778	3.357	0.53194	0.067		--	--	--	--	--	--	--	--
--	--	0.53222	0.005		5.33056	3.357	0.53222	0.067		--	--	--	--	--	--	--	--
--	--	0.5325	0.005		5.33333	3.357	0.5325	0.067		--	--	--	--	--	--	--	--
--	--	0.53278	0.005		5.33611	3.357	0.53278	0.067		--	--	--	--	--	--	--	--
--	--	0.53306	0.005		5.33889	3.356	0.53306	0.067		--	--	--	--	--	--	--	--
--	--	0.53333	0.005		5.34167	3.356	0.53333	0.067		--	--	--	--	--	--	--	--
--	--	0.53361	0.005		5.34444	3.356	0.53361	0.067		--	--	--	--	--	--	--	--
--	--	0.53389	0.005		5.34722	3.356	0.53389	0.067		--	--	--	--	--	--	--	--
--	--	0.53417	0.005		5.35	3.356	0.53417	0.067		--	--	--	--	--	--	--	--
--	--	0.53444	0.005		5.35278	3.356	0.53444	0.067		--	--	--	--	--	--	--	--
--	--	0.53472	0.005		5.35556	3.356	0.53472	0.067		--	--	--	--	--	--	--	--
--	--	0.535	0.005		5.35833	3.356	0.535	0.067		--	--	--	--	--	--	--	--
--	--	0.53528	0.005		5.36111	3.356	0.53528	0.067		--	--	--	--	--	--	--	--
--	--	0.53556	0.005		5.36389	3.356	0.53556	0.067		--	--	--	--	--	--	--	--
--	--	0.53583	0.005		5.36667	3.355	0.53583	0.067		--	--	--	--	--	--	--	--
--	--	0.53611	0.005		5.36944	3.355	0.53611	0.067		--	--	--	--	--	--	--	--
--	--	0.53639	0.005		5.37222	3.355	0.53639	0.067		--	--	--	--	--	--	--	--
--	--	0.53667	0.005		5.375	3.355	0.53667	0.067		--	--	--	--	--	--	--	--
--	--	0.53694	0.005		5.37778	3.355	0.53694	0.067		--	--	--	--	--	--	--	--
--	--	0.53722	0.005		5.38056	3.355	0.53722	0.067		--	--	--	--	--	--	--	--
--	--	0.5375	0.005		5.38333	3.355	0.5375	0.067		--	--	--	--	--	--	--	--
--	--	0.53778	0.005		5.38611	3.355	0.53778	0.067		--	--	--	--	--	--	--	--
--	--	0.53806	0.005		5.38889	3.354	0.53806	0.067		--	--	--	--	--	--	--	--
--	--	0.53833	0.005		5.39167	3.354	0.53833	0.067		--	--	--	--	--	--	--	--
--	--	0.53861	0.005		5.39444	3.354	0.53861	0.067		--	--	--	--	--	--	--	--
--	--	0.53889	0.005		5.39722	3.354	0.53889	0.067		--	--	--	--	--	--	--	--
--	--	0.53917	0.005		5.4	3.354	0.53917	0.067		--	--	--	--	--	--	--	--
--	--	0.53944	0.005		5.40278	3.354	0.53944	0.067		--	--	--	--	--	--	--	--
--	--	0.53972	0.005		5.40556	3.353	0.53972	0.067		--	--	--	--	--	--	--	--
--	--	0.54	0.005		5.40833	3.353	0.54	0.067		--	--	--	--	--	--	--	--
--	--	0.54028	0.005		5.41111	3.353	0.54028	0.066		--	--	--	--	--	--	--	--
--	--	0.54056	0.005		5.41389	3.353	0.54056	0.066		--	--	--	--	--	--	--	--
--	--	0.54083	0.005		5.41667	3.353	0.54083	0.066		--	--	--	--	--	--	--	--
--	--	0.54111	0.005		5.41944	3.353	0.54111	0.066		--	--	--	--	--	--	--	--
--	--	0.54139	0.005		5.42222	3.352	0.54139	0.066		--	--	--	--	--	--	--	--
--	--	0.54167	0.005		5.425	3.352	0.54167	0.066		--	--	--	--	--	--	--	--
--	--	0.54194	0.005		5.42778	3.352	0.54194	0.066		--	--	--	--	--	--	--	--
--	--	0.54222	0.005		5.43056	3.352	0.54222	0.066		--	--	--	--	--	--	--	--
--	--	0.5425	0.005		5.43333	3.352	0.5425	0.066		--	--	--	--	--	--	--	--
--	--	0.54278	0.005		5.43611	3.351	0.54278	0.066		--	--	--	--	--	--	--	--
--	--	0.54306	0.005		5.43889	3.351	0.54306	0.066		--	--	--	--	--	--	--	--
--	--	0.54333	0.005		5.44167	3.351	0.54333	0.066		--	--	--	--	--	--	--	--
--	--	0.54361	0.005		5.44444	3.351	0.54361	0.066		--	--	--	--	--	--	--	--
--	--	0.54389	0.005		5.44722	3.35	0.54389	0.066		--	--	--	--	--	--	--	--
--	--	0.54417	0.005		5.45	3.35	0.54417	0.066		--	--	--	--	--	--	--	--
--	--	0.54444	0.005		5.45278	3.35	0.54444	0.066		--	--	--	--	--	--	--	--
--	--	0.54472	0.005		5.45556	3.35	0.54472	0.066		--	--	--	--	--	--	--	--
--	--	0.545	0.005		5.45833	3.349	0.545	0.066		--	--	--	--	--	--	--	--
--	--	0.54528	0.005		5.46111	3.349	0.54528	0.066		--	--	--	--	--	--	--	--
--	--	0.54556	0.005		5.46389	3.349	0.54556	0.066		--	--	--	--	--	--	--	--
--	--	0.54583	0.005		5.46667	3.349	0.54583	0.066		--	--	--	--	--	--	--	--
--	--	0.54611	0.005		5.46944	3.348	0.54611	0.066		--	--	--	--	--	--	--	--
--	--	0.54639	0.005		5.47222	3.348	0.54639	0.066		--	--	--	--	--	--	--	--
--	--	0.54667	0.005		5.475	3.348	0.54667	0.066		--	--	--	--	--	--	--	--
--	--	0.54694	0.005		5.47778	3.348	0.54694	0.066		--	--	--	--	--	--	--	--
--	--	0.54722	0.005		5.48056	3.347	0.54722	0.066		--	--	--	--	--	--	--	--
--	--	0.5475	0.005		5.48333	3.347	0.5475	0.066		--	--	--	--	--	--	--	--
--	--	0.54778	0.005		5.48611	3.347	0.54778	0.066		--	--	--	--	--	--	--	--
--	--	0.54806	0.005		5.48889	3.346	0.54806	0.066		--	--	--	--	--	--	--	--
--	--	0.54833	0.005		5.49167	3.346	0.54833	0.066		--	--	--	--	--	--	--	--
--	--	0.54861	0.005		5.49444	3.345	0.54861	0.066		--	--	--	--	--	--	--	--
--	--	0.54889	0.005		5.49722	3.345	0.54889	0.066		--	--	--	--	--	--	--	--
--	--	0.54917	0.005		5.5	3.344	0.54917	0.066		--	--	--	--	--	--	--	--
--	--	0.54944	0.005		5.50278	3.344	0.54944	0.066		--	--	--	--	--	--	--	--
--	--	0.54972	0.005		5.50556	3.344	0.54972	0.066		--	--	--	--	--	--	--	--
--	--	0.55	0.005		5.50833	3.343	0.55	0.066		--	--	--	--	--	--	--	--
--	--	0.55028	0.005		5.51111	3.343	0.55028	0.066		--	--	--	--	--	--	--	--
--	--	0.55056	0.005		5.51389	3.342	0.55056	0.066		--	--	--	--	--	--	--	--
--	--	0.55083	0.005		5.51667	3.341	0.55083	0.066		--	--	--	--	--	--	--	--
--	--	0.55111	0.005		5.51944	3.341	0.55111	0.066		--	--	--	--	--	--	--	--
--	--	0.55139	0.005		5.52222	3.34	0.55139	0.066		--	--	--	--	--	--	--	--
--	--	0.55167	0.005		5.525	3.34	0.55167	0.066		--	--	--	--	--	--	--	--
--	--	0.55194	0.005		5.52778	3.339	0.55194	0.066		--	--	--	--	--	--	--	--
--	--	0.55222	0.005		5.53056	3.339	0.55222	0.066		--	--	--	--	--	--	--	--
--	--	0.5525	0.005		5.53333	3.338	0.5525	0.066		--	--	--	--	--	--	--	--
--	--	0.55278	0.005		5.53611	3.338	0.55278	0.066		--	--	--	--	--	--	--	--
--	--	0.55306	0.005		5.53889	3.337	0.55306	0.065		--	--	--	--	--	--	--	--
--	--	0.55333	0.005		5.54167	3.336	0.55333	0.065		--	--	--	--	--	--	--	--
--	--	0.55361	0.005		5.54444	3.335	0.55361	0.065		--	--	--	--	--	--	--	--
--	--	0.55389	0.005		5.54722	3.335	0.55389	0.065		--	--	--	--	--	--	--	--
--	--	0.55417	0.005		5.55	3.333	0.55417	0.065		--	--	--	--	--	--	--	--
--	--	0.55444	0.005		5.55278	3.333	0.55444	0.065		--	--	--	--	--	--	--	--
--	--	0.55472	0.005		5.55556	3.332	0.55472	0.065		--	--	--	--	--	--	--	--
[truncated: 63,536 more rows]

## Sheet: Figure 2
Figure 2d				Figure 2 e																								Figure 2 f
				0s								120s									300s								0s							120s									300s
#Sputter Time (s)	Ga+	Al_2+		Binding Energy	Counts / s	peak1	peak2	peak3	Backgnd.	Envelope		Binding Energy	Counts / s	peak1	peak2	peak3	Backgnd.	Envelope			Binding Energy	Counts / s	peak1	peak2	Backgnd.	Envelope		Binding Energy	Counts / s	peak1	peak2	peak3	Backgnd.	Envelope		Binding Energy	Counts / s	peak1	peak2	peak3	Backgnd.	Envelope			Binding Energy	Counts / s	peak1	peak2	peak3
4.096	4692.96	851.185		86.55	2471.83	--	--	--	--	2472.25		87.35	6791.78	--	--	--	--	6821.77	--		85.75	4241.25	--	--	--	4241.35	--	85.4	1084.4	--	--	--	--	1089.98		87.2	4405.35	--	--	--	--	4407.75	--		87.2	5693.62	--	--	--
5.7344	7052.95	1262.16		86.5	2302.52	--	--	--	--	2302.95		87.3	6636.52	--	--	--	--	6666.5	--		85.7	4339.33	--	--	--	4339.44	--	85.35	1053.52	--	--	--	--	1059.1		87.15	3881.22	--	--	--	--	3883.63	--		87.15	5263.02	--	--	--
7.3728	9147.11	1307.63		86.45	2221.86	--	--	--	--	2222.3		87.25	6028.81	--	--	--	--	6058.79	--		85.65	4245.28	--	--	--	4245.39	--	85.3	960.857	--	--	--	--	966.437		87.1	3783.14	--	--	--	--	3785.55	--		87.1	5220.05	--	--	--
9.0112	10410.1	1258.23		86.4	2098.83	--	--	--	--	2099.28		87.2	5921.13	--	--	--	--	5951.11	--		85.6	4006.22	--	--	--	4006.34	--	85.25	961.631	--	--	--	--	967.211		87.05	3573.43	--	--	--	--	3575.84	--		87.05	5129.39	--	--	--
10.6496	10252.1	1137.58		86.35	2212.74	--	--	--	--	2213.21		87.15	5759.75	--	--	--	--	5789.74	--		85.55	4019.03	--	--	--	4019.15	--	85.2	1059.74	--	--	--	--	1065.32		87	3403.97	--	--	--	--	3406.38	--		87	4556.22	--	--	--
12.288	9150.25	998.331		86.3	2163.18	--	--	--	--	2163.66		87.1	5467.75	--	--	--	--	5497.74	--		85.5	4031.09	--	--	--	4031.22	--	85.15	1127.51	--	--	--	--	1133.09		86.95	3375.36	--	--	--	--	3377.78	--		86.95	4407.87	--	--	--
13.9264	7679.43	815.021		86.25	2251.98	--	--	--	--	2252.48		87.05	5141.79	--	--	--	--	5171.77	--		85.45	4151.94	--	--	--	4152.07	--	85.1	1170.3	--	--	--	--	1175.88		86.9	3256.65	--	--	--	--	3259.06	--		86.9	4252.9	--	--	--
15.5648	6419.15	647.542		86.2	2140.32	--	--	--	--	2140.84		87	4864.31	--	--	--	--	4894.29	--		85.4	4170.35	--	--	--	4170.48	--	85.05	909.668	--	--	--	--	915.248		86.85	3079.36	--	--	--	--	3081.78	--		86.85	4309.93	--	--	--
17.2032	5456.13	564.823		86.15	2064.11	--	--	--	--	2064.64		86.95	4391.68	--	--	--	--	4421.67	--		85.35	4092.12	--	--	--	4092.26	--	85	1082.77	--	--	--	--	1088.35		86.8	3093.86	--	--	--	--	3096.28	--		86.8	3991.76	--	--	--
18.8416	4669.15	524.429		86.1	1880.13	--	--	--	--	1880.68		86.9	4237.1	--	--	--	--	4267.09	--		85.3	3801.13	--	--	--	3801.28	--	84.95	1015.55	--	--	--	--	1021.13		86.75	3043.91	--	--	--	--	3046.32	--		86.75	3957.2	--	--	--
20.48	4164.87	507.915		86.05	1962.27	--	--	--	--	1962.83		86.85	3923.73	--	--	--	--	3953.72	--		85.25	3866.38	--	--	--	3866.53	--	84.9	977.783	--	--	--	--	983.363		86.7	2836.4	--	--	--	--	2838.81	--		86.7	3511.69	--	--	--
22.1184	3848.59	467.278		86	2069.15	--	--	--	--	2069.74		86.8	3985.24	--	--	--	--	4015.22	--		85.2	3910.21	--	--	--	3910.37	--	84.85	1003.39	--	--	--	--	1008.97		86.65	2967.23	--	--	--	--	2969.65	--		86.65	3690.87	--	--	--
23.7568	3500.63	448.205		85.95	1992.53	--	--	--	--	1993.13		86.75	3707.14	--	--	--	--	3737.12	--		85.15	3651.83	--	--	--	3652	--	84.8	974.287	--	--	--	--	979.867		86.6	2786.92	--	--	--	--	2789.34	--		86.6	3452.76	--	--	--
25.3952	3204.1	448.154		85.9	1952.31	--	--	--	--	1952.93		86.7	3487.11	--	--	--	--	3517.1	--		85.1	3646.76	--	--	--	3646.94	--	84.75	1123.53	--	--	--	--	1129.11		86.55	2829.61	--	--	--	--	2832.03	--		86.55	3389.45	--	--	--
27.0336	2883.81	471.339		85.85	1923.53	--	--	--	--	1924.17		86.65	3543.11	--	--	--	--	3573.09	--		85.05	3964.32	--	--	--	3964.5	--	84.7	1002.18	--	--	--	--	1007.76		86.5	2491.21	--	--	--	--	2493.63	--		86.5	3545.06	--	--	--
28.672	2607.54	545.028		85.8	2053.56	--	--	--	--	2054.22		86.6	3247.19	--	--	--	--	3277.18	--		85	4008.18	--	--	--	4008.37	--	84.65	1001.26	--	--	--	--	1006.84		86.45	2456.27	--	--	--	--	2458.69	--		86.45	3311.9	--	--	--
30.3104	2353.63	569.383		85.75	1959.42	--	--	--	--	1960.1		86.55	3279.71	--	--	--	--	3309.7	--		84.95	3827.07	--	--	--	3827.27	--	84.6	1007.6	--	--	--	--	1013.18		86.4	2519.8	--	--	--	--	2522.22	--		86.4	3222.41	--	--	--
31.9488	2066.45	585.482		85.7	1950.79	--	--	--	--	1951.5		86.5	3138.86	--	--	--	--	3168.84	--		84.9	3829.66	--	--	--	3829.86	--	84.55	964.474	--	--	--	--	970.054		86.35	2686.79	--	--	--	--	2689.22	--		86.35	3162.95	--	--	--
33.5872	1912.4	603.611		85.65	1974.95	--	--	--	--	1975.68		86.45	3087.16	--	--	--	--	3117.15	--		84.85	4102.76	--	--	--	4102.98	--	84.5	896.388	--	--	--	--	901.968		86.3	2529.28	--	--	--	--	2531.7	--		86.3	3090.39	--	--	--
35.2256	1776.5	657.322		85.6	1887.72	--	--	--	--	1888.46		86.4	3096.64	--	--	--	--	3126.63	--		84.8	3752.61	--	--	--	3752.84	--	84.45	1032.56	--	--	--	--	1038.14		86.25	2415.63	--	--	--	--	2418.06	--		86.25	3120.8	--	--	--
36.864	1698.07	698.451		85.55	1880.75	--	--	--	--	1881.52		86.35	2818.08	--	--	--	--	2848.06	--		84.75	3688.97	--	--	--	3689.21	--	84.4	1025.83	--	--	--	--	1031.41		86.2	2397.7	--	--	--	--	2400.13	--		86.2	2939.13	--	--	--
38.5024	1586.62	716.289		85.5	1757.03	--	--	--	--	1757.82		86.3	2740.35	--	--	--	--	2770.34	--		84.7	3793.19	--	--	--	3793.44	--	84.35	1008.37	--	--	--	--	1013.95		86.15	2644.29	--	--	--	--	2646.72	--		86.15	2963.68	--	--	--
40.1408	1405.87	742.891		85.45	1950.09	--	--	--	--	1950.91		86.25	2961.07	--	--	--	--	2991.05	--		84.65	3793.1	--	--	--	3793.36	--	84.3	998.71	--	--	--	--	1004.29		86.1	2535.59	--	--	--	--	2538.02	--		86.1	2942.03	--	--	--
41.7792	1316.88	762.721		85.4	1911.76	--	--	--	--	1912.6		86.2	2921.85	--	--	--	--	2951.83	--		84.6	3639.77	--	--	--	3640.04	--	84.25	900.744	--	--	--	--	906.324		86.05	2386.14	--	--	--	--	2388.57	--		86.05	2867.43	--	--	--
43.4176	1168.06	806.824		85.35	1739.8	--	--	--	--	1740.68		86.15	2979.41	--	--	--	--	3009.4	--		84.55	3778.52	--	--	--	3778.81	--	84.2	950.397	--	--	--	--	955.977		86	2452.33	--	--	--	--	2454.76	--		86	2938.63	--	--	--
45.056	1000.35	818.925		85.3	1637.46	--	--	--	--	1638.36		86.1	2854.83	--	--	--	--	2884.81	--		84.5	3977.03	--	--	--	3977.32	--	84.15	995.657	--	--	--	--	1001.24		85.95	2222.93	--	--	--	--	2225.37	--		85.95	2839.42	--	--	--
46.6944	883.674	831.67		85.25	1780.06	--	--	--	--	1780.99		86.05	2854.38	--	--	--	--	2884.37	--		84.45	3831.96	--	--	--	3832.28	--	84.1	994.027	--	--	--	--	999.607		85.9	2328.31	--	--	--	--	2330.75	--		85.9	2905.58	--	--	--
48.3328	824.476	886.443		85.2	1750.09	--	--	--	--	1751.05		86	2602.02	--	--	--	--	2632	--		84.4	3943.68	--	--	--	3944	--	84.05	1021.39	--	--	--	--	1026.97		85.85	2202.36	--	--	--	--	2204.8	--		85.85	2979.21	--	--	--
49.9712	766.779	916.371		85.15	1690.54	--	--	--	--	1691.53		85.95	2731.14	--	--	--	--	2761.12	--		84.35	3697.84	--	--	--	3698.18	--	84	898.611	--	--	--	--	904.191		85.8	2179.69	--	--	--	--	2182.13	--		85.8	2763.15	--	--	--
51.6096	655.441	920.105		85.1	1837.95	--	--	--	--	1838.97		85.9	2592.98	--	--	--	--	2622.96	--		84.3	3980.56	--	--	--	3980.91	--	83.95	949.564	--	--	--	--	955.144		85.75	2269.86	--	--	--	--	2272.3	--		85.75	2540.01	--	--	--
53.248	605.372	897.019		85.05	1784.09	--	--	--	--	1785.14		85.85	2443.65	--	--	--	--	2473.63	--		84.25	4017.49	--	--	--	4017.86	--	83.9	861.562	--	--	--	--	867.142		85.7	2203.81	--	--	--	--	2206.26	--		85.7	2829.9	--	--	--
54.8864	567.551	908.169		85	1678.6	--	--	--	--	1679.68		85.8	2497.62	--	--	--	--	2527.6	--		84.2	3871.36	--	--	--	3871.74	--	83.85	1052.63	--	--	--	--	1058.21		85.65	2136.38	--	--	--	--	2138.83	--		85.65	2600.18	--	--	--
56.5248	501.831	923.912		84.95	1780.06	--	--	--	--	1781.18		85.75	2605.96	--	--	--	--	2635.95	--		84.15	4056.8	--	--	--	4057.2	--	83.8	874.186	--	--	--	--	879.766		85.6	2186.65	--	--	--	--	2189.1	--		85.6	2677.31	--	--	--
58.1632	470.833	911.641		84.9	1650.64	--	--	--	--	1651.8		85.7	2598.1	--	--	--	--	2628.09	--		84.1	4058.04	--	--	--	4058.46	--	83.75	859.19	--	--	--	--	864.77		85.55	2232.86	--	--	--	--	2235.32	--		85.55	2504.56	--	--	--
59.8016	415.898	900.607		84.85	1689.54	--	--	--	--	1690.73		85.65	2555.9	--	--	--	--	2585.88	--		84.05	4003.94	--	--	--	4004.39	--	83.7	944.969	--	--	--	--	950.549		85.5	2327.33	--	--	--	--	2329.78	--		85.5	2620.42	--	--	--
61.44	383.097	891.82		84.8	1810.38	--	--	--	--	1811.61		85.6	2548.75	--	--	--	--	2578.73	--		84	3995.97	--	--	--	3996.43	--	83.65	885.214	--	--	--	--	890.794		85.45	2157.28	--	--	--	--	2159.73	--		85.45	2494.3	--	--	--
63.0784	373.414	887.099		84.75	1623.64	--	--	--	--	1624.91		85.55	2457.1	--	--	--	--	2487.09	--		83.95	3858.02	--	--	--	3858.5	--	83.6	934.744	--	--	--	--	940.324		85.4	2019.92	--	--	--	--	2022.38	--		85.4	2537.64	--	--	--
64.7168	329.949	898.035		84.7	1635.44	--	--	--	--	1636.75		85.5	2453.9	--	--	--	--	2483.88	--		83.9	4033.41	--	--	--	4033.91	--	83.55	889.065	--	--	--	--	894.645		85.35	2157.46	--	--	--	--	2159.92	--		85.35	2854.83	--	--	--
66.3552	305.383	897.871		84.65	1674	--	--	--	--	1675.35		85.45	2348.85	--	--	--	--	2378.84	--		83.85	3870.02	--	--	--	3870.55	--	83.5	809.509	--	--	--	--	815.089		85.3	2217.3	--	--	--	--	2219.77	--		85.3	2778.83	--	--	--
67.9936	316.594	920.221		84.6	1788.39	--	--	--	--	1789.78		85.4	2558.62	--	--	--	--	2588.61	--		83.8	3718.82	--	--	--	3719.37	--	83.45	880.826	--	--	--	--	886.406		85.25	2161.28	--	--	--	--	2163.75	--		85.25	2472.51	--	--	--
69.632	300.326	930.432		84.55	1684.91	--	--	--	--	1686.34		85.35	2298.25	--	--	--	--	2328.24	--		83.75	3806.89	--	--	--	3807.46	--	83.4	871.49	--	--	--	--	877.07		85.2	2039.84	--	--	--	--	2042.31	--		85.2	2478.11	--	--	--
71.2704	269.258	905.581		84.5	1725.25	--	--	--	--	1726.73		85.3	2374.67	--	--	--	--	2404.65	--		83.7	4113.17	--	--	--	4113.78	--	83.35	928.756	--	--	--	--	934.336		85.15	2038.45	--	--	--	--	2040.92	--		85.15	2404.96	--	--	--
72.9088	246.901	928.293		84.45	1651.62	--	--	--	--	1653.15		85.25	2367.47	--	--	--	--	2397.45	--		83.65	4156.07	--	--	--	4156.7	--	83.3	938.124	--	--	--	--	943.704		85.1	2025.05	--	--	--	--	2027.53	--		85.1	2381.51	--	--	--
74.5472	228.115	920.745		84.4	1661.32	--	--	--	--	1662.89		85.2	2312.27	--	--	--	--	2342.25	--		83.6	4384.74	--	--	--	4385.4	--	83.25	892.565	--	--	--	--	898.145		85.05	2103.6	--	--	--	--	2106.08	--		85.05	2516	--	--	--
76.1856	230.664	901.664		84.35	1615.73	--	--	--	--	1617.35		85.15	2153.43	--	--	--	--	2183.41	--		83.55	3988.97	--	--	--	3989.66	--	83.2	983.8	--	--	--	--	989.38		85	2034.53	--	--	--	--	2037.02	--		85	2550.68	--	--	--
77.824	224.573	913.86		84.3	1902.72	--	--	--	--	1904.39		85.1	2419.13	--	--	--	--	2449.12	--		83.5	4320.54	--	--	--	4321.26	--	83.15	880.916	--	--	--	--	886.496		84.95	1919.29	--	--	--	--	1921.78	--		84.95	2310.35	--	--	--
79.4624	200.774	941.842		84.25	1694.28	--	--	--	--	1696		85.05	2358.01	--	--	--	--	2387.99	--		83.45	4115.96	--	--	--	4116.71	--	83.1	883.463	--	--	--	--	889.043		84.9	2117.97	--	--	--	--	2120.47	--		84.9	2454.37	--	--	--
81.1008	189.64	941.815		84.2	1566.14	--	--	--	--	1567.92		85	2327.9	--	--	--	--	2357.88	--		83.4	4191.45	--	--	--	4192.24	--	83.05	905.697	--	--	--	--	911.277		84.85	2038.83	--	--	--	--	2041.33	--		84.85	2269.74	--	--	--
82.7392	189.617	909.543		84.15	1759.87	--	--	--	--	1761.71		84.95	2317.67	--	--	--	--	2347.65	--		83.35	4039.99	--	--	--	4040.81	--	83	876.942	--	--	--	--	882.522		84.8	1947.68	--	--	--	--	1950.19	--		84.8	2399.36	--	--	--
84.3776	185.052	885.893		84.1	1815.78	--	--	--	--	1817.67		84.9	2368.09	--	--	--	--	2398.07	--		83.3	4334.62	--	--	--	4335.48	--	82.95	859.575	--	--	--	--	865.155		84.75	1935.56	--	--	--	--	1938.07	--		84.75	2590.16	--	--	--
86.016	171.925	890.676		84.05	1652.57	--	--	--	--	1654.53		84.85	2229.96	--	--	--	--	2259.94	--		83.25	4271.75	--	--	--	4272.65	--	82.9	823.617	--	--	--	--	829.197		84.7	1890.65	--	--	--	--	1893.17	--		84.7	2368.24	--	--	--
87.6544	172.454	926.592		84	1632.12	--	--	--	--	1634.14		84.8	2158.23	--	--	--	--	2188.21	--		83.2	4063.61	--	--	--	4064.55	--	82.85	862.894	--	--	--	--	868.474		84.65	1925.3	--	--	--	--	1927.83	--		84.65	2243.62	--	--	--
89.2928	163.887	944.102		83.95	1714.61	--	--	--	--	1716.69		84.75	2350.18	--	--	--	--	2380.17	--		83.15	4288.17	--	--	--	4289.15	--	82.8	883.257	--	--	--	--	888.837		84.6	2027.18	--	--	--	--	2029.71	--		84.6	2294.22	--	--	--
90.9312	154.771	915.385		83.9	1609.53	--	--	--	--	1611.68		84.7	2183.78	--	--	--	--	2213.76	--		83.1	4014.11	--	--	--	4015.13	--	82.75	835.444	--	--	--	--	841.024		84.55	1909.48	--	--	--	--	1912.01	--		84.55	2278.22	--	--	--
92.5696	174.453	911.121		83.85	1639.82	--	--	--	--	1642.04		84.65	2108.43	--	--	--	--	2138.41	--		83.05	4083.86	--	--	--	4084.93	--	82.7	699.391	--	--	--	--	704.971		84.5	1977.44	--	--	--	--	1979.98	--		84.5	2382.79	--	--	--
94.208	177.495	916.018		83.8	1594.65	--	--	--	--	1596.94		84.6	2119.1	--	--	--	--	2149.09	--		83	4312.57	--	--	--	4313.69	--	82.65	697.91	--	--	--	--	703.49		84.45	1829.97	--	--	--	--	1832.52	--		84.45	2319.24	--	--	--
95.8464	160.825	927.61		83.75	1646.88	--	--	--	--	1649.24		84.55	2216.26	--	--	--	--	2246.25	--		82.95	4252.39	--	--	--	4253.56	--	82.6	868.436	--	--	--	--	874.016		84.4	1759.17	--	--	--	--	1761.72	--		84.4	2264.76	--	--	--
97.4848	147.68	929.64		83.7	1579.09	--	--	--	--	1581.52		84.5	2273.12	--	--	--	--	2303.1	--		82.9	4058.57	--	--	--	4059.79	--	82.55	851.481	--	--	--	--	857.061		84.35	1817.97	--	--	--	--	1820.54	--		84.35	2285.62	--	--	--
99.1232	152.21	913.911		83.65	1653.85	--	--	--	--	1656.36		84.45	2295.08	--	--	--	--	2325.07	--		82.85	4063.9	--	--	--	4065.18	--	82.5	854.119	--	--	--	--	859.699		84.3	1846.01	--	--	--	--	1848.58	--		84.3	2078.34	--	--	--
100.762	147.674	944.698		83.6	1675.16	--	--	--	--	1677.74		84.4	2259.57	--	--	--	--	2289.56	--		82.8	4046.07	--	--	--	4047.4	--	82.45	774.65	--	--	--	--	780.23		84.25	1845.75	--	--	--	--	1848.33	--		84.25	2067.23	--	--	--
102.4	142.65	965.757		83.55	1569.66	--	--	--	--	1572.33		84.35	2368.86	--	--	--	--	2398.84	--		82.75	4054.27	--	--	--	4055.66	--	82.4	827.146	--	--	--	--	832.726		84.2	2022.47	--	--	--	--	2025.06	--		84.2	2140.5	--	--	--
104.038	151.728	952.438		83.5	1534.78	--	--	--	--	1537.53		84.3	2254.59	--	--	--	--	2284.57	--		82.7	3857.87	--	--	--	3859.32	--	82.35	819.707	--	--	--	--	825.287		84.15	2069.45	--	--	--	--	2072.05	--		84.15	2207.96	--	--	--
105.677	155.238	966.275		83.45	1640.72	--	--	--	--	1643.56		84.25	2298.2	--	--	--	--	2328.18	--		82.65	3407.47	--	--	--	3408.99	--	82.3	804.706	--	--	--	--	810.286		84.1	1946.91	--	--	--	--	1949.52	--		84.1	2236.96	--	--	--
107.315	147.677	971.075		83.4	1604.67	--	--	--	--	1607.6		84.2	2339.66	--	--	--	--	2369.64	--		82.6	3751.19	--	--	--	3752.78	--	82.25	770.442	--	--	--	--	776.022		84.05	1820.31	--	--	--	--	1822.93	--		84.05	2317.05	--	--	--
108.954	140.123	986.021		83.35	1594.15	--	--	--	--	1597.17		84.15	2196.37	--	--	--	--	2226.36	--		82.55	3864.27	--	--	--	3865.93	--	82.2	773.791	--	--	--	--	779.371		84	1811.81	--	--	--	--	1814.44	--		84	2328.28	--	--	--
110.592	142.141	1000.91		83.3	1629.33	--	--	--	--	1632.45		84.1	2096.57	--	--	--	--	2126.56	--		82.5	3903.58	--	--	--	3905.31	--	82.15	737.48	--	--	--	--	743.06		83.95	1956.19	--	--	--	--	1958.83	--		83.95	2166.05	--	--	--
112.23	151.738	993.399		83.25	1599.87	--	--	--	--	1603.08		84.05	2305.69	--	--	--	--	2335.68	--		82.45	4009.81	--	--	--	4011.63	--	82.1	738.488	--	--	--	--	744.068		83.9	1848.29	--	--	--	--	1850.95	--		83.9	2131.79	--	--	--
113.869	156.276	981.274		83.2	1612.47	--	--	--	--	1615.78		84	2286.93	--	--	--	--	2316.91	--		82.4	3657.37	--	--	--	3659.26	--	82.05	722.304	--	--	--	--	727.884		83.85	1862.2	--	--	--	--	1864.86	--		83.85	2242.05	--	--	--
115.507	140.122	943.11		83.15	1664.19	--	--	--	--	1667.61		83.95	2265.64	--	--	--	--	2295.63	--		82.35	3584.19	--	--	--	3586.17	--	82	769.88	--	--	--	--	775.46		83.8	1988.91	--	--	--	--	1991.59	--		83.8	1998.4	--	--	--
117.146	137.593	942.023		83.1	1642.88	--	--	--	--	1646.41		83.9	2005.84	--	--	--	--	2035.82	--		82.3	3767.58	--	--	--	3769.65	--	81.95	747.676	--	--	--	--	753.256		83.75	1671.9	--	--	--	--	1674.59	--		83.75	2209.54	--	--	--
118.784	128.529	952.086		83.05	1558.28	--	--	--	--	1561.92		83.85	1999.97	--	--	--	--	2029.95	--		82.25	3727.78	--	--	--	3729.94	--	81.9	840.158	--	--	--	--	845.738		83.7	1756.32	--	--	--	--	1759.03	--		83.7	2139.67	--	--	--
120.422	118.454	973.293		83	1698.1	--	--	--	--	1701.85		83.8	2017.28	--	--	--	--	2047.27	--		82.2	3726.11	--	--	--	3728.37	--	81.85	757.43	--	--	--	--	763.01		83.65	1799.18	--	--	--	--	1801.9	--		83.65	2256.01	--	--	--
122.061	133.055	981.708		82.95	1488.8	--	--	--	--	1492.68		83.75	2122.57	--	--	--	--	2152.55	--		82.15	3558.97	--	--	--	3561.33	--	81.8	1024.41	--	--	--	--	1029.99		83.6	1775.02	--	--	--	--	1777.76	--		83.6	2145.04	--	--	--
123.699	148.185	937.255		82.9	1666.51	--	--	--	--	1670.5		83.7	2189.11	--	--	--	--	2219.1	--		82.1	3610.33	--	--	--	3612.8	--	81.75	902.938	--	--	--	--	908.518		83.55	1581.52	--	--	--	--	1584.28	--		83.55	2134.9	--	--	--
125.338	151.223	944.783		82.85	1696.97	--	--	--	--	1701.09		83.65	2267.63	--	--	--	--	2297.62	--		82.05	3486.05	--	--	--	3488.63	--	81.7	787.07	--	--	--	--	792.65		83.5	1674.3	--	--	--	--	1677.07	--		83.5	2067.29	--	--	--
126.976	133.065	977.526		82.8	1561.22	--	--	--	--	1565.47		83.6	2223.23	--	--	--	--	2253.21	--		82	3529.59	--	--	--	3532.29	--	81.65	775.569	--	--	--	--	781.149		83.45	1677.5	--	--	--	--	1680.29	--		83.45	1975.61	--	--	--
128.614	122.483	958.873		82.75	1532.52	--	--	--	--	1536.91		83.55	2029.76	--	--	--	--	2059.75	--		81.95	3624.41	--	--	--	3627.23	--	81.6	839.27	--	--	--	--	844.85		83.4	1705.19	--	--	--	--	1707.99	--		83.4	2192.34	--	--	--
130.253	123.502	937.598		82.7	1578.14	--	--	--	--	1582.67		83.5	2066.72	--	--	--	--	2096.71	--		81.9	3355.89	--	--	--	3358.83	--	81.55	834.912	--	--	--	--	840.492		83.35	1788.86	--	--	--	--	1791.69	--		83.35	2100.49	--	--	--
131.891	130.543	925.454		82.65	1628.53	--	--	--	--	1633.2		83.45	2160.83	--	--	--	--	2190.82	--		81.85	3200.13	--	--	--	3203.2	--	81.5	859.603	--	--	--	--	865.183		83.3	1481.3	--	--	--	--	1484.15	--		83.3	2137.21	--	--	--
133.53	123.976	961.082		82.6	1615.73	--	--	--	--	1620.54		83.4	2081.43	--	--	--	--	2111.41	--		81.8	3218.56	--	--	--	3221.78	--	81.45	705.793	--	--	--	--	711.373		83.25	1534.27	--	--	--	--	1537.15	--		83.25	1829.77	--	--	--
135.168	126.504	977.021		82.55	1633.81	--	--	--	--	1638.77		83.35	2175.24	--	--	--	--	2205.22	--		81.75	3044.86	--	--	--	3048.23	--	81.4	775.956	--	--	--	--	781.536		83.2	1751.37	--	--	--	--	1754.26	--		83.2	1977.09	--	--	--
136.806	126.511	937.161		82.5	1569.78	--	--	--	--	1574.9		83.3	2147.11	--	--	--	--	2177.1	--		81.7	3189.48	--	--	--	3193	--	81.35	831.977	--	--	--	--	837.557		83.15	1733.46	--	--	--	--	1736.38	--		83.15	1983.49	--	--	--
138.445	121.464	955.102		82.45	1571.74	--	--	--	--	1577.02		83.25	2244.87	--	--	--	--	2274.85	--		81.65	3044.27	--	--	--	3047.94	--	81.3	814.103	--	--	--	--	819.683		83.1	1676.35	--	--	--	--	1679.29	--		83.1	1948.87	--	--	--
140.083	131.029	954.189		82.4	1665.11	--	--	--	--	1670.56		83.2	2289.45	--	--	--	--	2319.43	--		81.6	2908.36	--	--	--	2912.2	--	81.25	764.394	--	--	--	--	769.974		83.05	1719.71	--	--	--	--	1722.68	--		83.05	2038.98	--	--	--
141.722	135.572	991.993		82.35	1647.92	--	--	--	--	1653.54		83.15	2373.16	--	--	--	--	2403.14	--		81.55	3101.81	--	--	--	3105.82	--	81.2	788.73	--	--	--	--	794.31		83	1679.93	--	--	--	--	1682.93	--		83	2173.61	--	--	--
143.36	126.51	995.641		82.3	1476.21	--	--	--	--	1482		83.1	2074.4	--	--	--	--	2104.38	--		81.5	3062.94	--	--	--	3067.13	--	81.15	825.072	--	--	--	--	830.652		82.95	1720.42	--	--	--	--	1723.45	--		82.95	2266.15	--	--	--
144.998	121.465	955.753		82.25	1466.54	--	--	--	--	1472.52		83.05	2117.12	--	--	--	--	2147.1	--		81.45	3097.69	--	--	--	3102.07	--	81.1	803.935	--	--	--	--	809.515		82.9	1803.74	--	--	--	--	1806.8	--		82.9	2068.71	--	--	--
146.637	129.018	980.615		82.2	1591.72	--	--	--	--	1597.89		83	2261.52	--	--	--	--	2291.51	--		81.4	3316.02	--	--	--	3320.6	--	81.05	811.051	--	--	--	--	816.631		82.85	1883.12	--	--	--	--	1886.21	--		82.85	1981.65	--	--	--
148.275	125.495	992.9		82.15	1676.7	--	--	--	--	1683.07		82.95	2055.99	--	--	--	--	2085.98	--		81.35	3085.03	--	--	--	3089.81	--	81	803.609	--	--	--	--	809.189		82.8	1803.21	--	--	--	--	1806.33	--		82.8	2002.28	--	--	--
149.914	128.516	989.199		82.1	1533.56	--	--	--	--	1540.12		82.9	2278.16	--	--	--	--	2308.14	--		81.3	3101.06	--	--	--	3106.06	--	80.95	810.992	--	--	--	--	816.572		82.75	1871.83	--	--	--	--	1874.99	--		82.75	2084.62	--	--	--
151.552	121.472	996.556		82.05	1467.88	--	--	--	--	1474.65		82.85	2249.67	--	--	--	--	2279.65	--		81.25	3038.67	--	--	--	3043.89	--	80.9	789.975	--	--	--	--	795.555		82.7	1606.45	--	--	--	--	1609.65	--		82.7	1882.53	--	--	--
153.19	111.895	965.81		82	1590.15	--	--	--	--	1597.13		82.8	2129.33	--	--	--	--	2159.31	--		81.2	2999.6	--	--	--	3005.06	--	80.85	680.776	--	--	--	--	686.356		82.65	1560.8	--	--	--	--	1564.04	--		82.65	2136.2	--	--	--
154.829	120.957	933.466		81.95	1497.72	--	--	--	--	1504.93		82.75	2177.76	--	--	--	--	2207.74	--		81.15	3033.89	--	--	--	3039.6	--	80.8	827.147	--	--	--	--	832.727		82.6	1653.05	--	--	--	--	1656.32	--		82.6	2100.57	--	--	--
156.467	117.436	965.188		81.9	1541.12	--	--	--	--	1548.56		82.7	2160.45	--	--	--	--	2190.43	--		81.1	3013.95	--	--	--	3019.91	--	80.75	841.165	--	--	--	--	846.745		82.55	1762.96	--	--	--	--	1766.28	--		82.55	1898.3	--	--	--
158.106	109.381	963.596		81.85	1569.19	--	--	--	--	1576.86		82.65	2006.91	--	--	--	--	2036.89	--		81.05	2735.91	--	--	--	2742.14	--	80.7	701.584	--	--	--	--	707.164		82.5	1769.3	--	--	--	--	1772.66	--		82.5	2217.81	--	--	--
159.744	108.884	972.105		81.8	1432.78	--	--	--	--	1440.69		82.6	2242.65	--	--	--	--	2272.63	--		81	2889.72	--	--	--	2896.23	--	80.65	643.041	--	--	--	--	648.621		82.45	1653.43	--	--	--	--	1656.84	--		82.45	2151.08	--	--	--
161.382	106.358	1002.41		81.75	1450.89	--	--	--	--	1459.05		82.55	2224.29	--	--	--	--	2254.28	--		80.95	2980.66	--	--	--	2987.46	--	80.6	659.909	--	--	--	--	665.489		82.4	1559.2	--	--	--	--	1562.66	--		82.4	2163.12	--	--	--
163.021	103.85	995.186		81.7	1420.98	--	--	--	--	1429.4		82.5	1951.24	--	--	--	--	1981.22	--		80.9	3043.32	--	--	--	3050.43	--	80.55	739.17	--	--	--	--	744.751		82.35	1645.28	--	--	--	--	1648.79	--		82.35	1983.7	--	--	--
164.659	106.365	991.938		81.65	1428.13	--	--	--	--	1436.81		82.45	2070.01	--	--	--	--	2100	--		80.85	2954.81	--	--	--	2962.24	--	80.5	707.956	--	--	--	--	713.536		82.3	1590.65	--	--	--	--	1594.22	--		82.3	1893.29	--	--	--
166.298	112.9	980.172		81.6	1406.82	--	--	--	--	1415.77		82.4	2255.36	--	--	--	--	2285.35	--		80.8	2765.79	--	--	--	2773.55	--	80.45	719.371	--	--	--	--	724.951		82.25	1634.64	--	--	--	--	1638.26	--		82.25	2107.99	--	--	--
167.936	123.985	972.878		81.55	1528.31	--	--	--	--	1537.55		82.35	2225.66	--	--	--	--	2255.65	--		80.75	2701.29	--	--	--	2709.4	--	80.4	786.12	--	--	--	--	791.701		82.2	1621	--	--	--	--	1624.69	--		82.2	2152	--	--	--
169.574	116.424	966.112		81.5	1429.34	--	--	--	--	1438.87		82.3	2294.72	--	--	--	--	2324.71	--		80.7	2896.24	--	--	--	2904.72	--	80.35	721.86	--	--	--	--	727.44		82.15	1589.23	--	--	--	--	1592.97	--		82.15	2095.3	--	--	--
171.213	116.42	940.993		81.45	1464.5	--	--	--	--	1474.33		82.25	2183.81	--	--	--	--	2213.79	--		80.65	2862.06	--	--	--	2870.93	--	80.3	727.639	--	--	--	--	733.22		82.1	1634.46	--	--	--	--	1638.27	--		82.1	1858.08	--	--	--
172.851	141.113	958.811		81.4	1527.6	--	--	--	--	1537.74		82.2	2303.02	--	--	--	--	2333.01	--		80.6	2973.13	--	--	--	2982.39	--	80.25	770.293	--	--	--	--	775.874		82.05	1743.81	--	--	--	--	1747.69	--		82.05	1940.72	--	--	--
174.49	129.539	983.336		81.35	1433.55	--	--	--	--	1444.01		82.15	1949.52	--	--	--	--	1979.51	--		80.55	2728.65	--	--	--	2738.33	--	80.2	781.083	--	--	--	--	786.664		82	1794.32	--	--	--	--	1798.27	--		82	1935.59	--	--	--
176.128	107.868	982.777		81.3	1383.9	--	--	--	--	1394.69		82.1	2041.7	--	--	--	--	2071.69	--		80.5	2894.73	--	--	--	2904.85	--	80.15	707.333	--	--	--	--	712.913		81.95	1820.37	--	--	--	--	1824.39	--		81.95	2006.05	--	--	--
177.766	111.389	970.686		81.25	1596.49	--	--	--	--	1607.62		82.05	2015.03	--	--	--	--	2045.01	--		80.45	2820.71	--	--	--	2831.28	--	80.1	620.784	--	--	--	--	626.364		81.9	1471.58	--	--	--	--	1475.68	--		81.9	1933.72	--	--	--
179.405	132.569	943.689		81.2	1501.96	--	--	--	--	1513.45		82	2111.6	--	--	--	--	2141.58	--		80.4	2671.11	--	--	--	2682.16	--	80.05	768.988	--	--	--	--	774.569		81.85	1548.8	--	--	--	--	1552.99	--		81.85	1794.11	--	--	--
181.043	145.669	946.63		81.15	1519.16	--	--	--	--	1531		81.95	2091.77	--	--	--	--	2121.75	--		80.35	2709.64	--	--	--	2721.19	--	80	706.683	--	--	--	--	712.264		81.8	1768.53	--	--	--	--	1772.8	--		81.8	1858.7	--	--	--
182.682	126.506	967.467		81.1	1585.79	--	--	--	--	1598.01		81.9	2074.46	--	--	--	--	2104.44	--		80.3	2641.53	--	--	--	2653.6	--	79.95	651.638	--	--	--	--	657.219		81.75	1716.48	--	--	--	--	1720.84	--		81.75	1824.02	--	--	--
184.32	120.451	981.808		81.05	1561.6	--	--	--	--	1574.2		81.85	2100.93	--	--	--	--	2130.91	--		80.25	2777.46	--	--	--	2790.07	--	79.9	739.082	--	--	--	--	744.664		81.7	1642.2	--	--	--	--	1646.66	--		81.7	2002.88	--	--	--
185.958	124.983	1015.07		81	1401.15	--	--	--	--	1414.15		81.8	2051.16	--	--	--	--	2081.14	--		80.2	2599.86	--	--	--	2613.04	--	79.85	728.705	--	--	--	--	734.286		81.65	1642.56	--	--	--	--	1647.12	--		81.65	2092.48	--	--	--
187.597	128.012	968.04		80.95	1472.03	--	--	--	--	1485.44		81.75	2052.55	--	--	--	--	2082.54	--		80.15	2790.71	--	--	--	2804.49	--	79.8	720.259	--	--	--	--	725.841		81.6	1763.1	--	--	--	--	1767.77	--		81.6	1761.74	--	--	--
189.235	138.61	940.43		80.9	1520.31	--	--	--	--	1534.14		81.7	1987.49	--	--	--	--	2017.48	--		80.1	2741.19	--	--	--	2755.58	--	79.75	724.14	--	--	--	--	729.722		81.55	1415.71	--	--	--	--	1420.48	--		81.55	1785.43	--	--	--
190.874	139.111	983.801		80.85	1484.12	1520.14	1520.14	1534.41	1520.14	1534.41		81.65	2170.32	2089.41	2063.64	2061.53	2061.53	2091.51	--		80.05	2826.02	--	--	--	2841.06	--	79.7	640.524	715.702	719.416	717.562	715.699	721.282		81.5	1652.99	1630.43	1633.46	1632.29	1630.43	1635.32	--		81.5	2116.05	--	--	--
192.512	122.976	988.108		80.8	1447.01	1515.51	1515.51	1530.23	1515.51	1530.23		81.6	2102.83	2081.73	2055.97	2053.86	2053.86	2083.84	--		80	2923.6	--	--	--	2939.32	--	79.65	689.905	708.461	712.174	710.321	708.458	714.041		81.45	1643.53	1623.26	1626.36	1625.18	1623.26	1628.27	--		81.45	2019.18	--	--	--
194.15	135.615	991.202		80.75	1467.28	1507.87	1507.87	1523.05	1507.87	1523.05		81.55	2087.11	2069.61	2043.85	2041.74	2041.74	2071.72	--		79.95	2730.22	--	--	--	2746.65	--	79.6	730.663	705.502	709.216	707.362	705.499	711.082		81.4	1486.76	1591.61	1594.78	1593.58	1591.61	1596.75	--		81.4	2008.03	--	--	--
195.789	140.647	998.638		80.7	1532.26	1498.59	1498.59	1514.25	1498.59	1514.25		81.5	1957.05	2067.4	2041.63	2039.53	2039.53	2069.51	--		79.9	2637.77	--	--	--	2654.94	--	79.55	723.104	705.333	709.046	707.193	705.329	710.913		81.35	1646.05	1573.85	1577.1	1575.88	1573.85	1579.13	--		81.35	1979.19	--	--	--
197.427	118.434	999.25		80.65	1586.26	1494.78	1494.78	1510.94	1494.78	1510.94		81.45	2068.68	2067.23	2041.46	2039.35	2039.35	2069.34	--		79.85	2869.44	--	--	--	2887.39	--	79.5	740.949	705.308	709.02	707.167	705.303	710.888		81.3	1574.82	1565.23	1568.56	1567.32	1565.23	1570.65	--		81.3	1927.23	--	--	--
199.066	117.423	982.749		80.6	1663.75	1493.81	1493.81	1510.47	1493.81	1510.47		81.4	2024.25	2066.91	2041.14	2039.03	2039.03	2069.02	--		79.8	2851.19	--	--	--	2869.94	--	79.45	783.72	705.05	708.761	706.908	705.044	710.63		81.25	1750.54	1564.81	1568.22	1566.95	1564.81	1570.36	--		81.25	1921.04	--	--	--
200.704	107.364	1009.93		80.55	1544.44	1493.54	1493.54	1510.73	1493.54	1510.73		81.35	2042.83	2065.64	2039.88	2037.77	2037.77	2067.75	--		79.75	3001.52	--	--	--	3021.12	--	79.4	657.358	704.784	708.494	706.641	704.778	710.364		81.2	1580.07	1555.01	1558.51	1557.23	1555.01	1560.73	--		81.2	1969.29	--	--	--
202.342	103.341	1035.82		80.5	1502.82	1492.09	1492.09	1509.83	1492.09	1509.83		81.3	1896.73	2064.33	2038.56	2036.45	2036.45	2066.44	--		79.7	2782.09	--	--	--	2802.57	--	79.35	678.227	704.382	708.091	706.237	704.374	709.962		81.15	1398.16	1546.13	1549.72	1548.41	1546.13	1552	--		81.15	1988.68	--	--	--
203.981	103.341	993.193		80.45	1335.73	1488.65	1488.65	1506.94	1488.65	1506.94		81.25	2005.93	2062.7	2036.94	2034.83	2034.83	2064.81	--		79.65	2984.69	--	--	--	3006.09	--	79.3	703.512	704.029	707.736	705.883	704.02	709.609		81.1	1431.77	1542.81	1546.5	1545.16	1542.81	1548.85	--		81.1	1989.71	--	--	--
205.619	103.339	1004.41		80.4	1406.1	1484.69	1484.69	1503.56	1484.69	1503.56		81.2	2078.46	2060.96	2035.19	2033.09	2033.09	2063.07	--		79.6	2772.66	--	--	--	2795.03	--	79.25	829.457	703.7	707.405	705.552	703.689	709.28		81.05	1487.65	1537.23	1541.02	1539.66	1537.23	1543.45	--		81.05	1992.59	--	--	--
207.258	99.3159	1000.74		80.35	1462.1	1481.16	1481.16	1500.63	1481.16	1500.63		81.15	2358.28	2059.05	2033.29	2031.18	2031.18	2061.16	--		79.55	2734.48	--	--	--	2757.86	--	79.2	719.013	703.307	707.011	705.157	703.294	708.887		81	1769.42	1534.67	1538.57	1537.18	1534.67	1541.08	--		81	1752.08	--	--	--
208.896	90.2595	992.402		80.3	1674.45	1478.17	1478.17	1498.25	1478.17	1498.25		81.1	2168.39	2057.34	2031.57	2029.46	2029.46	2059.44	--		79.5	2608.54	--	--	--	2632.97	--	79.15	717.976	702.918	706.619	704.766	702.902	708.498		80.95	1528.49	1530.02	1534.02	1532.61	1530.02	1536.61	--		80.95	1952.78	--	--	--
210.534	95.7887	1027.43		80.25	1765.3	1475.96	1475.96	1496.67	1475.96	1496.67		81.05	2190.65	2055.64	2029.87	2027.76	2027.76	2057.75	--		79.45	2639.4	--	--	--	2664.92	--	79.1	656.054	702.594	706.291	704.438	702.574	708.174		80.9	1420.96	1529.69	1533.82	1532.37	1529.69	1536.5	--		80.9	1835.58	--	--	--
212.173	99.3094	1020.46		80.2	1516.4	1474.12	1474.12	1495.49	1474.12	1495.49		81	2105.79	2053.65	2027.88	2025.78	2025.78	2055.76	--		79.4	2695.57	--	--	--	2722.24	--	79.05	712.434	702.08	705.773	703.92	702.057	707.66		80.85	1502.32	1528.84	1533.09	1531.61	1528.84	1535.86	--		80.85	1872.45	--	--	--
213.811	94.28	1030.66		80.15	1414.37	1472.93	1472.93	1494.97	1472.93	1494.97		80.95	1992.12	2050.87	2025.11	2023	2023	2052.98	--		79.35	2698.62	--	--	--	2726.5	--	79	756.777	701.483	705.171	703.318	701.454	707.063		80.8	1517.67	1525.24	1529.62	1528.11	1525.24	1532.48	--		80.8	1839.31	--	--	--
215.45	103.333	1049.47		80.1	1454.54	1471	1471	1493.73	1471	1493.73		80.9	1979.9	2047.02	2021.25	2019.14	2019.14	2049.13	--		79.3	2771.86	--	--	--	2801	--	78.95	734.545	700.723	704.405	702.552	700.689	706.303		80.75	1597.38	1520.52	1525.03	1523.48	1520.52	1528	--		80.75	1874.7	--	--	--
217.088	107.36	1000.47		80.05	1497.1	1468.33	1468.33	1491.78	1468.33	1491.78		80.85	1995.2	2042.9	2017.13	2015.02	2015.02	2045	--		79.25	2766.56	--	--	--	2797.01	--	78.9	741.394	699.9	703.575	701.722	699.859	705.48		80.7	1596.28	1515.83	1520.48	1518.9	1515.83	1523.55	--		80.7	1784.24	--	--	--
218.726	82.2218	995.021		80	1450.89	1465.56	1465.56	1489.75	1465.56	1489.75		80.8	2121.29	2039.36	2013.59	2011.49	2011.49	2041.47	--		79.2	2979.71	--	--	--	3011.53	--	78.85	765.491	699.029	702.695	700.841	698.978	704.609		80.65	1629.87	1513.16	1517.96	1516.34	1513.16	1521.14	--		80.65	1737.58	--	--	--
220.365	82.2218	992.907		79.95	1367.89	1463.2	1463.2	1488.15	1463.2	1488.15		80.75	2141.51	2036.1	2010.33	2008.22	2008.22	2038.21	--		79.15	2864.91	--	--	--	2898.16	--	78.8	722.245	698.109	701.763	699.91	698.046	703.689		80.6	1702.84	1510.43	1515.38	1513.72	1510.43	1518.68	--		80.6	1817.76	--	--	--
222.003	97.8122	1000.35		79.9	1443.39	1461.87	1461.87	1487.61	1461.87	1487.61		80.7	2341.14	2033	2007.23	2005.12	2005.12	2035.11	--		79.1	2846.94	--	--	--	2881.7	--	78.75	793.621	696.978	700.617	698.764	696.9	702.558		80.55	1521.5	1505.28	1510.4	1508.7	1505.28	1513.82	--		80.55	1861.36	--	--	--
223.642	91.7749	1014.71		79.85	1504.51	1460.22	1460.22	1486.77	1460.22	1486.77		80.65	2127.22	2029.37	2003.6	2001.5	2001.5	2031.48	--		79.05	2646.12	--	--	--	2682.44	--	78.7	859.188	695.74	699.361	697.507	695.644	701.32		80.5	1430.14	1499.44	1504.73	1502.98	1499.44	1508.27	--		80.5	1738.62	--	--	--
225.28	94.7942	1006.22		79.8	1446.21	1457.93	1457.93	1485.32	1457.93	1485.32		80.6	2115.16	2024.86	1999.1	1996.99	1996.99	2026.97	--		79	2730.04	--	--	--	2768	--	78.65	740.236	694.676	698.273	696.42	694.556	700.256		80.45	1477.42	1492.78	1498.25	1496.45	1492.78	1501.92	--		80.45	1728.66	--	--	--
226.918	102.847	1026.51		79.75	1571.89	1454.91	1454.91	1483.16	1454.91	1483.16		80.55	2037.17	2020.2	1994.43	1992.32	1992.32	2022.31	--		78.95	2779.48	--	--	--	2819.14	--	78.6	738.667	693.675	697.242	695.389	693.526	699.255		80.4	1501.17	1485.34	1491	1489.16	1485.34	1494.82	--		80.4	1806.74	--	--	--
228.557	102.834	993.538		79.7	1559.59	1451.55	1451.55	1480.7	1451.55	1480.7		80.5	2101.08	2015.55	1989.79	1987.68	1987.68	2017.66	--		78.9	2522.85	--	--	--	2564.3	--	78.55	772.991	692.685	696.215	694.361	692.498	698.265		80.35	1670.39	1478.4	1484.25	1482.36	1478.4	1488.22	--		80.35	1727.71	--	--	--
230.195	95.7842	984.529		79.65	1550.66	1447.42	1447.42	1477.49	1447.42	1477.49		80.45	2250.35	2010.81	1985.04	1982.93	1982.93	2012.92	--		78.85	2741.36	--	--	--	2784.68	--	78.5	766.113	691.825	695.308	693.455	691.591	697.405		80.3	1527.01	1472.78	1478.85	1476.9	1472.78	1482.96	--		80.3	1798.02	--	--	--
231.834	95.7875	1042.51		79.6	1497.31	1441.54	1441.54	1472.55	1441.54	1472.55		80.4	2253.34	2006.49	1980.73	1978.62	1978.62	2008.6	--		78.8	2892.06	--	--	--	2937.33	--	78.45	644.05	690.805	694.228	692.375	690.512	696.385		80.25	1551.32	1467.84	1474.12	1472.12	1467.84	1478.4	--		80.25	1604.7	--	--	--
233.472	100.828	1039.32		79.55	1551.56	1435.52	1435.53	1467.51	1435.52	1467.51		80.35	1987.58	2002.86	1977.09	1974.98	1974.98	2004.97	--		78.75	2788.61	--	--	--	2835.92	--	78.4	689.58	689.966	693.314	691.46	689.597	695.546		80.2	1619.19	1462.77	1469.28	1467.22	1462.77	1473.73	--		80.2	1769.3	--	--	--
235.11	93.7962	1016.41		79.5	1517.7	1430.1	1430.1	1463.09	1430.1	1463.1		80.3	1940.15	1999.27	1973.51	1971.4	1971.4	2001.38	--		78.7	2596.63	--	--	--	2646.07	--	78.35	729.24	689.546	692.797	690.944	689.08	695.126		80.15	1461.8	1457.48	1464.23	1462.11	1457.48	1468.85	--		80.15	1724.04	--	--	--
236.749	93.7842	999.353		79.45	1543.82	1422.98	1422.98	1457.02	1422.98	1457.02		80.25	2107.78	1996.13	1970.37	1968.26	1968.26	1998.24	--		78.65	2784.11	--	--	--	2835.77	--	78.3	683.503	689.089	692.219	690.366	688.502	694.669		80.1	1402.87	1451.48	1458.47	1456.28	1451.48	1463.28	--		80.1	1662	--	--	--
238.387	88.2427	965.632		79.4	1621.56	1415.65	1415.66	1450.76	1415.65	1450.77		80.2	1947.68	1993.01	1967.24	1965.13	1965.13	1995.12	--		78.6	2751.5	--	--	--	2805.5	--	78.25	815.2	688.581	691.558	689.705	687.841	694.161		80.05	1565.37	1446.1	1453.36	1451.1	1446.1	1458.36	--		80.05	1656.4	--	--	--
240.026	84.2251	986.189		79.35	1404.15	1407.89	1407.89	1444.11	1407.89	1444.11		80.15	2064.83	1990.21	1964.45	1962.34	1962.34	1992.32	--		78.55	2671.2	--	--	--	2727.63	--	78.2	685.044	688.13	690.915	689.061	687.198	693.71		80	1485.04	1443.32	1450.85	1448.52	1443.32	1456.06	--		80	1771.29	--	--	--
241.664	94.2797	1009.93		79.3	1343.18	1400.39	1400.39	1437.75	1400.39	1437.75		80.1	2073.9	1987.8	1962.04	1959.93	1959.93	1989.91	--		78.5	2878.22	--	--	--	2937.19	--	78.15	614.468	687.789	690.33	688.477	686.613	693.369		79.95	1404.38	1439.97	1447.79	1445.39	1439.96	1453.21	--		79.95	1780.89	--	--	--
243.302	87.2415	1022.79		79.25	1678.45	1393.4	1393.42	1431.94	1393.4	1431.95		80.05	1925.18	1986.06	1960.29	1958.19	1958.18	1988.17	--		78.45	2714.63	--	--	--	2776.26	--	78.1	771.242	687.471	689.707	687.853	685.99	693.051		79.9	1509.31	1436.52	1444.65	1442.17	1436.52	1450.29	--		79.9	1886.38	--	--	--
244.941	79.7045	1013.61		79.2	1537.24	1387.35	1387.37	1427.11	1387.35	1427.12		80	2000.8	1984.53	1958.77	1956.66	1956.66	1986.65	--		78.4	2632.99	--	--	--	2697.4	--	78.05	781.736	687.242	689.094	687.241	685.377	692.822		79.85	1368.16	1434.64	1443.07	1440.51	1434.63	1448.96	--		79.85	1650.88	--	--	--
246.579	84.2264	1019.44		79.15	1562.79	1382.58	1382.6	1423.59	1382.58	1423.61		79.95	1955.42	1982.57	1956.8	1954.7	1954.69	1984.68	--		78.35	2724.56	--	--	--	2791.87	--	78	755.856	686.989	688.36	686.507	684.643	692.569		79.8	1311.82	1432.35	1441.12	1438.47	1432.34	1447.25	--		79.8	1679.75	--	--	--
248.218	80.2039	1007.66		79.1	1431.53	1378.5	1378.53	1420.8	1378.5	1420.83		79.9	2090.85	1980.65	1954.88	1952.78	1952.78	1982.77	--		78.3	2680.01	--	--	--	2750.35	--	77.95	724.735	686.613	687.383	685.53	683.666	692.193		79.75	1565.87	1429.78	1438.9	1436.16	1429.78	1445.29	--		79.75	1638.82	--	--	--
249.856	75.6814	1003.88		79.05	1337.28	1375.06	1375.1	1418.7	1375.06	1418.73		79.85	2000.8	1978.48	1952.71	1950.61	1950.61	1980.6	--		78.25	2852.49	--	--	--	2926	--	77.9	660.856	686.644	686.665	684.812	682.948	692.224		79.7	1529.08	1428.05	1437.53	1434.7	1428.04	1444.2	--		79.7	1651.33	--	--	--
251.494	75.6837	1003.05		79	1326.99	1370.88	1370.93	1415.89	1370.88	1415.94		79.8	1893.67	1975.89	1950.12	1948.02	1948.01	1978.01	--		78.2	2580.47	--	--	--	2657.29	--	77.85	676.864	686.752	685.842	683.988	682.125	692.332		79.65	1402.87	1426.07	1435.93	1433	1426.06	1442.88	--		79.65	1595.25	--	--	--
253.133	81.7116	995.764		78.95	1242.96	1366.25	1366.31	1412.68	1366.25	1412.74		79.75	2072.45	1973.4	1947.63	1945.53	1945.52	1975.52	--		78.15	2684.04	--	--	--	2764.32	--	77.8	794.718	687.033	684.967	683.114	681.25	692.613		79.6	1489.81	1424.37	1434.62	1431.59	1424.35	1441.88	--		79.6	1611.04	--	--	--
254.771	83.719	1021.21		78.9	1380.14	1363.19	1363.27	1411.08	1363.19	1411.17		79.7	2071.52	1970.63	1944.87	1942.77	1942.76	1972.75	--		78.1	2615.68	--	--	--	2699.58	--	77.75	819.883	687.666	684.17	682.317	680.453	693.246		79.55	1413.81	1423.88	1434.55	1431.41	1423.86	1442.13	--		79.55	1482.55	--	--	--
256.41	80.2057	1005.28		78.85	1474.49	1362.02	1362.13	1411.42	1362.02	1411.54		79.65	2012.51	1967.89	1942.13	1940.03	1940.02	1970.02	--		78.05	2583.46	--	--	--	2671.14	--	77.7	652.439	688.727	683.468	681.615	679.751	694.307		79.5	1442.65	1421.87	1432.98	1429.72	1421.84	1440.89	--		79.5	1537.21	--	--	--
258.048	91.2678	1008.4		78.8	1497.96	1362	1362.15	1412.96	1362	1413.11		79.6	2185.41	1965.14	1939.38	1937.29	1937.27	1967.27	--		78	2589.39	--	--	--	2681.02	--	77.65	739.999	690.42	682.993	681.139	679.276	696		79.45	1498.08	1414.01	1425.56	1422.19	1413.97	1433.83	--		79.45	1406.67	--	--	--
259.686	89.7556	1007.81		78.75	1381.74	1361.97	1362.17	1414.54	1361.97	1414.74		79.55	2012.98	1962.29	1936.52	1934.43	1934.41	1964.42	--		77.95	2739.82	--	--	--	2835.58	--	77.6	636.64	692.707	682.621	680.767	678.904	698.287		79.4	1353.46	1404.87	1416.9	1413.4	1404.81	1425.54	--		79.4	1601.32	--	--	--
261.325	81.7063	959.88		78.7	1368.96	1361.95	1362.2	1416.17	1361.95	1416.43		79.5	1993.36	1959.33	1933.56	1931.48	1931.45	1961.46	--		77.9	2623.12	--	--	--	2723.2	--	77.55	716.821	695.502	682.166	680.313	678.449	701.082		79.35	1292.25	1397.22	1409.73	1406.1	1397.14	1418.77	--		79.35	1562.23	--	--	--
262.963	82.2112	972.637		78.65	1186.93	1361.92	1362.25	1417.85	1361.92	1418.19		79.45	1963.63	1955.83	1930.06	1927.99	1927.95	1957.97	--		77.85	2625.35	--	--	--	2729.93	--	77.5	717.68	698.95	681.654	679.8	677.937	704.53		79.3	1390.69	1390.33	1403.36	1399.59	1390.23	1412.82	--		79.3	1645.22	--	--	--
264.602	75.6817	984.325		78.6	1353.22	1361.87	1362.3	1419.57	1361.87	1420.01		79.4	1931.71	1952.58	1926.81	1924.74	1924.7	1954.73	--		77.8	2909.4	--	--	--	3018.69	--	77.45	614.912	703.374	681.267	679.414	677.55	708.954		79.25	1435.06	1382.2	1395.75	1391.83	1382.06	1405.66	--		79.25	1600.4	--	--	--
266.24	90.7792	998.169		78.55	1479.17	1361.8	1362.37	1421.33	1361.8	1421.89		79.35	2098.94	1950.25	1924.48	1922.42	1922.37	1952.41	--		77.75	2596.47	--	--	--	2710.69	--	77.4	659.05	709.194	681.264	679.411	677.548	714.774		79.2	1513.08	1375.73	1389.82	1385.75	1375.54	1400.21	--		79.2	1772.47	--	--	--
267.878	100.834	1010.65		78.5	1368.16	1361.74	1362.47	1423.14	1361.74	1423.87		79.3	2007.92	1948.26	1922.49	1920.44	1920.38	1950.43	--		77.7	2735.73	--	--	--	2855.1	--	77.35	705.971	716.215	681.259	679.406	677.542	721.795		79.15	1392.26	1371.42	1386.07	1381.85	1371.18	1396.98	--		79.15	1755.37	--	--	--
269.517	87.2435	1011.25		78.45	1382.54	1361.68	1362.62	1425.01	1361.68	1425.96		79.25	2048.34	1947.33	1921.56	1919.53	1919.46	1949.51	--		77.65	2893.6	2755.09	2879.84	2755.09	2879.84	--	77.3	706.535	724.66	681.253	679.4	677.537	730.24		79.1	1301.17	1371.43	1386.65	1382.26	1371.11	1398.12	--		79.1	1500.48	1602.86	1602.86	1608.95
271.155	78.6938	1030.3		78.4	1511.06	1361.61	1362.83	1426.94	1361.61	1428.16		79.2	1953.61	1946.25	1920.49	1918.46	1918.38	1948.45	--		77.6	2714.21	2754.92	2885.28	2754.92	2885.28	--	77.25	715.395	734.777	681.243	679.39	677.526	740.357		79.05	1451.96	1371.45	1387.24	1382.68	1371.03	1399.31	--		79.05	1593.79	1547.31	1547.31	1554.32
272.794	81.207	1017.92		78.35	1580.25	1361.54	1363.1	1428.93	1361.54	1430.49		79.15	1726.08	1945.16	1919.39	1917.38	1917.28	1947.37	--		77.55	2670.35	2754.69	2890.93	2754.69	2890.93	--	77.2	587.614	746.862	681.233	679.379	677.516	752.442		79	1289.46	1371.5	1387.86	1383.12	1370.94	1400.6	--		79	1538.51	1547.23	1547.24	1555.29
274.432	90.251	1014.57		78.3	1480.09	1361.44	1363.44	1430.96	1361.44	1432.96		79.1	1874.26	1943.92	1918.15	1916.17	1916.04	1946.15	--		77.5	2849.11	2754.44	2896.82	2754.44	2896.82	--	77.15	735.94	761.243	681.218	679.364	677.501	766.823		78.95	1323.08	1371.59	1388.53	1383.59	1370.86	1401.98	--		78.95	1570.76	1546.41	1546.41	1555.65
276.07	92.2593	1040.75		78.25	1501.25	1361.34	1363.89	1433.05	1361.34	1435.6		79.05	1804.22	1942.6	1916.84	1914.88	1914.73	1944.86	--		77.45	2797.15	2754.2	2902.99	2754.2	2902.99	--	77.1	753.457	778.29	681.192	679.339	677.475	783.87		78.9	1340.48	1371.72	1389.22	1384.08	1370.77	1403.47	--		78.9	1639.89	1545.01	1545.01	1555.59
277.709	83.2129	1035.53		78.2	1413.16	1361.25	1364.49	1435.22	1361.25	1438.46		79	2054.48	1941.68	1915.91	1913.99	1913.8	1943.97	--		77.4	2891.53	2753.96	2909.45	2753.96	2909.45	--	77.05	787.9	798.43	681.156	679.303	677.439	804.01		78.85	1523.45	1371.92	1389.96	1384.61	1370.69	1405.1	--		78.85	1452.31	1543.52	1543.52	1555.6
279.347	81.7128	1004.66		78.15	1475.85	1361.16	1365.26	1437.46	1361.16	1441.56		78.95	1987.88	1940.91	1915.14	1913.25	1913.03	1943.24	--		77.35	3078.09	2753.71	2916.21	2753.71	2916.21	--	77	727.225	822.142	681.113	679.26	677.396	827.722		78.8	1301.5	1372.19	1390.74	1385.17	1370.61	1406.87	--		78.8	1535.43	1541.32	1541.32	1555.11
280.986	87.2479	1026.36		78.1	1486.19	1361.06	1366.25	1439.77	1361.06	1444.96		78.9	2001.24	1940.32	1914.55	1912.71	1912.44	1942.69	--		77.3	2989.64	2753.46	2923.28	2753.46	2923.28	--	76.95	874.307	849.956	681.059	679.205	677.342	855.536		78.75	1336.3	1372.54	1391.54	1385.73	1370.51	1408.78	--		78.75	1649.4	1539.26	1539.26	1554.97
282.624	84.7365	1025.8		78.05	1403.23	1360.98	1367.5	1442.17	1360.98	1448.69		78.85	1945.16	1939.81	1914.04	1912.25	1911.93	1942.23	--		77.25	2769.94	2753.19	2930.67	2753.19	2930.67	--	76.9	976.569	882.457	680.988	679.135	677.272	888.037		78.7	1506.29	1373.01	1392.38	1386.33	1370.41	1410.89	--		78.7	1642.23	1537.17	1537.17	1555.05
284.262	86.7555	1012.64		78	1379.54	1360.9	1369.08	1444.65	1360.9	1452.83		78.8	1952.63	1938.57	1912.8	1911.07	1910.69	1941.06	--		77.2	2867.58	2752.89	2938.36	2752.89	2938.36	--	76.85	1010.33	920.296	680.903	679.05	677.186	925.876		78.65	1440.69	1373.59	1393.24	1386.94	1370.29	1413.2	--		78.65	1571.86	1534.39	1534.39	1554.69
285.901	88.7614	1038.83		77.95	1413.39	1360.82	1371.04	1447.21	1360.82	1457.44		78.75	1946.56	1936.77	1911	1909.35	1908.89	1939.33	--		77.15	2902.32	2752.57	2946.4	2752.57	2946.4	--	76.8	950.574	964.185	680.802	678.949	677.085	969.765		78.6	1367.87	1374.35	1394.14	1387.57	1370.15	1415.77	--		78.6	1688.53	1531.87	1531.87	1554.89
287.539	83.7241	1057.45		77.9	1334.79	1360.74	1373.48	1449.86	1360.74	1462.6		78.7	1978.93	1934.75	1908.99	1907.42	1906.88	1937.41	--		77.1	2881.33	2752.25	2954.81	2752.25	2954.81	--	76.75	1096.29	1014.9	680.689	678.836	676.973	1020.48		78.55	1504.25	1375.32	1395.09	1388.24	1370.01	1418.63	--		78.55	1449.02	1529.77	1529.77	1555.84
289.178	88.756	1033.79		77.85	1431.24	1360.65	1376.49	1452.58	1360.65	1468.42		78.65	1920.44	1933.21	1907.45	1905.99	1905.34	1935.97	--		77.05	2842.59	2751.91	2963.6	2751.91	2963.6	--	76.7	1250.87	1073.27	680.559	678.706	676.843	1078.85		78.5	1463.04	1376.56	1396.09	1388.95	1369.87	1421.86	--		78.5	1578.35	1527.44	1527.44	1556.9
290.816	86.2438	987.995		77.8	1492.63	1360.56	1380.18	1455.39	1360.56	1475		78.6	1967.51	1931.76	1905.99	1904.66	1903.88	1934.64	--		77	2989.58	2751.57	2972.79	2751.57	2972.79	--	76.65	1107.52	1140.17	680.403	678.549	676.686	1145.75		78.45	1530.95	1378.12	1397.14	1389.69	1369.72	1425.5	--		78.45	1649.85	1525.48	1525.48	1558.73
292.454	84.7289	966.932		77.75	1495.44	1360.47	1384.68	1458.29	1360.47	1482.5		78.55	2055.37	1930.51	1904.74	1903.55	1902.63	1933.54	--		76.95	2975	2751.23	2982.43	2751.23	2982.43	--	76.6	1269.4	1216.55	680.225	678.371	676.508	1222.13		78.4	1410.61	1380.05	1398.23	1390.46	1369.56	1429.62	--		78.4	1491.5	1524.4	1524.41	1561.87
294.093	96.2914	981.779		77.7	1474.67	1360.37	1390.16	1461.28	1360.37	1491.07		78.5	1858.22	1929.41	1903.64	1902.62	1901.53	1932.61	--		76.9	2849.76	2750.87	2992.48	2750.87	2992.48	--	76.55	1154.51	1303.39	680.02	678.167	676.303	1308.97		78.35	1383.72	1382.45	1399.37	1391.26	1369.39	1434.31	--		78.35	1533.3	1523.23	1523.24	1565.38
295.731	87.7439	990.274		77.65	1533.35	1360.26	1396.79	1464.34	1360.26	1500.88		78.45	1873.73	1928.68	1902.91	1902.1	1900.8	1932.08	--		76.85	2998.53	2750.49	3002.98	2750.49	3002.98	--	76.5	1372.11	1401.7	679.785	677.931	676.068	1407.28		78.3	1468.17	1385.42	1400.58	1392.11	1369.21	1439.68	--		78.3	1475.46	1521.36	1521.37	1568.7
297.37	82.212	997.219		77.6	1428.51	1360.12	1404.79	1467.48	1360.12	1512.15		78.4	1944.42	1928.17	1902.4	1901.82	1900.29	1931.8	--		76.8	3090.63	2750.08	3013.96	2750.08	3013.96	--	76.45	1638.73	1512.54	679.519	677.665	675.802	1518.12		78.25	1438.53	1389.03	1401.83	1392.99	1369.02	1445.81	--		78.25	1440.78	1519.95	1519.96	1573.04
299.008	81.7104	1022.26		77.55	1548.8	1359.96	1414.4	1470.71	1359.96	1525.15		78.35	1917.36	1927.69	1901.93	1901.62	1899.82	1931.6	--		76.75	2913.91	2749.66	3025.42	2749.66	3025.42	--	76.4	1607.55	1636.95	679.22	677.367	675.503	1642.53		78.2	1462.54	1393.46	1403.15	1393.92	1368.83	1452.87	--		78.2	1458.78	1518.53	1518.54	1577.97
300.646	77.1896	1011.65		77.5	1529.14	1359.79	1425.91	1474.03	1359.79	1540.16		78.3	1883.36	1927.36	1901.6	1901.61	1899.49	1931.59	--		76.7	2986.23	2749.19	3037.38	2749.19	3037.38	--	76.35	1884.67	1775.95	678.884	677.031	675.168	1781.53		78.15	1568.84	1398.81	1404.55	1394.91	1368.63	1461	--		78.15	1649.34	1517.96	1517.97	1584.4
302.285	84.7329	1020.68		77.45	1653.49	1359.6	1439.67	1477.45	1359.6	1557.52		78.25	1815.24	1927.04	1901.27	1901.66	1899.17	1931.65	--		76.65	3092.38	2748.71	3049.88	2748.71	3049.88	--	76.3	2060.14	1930.56	678.503	676.65	674.786	1936.14		78.1	1467.25	1405.27	1406.01	1395.94	1368.43	1470.37	--		78.1	1694.93	1517.87	1517.88	1592.02
303.923	82.2141	1037.6		77.4	1753	1359.39	1456.05	1480.96	1359.39	1577.62		78.2	1866.32	1926.98	1901.22	1902.04	1899.11	1932.02	--		76.6	3003.66	2748.2	3062.94	2748.2	3062.94	--	76.25	1993.42	2101.69	678.071	676.218	674.354	2107.27		78.05	1566.46	1413.03	1407.56	1397.04	1368.23	1481.16	--		78.05	1581.43	1517.76	1517.76	1600.38
305.562	71.6565	1030.65		77.35	1520.82	1359.19	1475.48	1484.59	1359.19	1600.88		78.15	1960.43	1926.9	1901.13	1902.46	1899.02	1932.44	--		76.55	3092.94	2747.66	3076.59	2747.66	3076.59	--	76.2	2217.84	2290.2	677.578	675.725	673.861	2295.78		78	1435.39	1422.27	1409.18	1398.19	1368.02	1493.6	--		78	1436.93	1517.63	1517.64	1609.55
307.2	77.6856	1039.77		77.3	1720.51	1358.97	1498.44	1488.32	1358.97	1627.79		78.1	1868.15	1926.81	1901.04	1902.95	1898.93	1932.93	--		76.5	3142.71	2747.1	3090.84	2747.1	3090.84	--	76.15	2499.84	2496.81	677.02	675.167	673.303	2502.39		77.95	1533.56	1433.23	1410.88	1399.39	1367.79	1507.91	--		77.95	1401.27	1517.48	1517.49	1619.58
308.838	78.6944	1065.28		77.25	1693.92	1358.72	1525.45	1492.15	1358.72	1658.89		78.05	1960.55	1926.72	1900.96	1903.54	1898.85	1933.52	--		76.45	3176.83	2746.52	3105.76	2746.52	3105.76	--	76.1	2678.73	2722.09	676.398	674.545	672.681	2727.67		77.9	1557.18	1446.17	1412.64	1400.63	1367.54	1524.35	--		77.9	1533.74	1517.29	1517.3	1630.51
310.477	73.679	1058.33		77.2	1657.28	1358.43	1557.12	1496.07	1358.43	1694.77		78	1943.03	1926.63	1900.87	1904.23	1898.76	1934.21	--		76.4	3189.45	2745.91	3121.33	2745.91	3121.33	--	76.05	2997.11	2966.38	675.701	673.848	671.984	2971.96		77.85	1414.79	1461.36	1414.47	1401.92	1367.26	1543.23	--		77.85	1644.87	1517.09	1517.1	1642.45
312.115	83.7306	1024.79		77.15	1562.37	1358.11	1594.14	1500.1	1358.11	1736.12		77.95	2103.06	1926.55	1900.79	1905.05	1898.68	1935.03	--		76.35	3015.63	2745.3	3137.64	2745.3	3137.64	--	76	3232.35	3229.82	674.937	673.085	671.22	3235.4		77.8	1491.03	1479.15	1416.4	1403.28	1366.97	1564.88	--		77.8	1637.81	1516.88	1516.9	1655.46
313.754	83.7214	998.882		77.1	1724.43	1357.76	1637.22	1504.22	1357.76	1783.68		77.9	1936.03	1926.47	1900.7	1905.99	1898.6	1935.98	--		76.3	3262.64	2744.69	3154.7	2744.69	3154.7	--	75.95	3579.63	3512.23	674.094	672.242	670.377	3517.81		77.75	1608.88	1499.87	1418.41	1404.69	1366.67	1589.64	--		77.75	1715.18	1516.69	1516.71	1669.64
315.392	65.1324	987.143		77.05	1851.68	1357.38	1687.21	1508.46	1357.38	1838.28		77.85	1882.24	1926.39	1900.63	1907.1	1898.52	1937.08	--		76.25	3156.23	2744.03	3172.51	2744.03	3172.51	--	75.9	3832.03	3813.1	673.161	671.309	669.444	3818.68		77.7	1685.09	1523.89	1420.53	1406.18	1366.35	1617.9	--		77.7	1727.42	1516.49	1516.51	1685.03
317.03	64.6346	996.579		77	2077.6	1356.95	1744.96	1512.8	1356.95	1900.81		77.8	1936.54	1926.32	1900.55	1908.38	1898.44	1938.36	--		76.2	3198.55	2743.35	3191.14	2743.35	3191.14	--	75.85	4169.96	4131.54	672.133	670.281	668.416	4137.13		77.65	1731.98	1551.56	1422.71	1407.7	1365.97	1650.03	--		77.65	1601.71	1516.28	1516.3	1701.7
318.669	72.6739	1013.18		76.95	1902.87	1356.48	1811.46	1517.24	1356.48	1972.21		77.75	1807.63	1926.22	1900.45	1909.83	1898.34	1939.81	--		76.15	2979.74	2742.64	3210.61	2742.64	3210.61	--	75.8	4150.61	4466.27	671.001	669.15	667.284	4471.86		77.6	1598.48	1583.34	1424.98	1409.28	1365.57	1686.47	--		77.6	1618.93	1516.04	1516.06	1719.7
320.307	79.2041	1017.34		76.9	2150.34	1355.96	1887.71	1521.79	1355.96	2053.54		77.7	1841.39	1926.13	1900.36	1911.5	1898.25	1941.49	--		76.1	3067.27	2741.92	3230.97	2741.92	3230.97	--	75.75	4779.37	4815.54	669.766	667.915	666.048	4821.12		77.55	1676.94	1619.65	1427.34	1410.92	1365.11	1727.68	--		77.55	1600.26	1515.79	1515.81	1739.15
321.946	86.2292	996.431		76.85	2234.7	1355.38	1974.81	1526.43	1355.38	2145.87		77.65	1814.3	1926.06	1900.29	1913.44	1898.18	1943.43	--		76.05	3479.94	2741.17	3252.25	2741.17	3252.25	--	75.7	5046.79	5177.11	668.418	666.567	664.7	5182.69		77.5	1679.46	1660.94	1429.77	1412.59	1364.6	1774.09	--		77.5	1656.48	1515.54	1515.57	1760.11
323.584	78.6944	1034.8		76.8	2128.94	1354.71	2073.89	1531.16	1354.71	2250.34		77.6	1954.89	1926	1900.23	1915.67	1898.12	1945.65	--		76	3201.19	2740.37	3274.48	2740.37	3274.48	--	75.65	5471.41	5548.23	666.952	665.102	663.233	5553.82		77.45	1942.14	1707.65	1432.27	1414.3	1364.02	1826.18	--		77.45	1555.41	1515.3	1515.33	1782.65
325.222	72.1631	1062.09		76.75	2361.21	1353.96	2186.14	1535.97	1353.96	2368.16		77.55	2043.66	1925.92	1900.16	1918.19	1898.05	1948.17	--		75.95	3345.13	2739.55	3297.73	2739.55	3297.73	--	75.6	6036.58	5925.67	665.364	663.515	661.645	5931.26		77.4	1845.78	1760.28	1434.87	1416.06	1363.38	1884.46	--		77.4	1638.52	1515.05	1515.08	1806.85
326.861	74.1747	1009.09		76.7	2429.6	1353.09	2312.76	1540.85	1353.09	2500.51		77.5	1902.59	1925.84	1900.08	1921.04	1897.97	1951.02	--		75.9	3327.7	2738.7	3322.03	2738.7	3322.03	--	75.55	6223.74	6305.67	663.662	661.814	659.942	6311.26		77.35	1973.77	1819.31	1437.57	1417.89	1362.68	1949.4	--		77.35	1579.03	1514.81	1514.84	1832.79
328.499	83.225	1023.95		76.65	2495.49	1352.13	2454.99	1545.81	1352.13	2648.66		77.45	1758.96	1925.74	1899.97	1924.25	1897.87	1954.24	--		75.85	3401.12	2737.81	3347.42	2737.81	3347.42	--	75.5	6823.71	6684	661.841	659.995	658.121	6689.59		77.3	1980.88	1885.21	1440.37	1419.77	1361.93	2021.49	--		77.3	1599.54	1514.53	1514.58	1860.49
330.138	87.2376	1026.49		76.6	2779.99	1351.05	2613.99	1550.84	1351.05	2813.78		77.4	2035.6	1925.62	1899.85	1927.86	1897.74	1957.85	--		75.8	3395.79	2736.85	3373.93	2736.85	3373.93	--	75.45	7252.92	7056	659.896	658.052	656.175	7061.59		77.25	2181.91	1958.39	1443.27	1421.71	1361.09	2101.17	--		77.25	1660.01	1514.21	1514.26	1890.01
331.776	81.206	985.976		76.55	2924.76	1349.83	2790.92	1555.92	1349.83	2997.01		77.35	2010.85	1925.46	1899.69	1931.91	1897.59	1961.9	--		75.75	3403.4	2735.83	3401.61	2735.83	3401.61	--	75.4	7758.6	7416.66	657.835	655.994	654.113	7422.26		77.2	2144.06	2039.25	1446.25	1423.68	1360.16	2188.86	--		77.2	1777.78	1513.89	1513.94	1921.45
333.414	74.6773	987.585		76.5	3456.85	1348.46	2986.78	1561.05	1348.46	3199.37		77.3	1955.33	1925.28	1899.51	1936.46	1897.4	1966.44	--		75.7	3480.77	2734.78	3430.56	2734.78	3430.56	--	75.35	7703.59	7760.73	655.659	653.821	651.935	7766.34		77.15	2235.92	2128.16	1449.31	1425.68	1359.11	2284.92	--		77.15	1618.57	1513.56	1513.62	1954.86
335.053	74.1701	997.091		76.45	3362.8	1346.92	3202.45	1566.21	1346.92	3421.74		77.25	2132.29	1925.09	1899.32	1941.56	1897.21	1971.54	--		75.65	3458.54	2733.69	3460.82	2733.69	3460.82	--	75.3	8216.36	8082.9	653.374	651.54	649.648	8088.51		77.1	2286.42	2225.45	1452.46	1427.72	1357.97	2389.71	--		77.1	1898.06	1513.16	1513.23	1990.24
336.691	71.1554	1024.19		76.4	3694.73	1345.22	3438.6	1571.42	1345.22	3664.81		77.2	2007.38	1924.9	1899.13	1947.29	1897.02	1977.28	--		75.6	3585.58	2732.55	3492.45	2732.55	3492.45	--	75.25	8397.67	8377.92	650.987	649.158	647.258	8383.55		77.05	2315.42	2331.37	1455.69	1429.8	1356.69	2503.48	--		77.05	2012.71	1512.69	1512.77	2027.62
338.33	69.1484	1027.97		76.35	4050.57	1343.33	3695.59	1576.67	1343.33	3928.93		77.15	2087.86	1924.71	1898.94	1953.71	1896.83	1983.7	--		75.55	3557.04	2731.36	3525.49	2731.36	3525.49	--	75.2	8725.93	8640.92	648.506	646.685	644.775	8646.56		77	2610.53	2446.09	1459.02	1431.9	1355.28	2626.44	--		77	1628.56	1512.15	1512.24	2067.06
339.968	69.1504	1042.25		76.3	4461.9	1341.23	3973.4	1581.93	1341.23	4214.09		77.1	2044.58	1924.48	1898.71	1960.85	1896.6	1990.83	--		75.5	3723.24	2730.07	3559.98	2730.07	3559.98	--	75.15	8976.78	8867.65	645.955	644.142	642.219	8873.3		76.95	2789.03	2569.67	1462.4	1434	1353.7	2758.67	--		76.95	1708.15	1511.52	1511.62	2108.55
341.606	69.6572	1073.35		76.25	4521.22	1338.91	4271.55	1587.19	1338.91	4519.84		77.05	2068.14	1924.24	1898.47	1968.8	1896.36	1998.78	--		75.45	3474.43	2728.73	3596.04	2728.73	3596.04	--	75.1	9191.71	9054.85	643.348	641.546	639.608	9060.53		76.9	2906.05	2702.14	1465.88	1436.15	1351.98	2900.19	--		76.9	2145.1	1510.8	1510.92	2152.13
343.245	78.7049	1036.29		76.2	4642.18	1336.34	4589	1592.46	1336.34	4845.12		77	1964.88	1923.99	1898.22	1977.63	1896.11	2007.62	--		75.4	3763.16	2727.33	3633.71	2727.33	3633.71	--	75.05	9529.66	9200.64	640.686	638.897	636.939	9206.35		76.85	3050.44	2843.35	1469.45	1438.31	1350.1	3050.91	--		76.85	2276.11	1510.02	1510.15	2197.84
344.883	79.7027	1020.62		76.15	5049.9	1333.56	4924.11	1597.75	1333.56	5188.3		76.95	1979.07	1923.73	1897.96	1987.43	1895.85	2017.42	--		75.35	3822.51	2725.85	3673.07	2725.85	3673.07	--	75	9398.57	9305.05	637.985	636.213	634.23	9310.79		76.8	3203.45	2993.05	1473.1	1440.48	1348.03	3210.58	--		76.8	2144.68	1509.14	1509.29	2245.65
346.522	77.1815	1023.08		76.1	5487.24	1330.49	5274.34	1603.02	1330.49	5546.87		76.9	2069.6	1923.48	1897.71	1998.29	1895.6	2028.28	--		75.3	4144.32	2724.29	3714.2	2724.29	3714.2	--	74.95	9270.5	9370.54	635.27	633.52	631.505	9376.32		76.75	3632.65	3150.87	1476.82	1442.66	1345.75	3378.84	--		76.75	2408.19	1508.18	1508.35	2295.57
348.16	72.6659	1016.18		76.05	5976.17	1327.17	5636.41	1608.29	1327.17	5917.53		76.85	2112.84	1923.2	1897.43	2010.27	1895.33	2040.25	--		75.25	3829.68	2722.68	3757.18	2722.68	3757.18	--	74.9	9132.34	9402.65	632.529	630.807	628.752	9408.48		76.7	3491.77	3316.27	1480.62	1444.84	1343.27	3555.2	--		76.7	2347.31	1507.16	1507.36	2347.6
349.798	76.1834	1018.87		76	6407.93	1323.59	6006.08	1613.58	1323.59	6296.06		76.8	2071.88	1922.92	1897.15	2023.46	1895.04	2053.45	--		75.2	3882.35	2721.04	3802.16	2721.04	3802.16	--	74.85	9697.78	9410.74	629.773	628.085	625.979	9416.64		76.65	3739.04	3488.62	1484.51	1447.04	1340.57	3739.04	--		76.65	2369.72	1506.01	1506.23	2401.64
351.437	78.6922	1025.18		75.95	6503.38	1319.76	6378.12	1618.89	1319.76	6677.25		76.75	2052.43	1922.62	1896.85	2037.95	1894.74	2067.94	--		75.15	4121.71	2719.36	3849.18	2719.36	3849.18	--	74.8	9053.39	9404.66	627.013	625.37	623.199	9410.65		76.6	3975.49	3667.13	1488.51	1449.25	1337.65	3929.59	--		76.6	2461.49	1504.73	1504.98	2457.66
353.075	67.1441	1068.9		75.9	7301.59	1315.65	6746.34	1624.22	1315.65	7054.9		76.7	2076.24	1922.29	1896.52	2053.83	1894.41	2083.81	--		75.1	4084.3	2717.6	3898.33	2717.6	3898.33	--	74.75	8732.33	9362.25	624.277	622.69	620.437	9368.34		76.55	4211.88	3850.87	1492.62	1451.49	1334.51	4125.96	--		76.55	2559.39	1503.37	1503.66	2515.65
354.714	62.1232	1031.72		75.85	7367.57	1311.27	7103.65	1629.56	1311.27	7421.95		76.65	2201.03	1921.92	1896.15	2071.17	1894.04	2101.15	--		75.05	4102.5	2715.78	3949.72	2715.78	3949.72	--	74.7	9329.16	9277.66	621.578	620.063	617.705	9283.89		76.5	4317.64	4038.78	1496.86	1453.78	1331.15	4327.11	--		76.5	2566.07	1501.94	1502.27	2575.55
356.352	65.6334	1017.27		75.8	7710.38	1306.61	7442.3	1634.94	1306.61	7770.63		76.6	2172.63	1921.52	1895.75	2090.08	1893.64	2120.06	--		75	3690.13	2713.88	4003.41	2713.88	4003.41	--	74.65	9381.64	9152.17	618.913	617.489	614.999	9158.58		76.45	4658.37	4229.64	1501.25	1456.11	1327.57	4531.86	--		76.45	2757.93	1500.43	1500.8	2637.27
357.99	61.6174	1035.52		75.75	8077.96	1301.68	7754.09	1640.37	1301.68	8092.77		76.55	2178.06	1921.1	1895.33	2110.66	1893.22	2140.65	--		74.95	4110.42	2711.99	4059.62	2711.99	4059.62	--	74.6	9182.81	8987.69	616.289	614.982	612.323	8994.31		76.4	4846.95	4422.18	1505.81	1458.52	1323.78	4738.96	--		76.4	2841.23	1498.84	1499.26	2700.71
359.629	56.5978	995.564		75.7	8328.05	1296.52	8030.91	1645.89	1296.52	8380.28		76.5	2305.01	1920.65	1894.88	2133.01	1892.77	2162.99	--		74.9	4085.01	2710.02	4118.37	2710.02	4118.37	--	74.55	8563.87	8786.68	613.721	612.563	609.687	8793.58		76.35	4999.13	4614.96	1510.56	1461.01	1319.76	4947.01	--		76.35	2833.34	1497.15	1497.63	2765.75
361.267	67.644	1019.41		75.65	8617.79	1291.17	8265.32	1651.56	1291.17	8625.71		76.45	2314.11	1920.14	1894.37	2157.19	1892.26	2187.18	--		74.85	4179.93	2707.99	4179.8	2707.99	4179.8	--	74.5	8445.27	8552.13	611.238	610.273	607.121	8559.4		76.3	5096.23	4806.47	1515.52	1463.6	1315.53	5154.53	--		76.3	2939.31	1495.37	1495.91	2832.27
362.906	66.1421	1043		75.6	8930.25	1285.65	8451.34	1657.4	1285.65	8823.09		76.4	2250.95	1919.58	1893.81	2183.3	1891.7	2213.28	--		74.8	4562.92	2705.91	4244.04	2705.91	4244.04	--	74.45	8521.75	8287.42	608.839	608.122	604.614	8295.15		76.25	5362.15	4995.12	1520.71	1466.31	1311.09	5359.96	--		76.25	2933.65	1493.48	1494.09	2900.1
364.544	63.1264	1021.19		75.55	9229.05	1279.99	8585.56	1663.47	1279.99	8969.04		76.35	2212.12	1918.98	1893.22	2211.45	1891.11	2241.43	--		74.75	4076.68	2703.8	4311.23	2703.8	4311.23	--	74.4	8195.6	7996.26	606.528	606.134	602.168	8004.59		76.2	5582.56	5179.22	1526.13	1469.13	1306.41	5561.66	--		76.2	3118.85	1491.54	1492.23	2969.14
366.182	71.6565	1020.1		75.5	9223.15	1274.19	8668.41	1669.76	1274.19	9063.98		76.3	2430.19	1918.36	1892.59	2241.72	1890.48	2271.71	--		74.7	4372.54	2701.61	4381.46	2701.61	4381.46	--	74.35	7710.39	7682.63	604.344	604.373	599.812	7691.72		76.15	5590.15	5357.05	1531.82	1472.08	1301.5	5757.95	--		76.15	3244.53	1489.53	1490.32	3039.23
367.821	72.1609	1047.35		75.45	9152.64	1268.31	8705.83	1676.36	1268.31	9113.88		76.25	2529.93	1917.69	1891.92	2274.19	1889.81	2304.17	--		74.65	4447.32	2699.29	4454.83	2699.29	4454.83	--	74.3	7318.9	7350.63	602.309	602.893	597.559	7360.71		76.1	5720.04	5526.84	1537.81	1475.21	1296.38	5947.09	--		76.1	3268.69	1487.43	1488.33	3110.15
369.459	75.1749	1017.01		75.4	8836.75	1262.38	8711.08	1683.3	1262.38	9132.01		76.2	2526.84	1916.97	1891.21	2308.92	1889.1	2338.9	--		74.6	4452.03	2696.87	4531.51	2696.87	4531.51	--	74.25	6975.85	7004.4	600.442	601.76	595.413	7015.78		76.05	5992.74	5686.74	1544.12	1478.52	1291.05	6127.28	--		76.05	3530.75	1485.25	1486.26	3181.69
371.098	72.6662	987.503		75.35	9231.28	1256.44	8693.68	1690.65	1256.44	9127.89		76.15	2360.65	1916.2	1890.43	2345.96	1888.32	2375.94	--		74.55	4365.39	2694.34	4611.66	2694.34	4611.66	--	74.2	6658.45	6648.05	598.748	601.042	593.365	6661.11		76	6509.15	5834.8	1550.79	1482.05	1285.51	6296.63	--		76	3161.05	1482.95	1484.1	3253.64
372.736	64.1333	1022.5		75.3	9298.53	1250.53	8625.84	1698.44	1250.53	9073.74		76.1	2461.7	1915.38	1889.61	2385.38	1887.51	2415.36	--		74.5	4745.34	2691.69	4695.4	2691.69	4695.4	--	74.15	6179.42	6285.56	597.259	600.858	591.423	6300.83		75.95	6390.88	5969	1557.85	1485.81	1279.77	6453.14	--		75.95	3265.34	1480.54	1481.85	3325.76
374.374	66.1437	1039.54		75.25	8826.85	1244.68	8506.29	1706.73	1244.68	8968.34		76.05	2547.83	1914.51	1888.75	2427.21	1886.64	2457.2	--		74.45	4734.78	2688.95	4782.97	2688.95	4782.97	--	74.1	5880.22	5920.74	596.012	601.365	589.596	5938.92		75.9	6624.05	6087.2	1565.37	1489.86	1273.85	6594.73	--		75.9	3697.01	1478.05	1479.54	3397.85
376.013	69.6582	1012.51		75.2	8765.57	1238.94	8338.06	1715.58	1238.94	8814.7		76	2580.06	1913.58	1887.82	2471.48	1885.71	2501.46	--		74.4	4942.75	2686.09	4874.51	2686.09	4874.51	--	74.05	5460.52	5557.13	595.042	602.759	587.88	5579.17		75.85	6861.85	6187.18	1573.39	1494.26	1267.79	6719.24	--		75.85	3811.36	1475.5	1477.19	3469.69
377.651	70.1586	999.171		75.15	8320.99	1233.32	8125.27	1725.02	1233.32	8616.97		75.95	2804.23	1912.6	1886.84	2518.2	1884.73	2548.18	--		74.35	4965.69	2683.11	4970.24	2683.11	4970.24	--	74	5230.6	5197.99	594.398	605.305	586.273	5225.15		75.8	6963.65	6266.66	1581.95	1499.01	1261.59	6824.44	--		75.8	4037.65	1472.9	1474.81	3541.02
379.29	70.6608	1004.54		75.1	8201.86	1227.82	7873.01	1735.07	1227.82	8380.26		75.9	2709.29	1911.55	1885.78	2567.33	1883.67	2597.32	--		74.3	5214.53	2680.01	5070.4	2680.01	5070.4	--	73.95	4776.81	4846.22	594.146	609.364	584.771	4880.18		75.75	6974.25	6323.71	1591.06	1504.14	1255.22	6908.46	--		75.75	4127.75	1470.25	1472.41	3611.59
380.928	61.6238	972.316		75.05	7983.63	1222.44	7587.03	1745.75	1222.44	8110.34		75.85	2666.99	1910.45	1884.68	2618.9	1882.57	2648.88	--		74.25	5271.17	2676.76	5175.24	2676.76	5175.24	--	73.9	4576.59	4504.37	594.379	615.415	583.377	4547.41		75.7	6938.21	6357.41	1600.79	1509.68	1248.72	6970.45	--		75.7	4002.82	1467.6	1470.06	3681.19
382.566	56.6017	966.348		75	7609.41	1217.22	7273.59	1757.13	1217.22	7813.49		75.8	2750.76	1909.26	1883.5	2672.81	1881.39	2702.8	--		74.2	5056.81	2673.34	5285.12	2673.34	5285.12	--	73.85	4352.7	4174.64	595.22	624.09	582.087	4229.78		75.65	6870.07	6369.31	1611.25	1515.75	1242.15	7012	--		75.65	4042.39	1464.93	1467.72	3749.5
384.205	62.1236	986.453		74.95	7516.16	1212.22	6939.1	1769.28	1212.22	7496.15		75.75	2854.45	1908.01	1882.24	2729.01	1880.13	2759	--		74.15	5304.73	2669.76	5400.52	2669.76	5400.52	--	73.8	4009.66	3858.82	596.827	636.207	580.889	3930.08		75.6	6987.48	6365.93	1622.45	1522.36	1235.51	7039.72	--		75.6	4135.13	1462.24	1465.41	3816.25
385.843	65.1351	1005.62		74.9	7268.63	1207.42	6589.84	1782.21	1207.42	7164.63		75.7	3205.99	1906.65	1880.89	2787.39	1878.78	2817.38	--		74.1	5425.94	2666.01	5522.1	2666.01	5522.1	--	73.75	3659.09	3558.34	599.426	652.835	579.777	3651.04		75.55	7159.9	6349.26	1634.48	1529.56	1228.82	7055.65	--		75.55	4181.05	1459.59	1463.18	3881.21
387.482	71.1637	1000.91		74.85	7131.18	1202.83	6231.88	1795.98	1202.83	6825.03		75.65	2881.75	1905.23	1879.46	2847.86	1877.35	2877.84	--		74.05	5713.55	2662.07	5650.87	2662.07	5650.87	--	73.7	3301.17	3274.28	603.33	675.352	578.752	3395.46		75.5	7236.73	6312.47	1647.42	1537.45	1222.14	7053.05	--		75.5	4113.91	1457	1461.08	3944.12
389.12	74.681	982.186		74.8	6778.44	1198.46	5870.8	1810.63	1198.46	6482.97		75.6	3100.79	1903.73	1877.96	2910.26	1875.85	2940.25	--		74	5756.5	2657.98	5788.28	2657.98	5788.28	--	73.65	3091.19	3007.39	608.949	705.484	577.8	3166.22		75.45	7089.92	6255.95	1661.34	1546.06	1215.49	7032.37	--		75.45	3984.88	1454.54	1459.17	4004.76
390.758	71.1589	977.808		74.75	6163.65	1194.34	5511.67	1826.24	1194.34	6143.57		75.55	3080.85	1902.15	1876.38	2974.45	1874.27	3004.44	--		73.95	6058.07	2653.72	5936.47	2653.72	5936.47	--	73.6	3014.57	2758.1	616.838	745.384	576.907	2966.5		75.4	7025.89	6180.26	1676.28	1555.44	1208.85	6994.28	--		75.4	4224.3	1452.23	1457.48	4062.86
392.397	69.6478	1003		74.7	6054.92	1190.46	5158.89	1842.87	1190.46	5811.3		75.5	3364.16	1900.49	1874.73	3040.22	1872.62	3070.2	--		73.9	6206.34	2649.22	6098.57	2649.22	6098.57	--	73.55	2906.52	2526.56	627.76	797.696	576.072	2799.87		75.35	6990.03	6086.26	1692.32	1565.65	1202.27	6939.7	--		75.35	4306.05	1450.05	1456.02	4118.14
394.035	60.1132	1013.21		74.65	5508.1	1186.81	4816.17	1860.57	1186.81	5489.93		75.45	3212.1	1898.76	1873	3107.37	1870.89	3137.35	--		73.85	6353.5	2644.44	6279.19	2644.44	6279.19	--	73.5	2492.76	2312.69	642.721	865.554	575.29	2670.39		75.3	6717.08	5974.92	1709.49	1576.71	1195.71	6869.68	--		75.3	4309.22	1448.05	1454.81	4170.34
395.674	54.095	990.836		74.6	5219.95	1183.4	4486.56	1879.43	1183.4	5182.59		75.4	3470.37	1896.96	1871.19	3175.63	1869.08	3205.62	--		73.8	6299.35	2639.36	6485.11	2639.36	6485.11	--	73.45	2717.47	2116.18	663.04	952.525	574.542	2582.66		75.25	6699.66	5847.46	1727.87	1588.68	1189.22	6785.56	--		75.25	4057.18	1446.26	1453.93	4219.25
397.312	56.6047	990.427		74.55	4677.12	1180.21	4172.46	1899.56	1180.21	4891.8		75.35	3346.85	1895.13	1869.36	3244.81	1867.25	3274.8	--		73.75	6592.18	2633.89	6725.86	2633.88	6725.87	--	73.4	2749.25	1936.52	690.445	1062.42	573.812	2541.77		75.2	6680.71	5705.28	1747.57	1601.66	1182.85	6688.82	--		75.2	4293.21	1444.69	1453.4	4264.59
398.95	58.1086	1008.91		74.5	4393.43	1177.27	3875.63	1921.08	1177.27	4619.44		75.3	3371.9	1893.22	1867.46	3314.54	1865.35	3344.53	--		73.7	7164.38	2628.01	7014.95	2627.99	7014.98	--	73.35	2589.36	1773.09	727.176	1198.82	573.085	2552.92		75.15	6334.74	5549.89	1768.67	1615.71	1176.59	6581.08	--		75.15	4302.11	1443.38	1453.26	4306.16
400.589	69.1538	1025.25		74.45	4338.48	1174.56	3597.29	1944.17	1174.56	4366.9		75.25	3341.81	1891.26	1865.5	3384.54	1863.38	3414.53	--		73.65	7466.46	2621.68	7370.85	2621.6	7370.93	--	73.3	2541.82	1625.12	776.106	1364.12	572.352	2620.63		75.1	6583.46	5382.85	1791.19	1630.84	1170.44	6464	--		75.1	4356.41	1442.38	1453.59	4343.76
402.227	74.1748	1015.24		74.4	4099.27	1172.04	3338.11	1968.94	1172.04	4135.01		75.2	3523.9	1889.24	1863.49	3454.45	1861.37	3484.45	--		73.6	7713.46	2614.78	7818.32	2614.55	7818.56	--	73.25	2834.65	1491.76	840.848	1557.75	571.595	2747.17		75.05	6286.66	5205.88	1815.24	1647.14	1164.42	6339.42	--		75.05	4311.27	1441.71	1454.44	4377.17
403.866	71.161	1024.36		74.35	3897.44	1169.71	3098.37	1995.66	1169.71	3924.32		75.15	3407.08	1887.17	1861.43	3523.92	1859.29	3553.93	--		73.55	8762.48	2607.36	8390.04	2606.68	8390.72	--	73.2	3010.04	1372.11	925.905	1773.5	570.808	2929.9		75	6002.46	5020.72	1840.9	1664.68	1158.55	6209.19	--		75	4571.28	1441.46	1455.9	4406.26
405.504	71.6587	1013.23		74.3	3728.75	1167.53	2877.96	2024.57	1167.53	3735		75.1	3502.94	1885.01	1859.29	3592.54	1857.14	3622.57	--		73.5	9148.61	2599.76	9127.99	2597.86	9129.89	--	73.15	3201.4	1265.22	1036.73	1996.01	569.975	3158.01		74.95	5969.77	4829.09	1868.21	1683.47	1152.81	6075.16	--		74.95	4417.77	1441.68	1458.07	4430.85
407.142	71.6565	1045.21		74.25	3360.9	1165.5	2676.51	2056.01	1165.5	3567.02		75.05	3602.86	1882.84	1857.13	3659.99	1854.96	3690.04	--		73.45	9839.89	2592.76	10084.3	2587.69	10089.4	--	73.1	3304.23	1170.14	1179.79	2198.72	569.102	3410.44		74.9	6116.52	4632.73	1897.24	1703.57	1147.17	5939.2	--		74.9	4317.64	1442.46	1461.06	4450.85
408.781	69.65	1035.7		74.2	3513.76	1163.58	2493.34	2090.38	1163.58	3420.14		75	3518.39	1880.57	1854.91	3725.79	1852.7	3755.88	--		73.4	11576.8	2588.67	11321.6	2575.8	11334.4	--	73.05	3834.54	1085.9	1362.36	2348.14	568.181	3660.04		74.85	5613.21	4433.37	1928.08	1725.05	1141.66	5803.18	--		74.85	4645.03	1443.87	1464.97	4466.11
410.419	72.1659	977.569		74.15	3272.75	1161.74	2327.66	2128.16	1161.74	3294.08		74.95	3847.68	1878.23	1852.63	3789.54	1850.36	3819.69	--		73.35	13042.6	2593.12	12910.8	2561.89	12942.1	--	73	3883.63	1011.56	1592.08	2421.02	567.201	3890.25		74.8	5524.49	4232.65	1960.79	1747.93	1136.26	5668.86	--		74.8	4562.12	1445.97	1469.91	4476.54
412.058	68.1514	1015.8		74.1	3232.08	1160	2178.53	2170.02	1160	3188.55		74.9	3908.2	1875.83	1850.32	3850.85	1847.96	3881.09	--		73.3	14315.8	2617.74	14924.7	2545.47	14997	--	72.95	4092.4	946.192	1875.83	2431.92	566.16	4121.63		74.75	5428.22	4032.2	1995.52	1772.36	1131.02	5538.04	--		74.75	4579.01	1448.9	1476.07	4482.1
413.696	55.1027	1020.12		74.05	3130.08	1158.33	2044.92	2216.71	1158.33	3103.31		74.85	3643.39	1873.37	1848	3909.3	1845.5	3939.68	--		73.25	17526	2685.5	17422.4	2525.96	17582	--	72.9	4068.74	888.925	2217.57	2358.77	565.058	4335.14		74.7	5621.5	3833.47	2032.3	1798.34	1125.89	5412.32	--		74.7	4179.75	1452.74	1483.57	4482.7
415.334	60.6215	1005.59		74	3134.26	1156.72	1925.74	2269.18	1156.72	3038.2		74.8	4071.29	1870.85	1845.69	3964.5	1842.98	3995.08	--		73.2	21029.6	2838.79	20421.5	2502.98	20757.3	--	72.85	4396.93	838.928	2614.45	2176.23	563.897	4501.82		74.65	5364.1	3637.8	2071.22	1825.94	1120.87	5293.21	--		74.65	4532.54	1457.67	1492.66	4478.38
416.973	78.693	1009.28		73.95	3201.43	1155.15	1819.87	2328.56	1155.15	2993.28		74.75	4017.84	1868.27	1843.42	4016.03	1840.4	4046.93	--		73.15	24039.3	3149.9	23849.3	2476.09	24523.1	--	72.8	4564.76	795.429	3051.02	1933.11	562.688	4654.18		74.6	5308.08	3446.41	2112.34	1855.19	1115.92	5182.1	--		74.6	4640.61	1463.84	1503.53	4469.13
418.611	72.1674	1047.34		73.9	2939.93	1153.6	1726.19	2396.28	1153.6	2968.88		74.7	3858.49	1865.63	1841.25	4063.54	1837.76	4094.9	--		73.1	28489	3733.27	27480.7	2445.07	28768.9	--	72.75	4643.75	757.695	3492.31	1677.63	561.429	4804.77		74.55	4968.3	3260.43	2155.81	1886.21	1111.08	5080.29	--		74.55	4384.57	1471.36	1516.41	4454.93
420.25	56.0961	1063.76		73.85	3039.53	1152.06	1643.62	2474.12	1152.06	2965.67		74.65	4040.31	1862.93	1839.22	4106.64	1835.05	4138.68	--		73.05	33539.4	4755.03	30888.3	2409.75	33233.6	--	72.7	4903.03	725.077	3881.24	1441.71	560.146	4927.74		74.5	5101.66	3080.8	2201.71	1919.05	1106.31	4988.92	--		74.5	4723.79	1480.48	1531.59	4435.88
421.888	54.0926	1033.38		73.8	3021.44	1150.52	1571.08	2564.23	1150.52	2984.79		74.6	3887.63	1860.17	1837.45	4145.02	1832.3	4178.05	--		73	37889.1	6433.34	33476	2370.07	37539.3	--	72.65	5023.96	696.976	4151.44	1240	558.855	4970.7		74.45	4961.39	2908.33	2250.15	1953.8	1101.64	4909.01	--		74.45	4496.19	1491.4	1549.4	4412.06
423.526	52.0892	1019.1		73.75	3098.99	1148.96	1507.57	2669.39	1148.95	3028		74.55	4022.35	1857.37	1836.07	4178.38	1829.5	4212.83	--		72.95	41850.4	9019.83	34662.8	2325.9	41356.8	--	72.6	4813.39	672.85	4267.13	1075.46	557.581	4900.28		74.4	5240.29	2743.69	2301.24	1990.54	1097.03	4841.41	--		74.4	4402.69	1504.34	1570.16	4383.5
425.165	51.0842	1004.25		73.7	3094.72	1147.38	1452.13	2793.01	1147.36	3097.8		74.5	4071.7	1854.5	1835.22	4206.42	1826.62	4242.9	--		72.9	44367.6	12753.9	34002.9	2277.32	44479.4	--	72.55	4997.53	652.203	4269.9	945.186	556.336	4754.62		74.35	5049.28	2587.4	2355.14	2029.39	1092.53	4786.88	--		74.35	4584.65	1519.5	1594.18	4350.27
426.803	53.0941	995.772		73.65	3261.16	1145.76	1403.87	2939.47	1145.71	3197.69		74.45	4076.89	1851.61	1835.2	4228.96	1823.73	4268.3	--		72.85	47461.9	17785.4	31325.3	2224.36	46886.4	--	72.5	4686.58	634.608	4075.35	844.047	555.151	4443.71		74.3	4801.21	2439.85	2411.96	2070.44	1088.11	4746.03	--		74.3	4598.67	1537.22	1621.96	4312.51
428.442	55.6044	1004.65		73.6	3449.03	1144.12	1361.91	3114.3	1143.96	3332.42		74.4	4264.61	1848.67	1836.29	4245.76	1820.79	4289.13	--		72.8	49415.8	24077.9	27296.9	2167.07	49207.7	--	72.45	4085.16	619.676	3679.85	766.622	554.045	3958.05		74.25	4625.29	2301.25	2471.83	2113.77	1083.76	4719.33	--		74.25	4452.04	1557.9	1654.06	4270.43
430.08	62.626	1001.24		73.55	3434.59	1142.55	1325.5	3324.62	1142.09	3508.48		74.35	4289.57	1845.67	1838.9	4256.67	1817.8	4305.65	--		72.75	51860.1	31318.6	22745.9	2105.97	51958.6	--	72.4	3531.01	607.055	3184.5	707.998	553.029	3393.5		74.2	4696.1	2171.67	2534.82	2159.44	1079.42	4707.09	--		74.2	4820.3	1581.92	1691.03	4224.19
431.718	64.1279	1019.37		73.5	3572.28	1141.32	1293.89	3579.5	1140.06	3734.59		74.3	4262.56	1842.64	1843.62	4261.6	1814.76	4318.33	--		72.7	54137.9	38878	18331.3	2041.82	55167.5	--	72.35	3068.48	596.445	2680.45	664.043	552.123	2836.69		74.15	4616.24	2051.14	2601.1	2207.59	1075.1	4709.64	--		74.15	4971.74	1609.78	1733.61	4174.01
433.357	69.6506	1036.58		73.45	3961.29	1141.09	1266.41	3890.54	1137.81	4022.41		74.25	4154.23	1839.53	1851.13	4260.44	1811.65	4327.79	--		72.65	57511.2	45859.1	14433.9	1975.5	58317.5	--	72.3	2337.26	587.575	2223.9	631.394	551.338	2340.2		74.1	4472.75	1939.54	2670.82	2258.4	1070.78	4727.19	--		74.1	5152.28	1641.93	1782.46	4120.03
434.995	65.6417	1023.22		73.4	4534.79	1143.39	1242.46	4272.18	1135.3	4387.43		74.2	4453.01	1836.36	1862.4	4253.21	1808.49	4334.99	--		72.6	59992.6	51255.2	11199	1908.14	60546.1	--	72.25	1833.21	580.197	1838.33	607.366	550.67	1924.55		74.05	4578.81	1836.68	2744.12	2312.09	1066.46	4759.96	--		74.05	4822.1	1678.89	1838.39	4062.4
436.634	58.1127	1018.93		73.35	4633.77	1151.45	1221.44	4741.69	1132.44	4849.69		74.15	4307.06	1833.14	1878.67	4239.92	1805.27	4341.19	--		72.55	59982.6	54184.8	8624.83	1841.05	60968.6	--	72.2	1552.17	574.1	1526.48	589.862	550.123	1590.2		74	4900.45	1742.28	2821.18	2369.04	1062.12	4808.26	--		74	4774.83	1721.39	1902.5	4001.42
438.272	61.1181	1011.91		73.3	5346.09	1171.61	1202.82	5317.66	1129.14	5433.8		74.1	4332.01	1829.82	1901.45	4220.62	1801.95	4348	--		72.5	58710.1	54131.2	6637.76	1775.68	58993.2	--	72.15	1121.04	569.093	1281.15	577.243	549.688	1328.11		73.95	4809.21	1656.02	2902.16	2429.9	1057.75	4872.58	--		73.95	4713.71	1770.17	1975.98	3937.31
439.91	58.1029	1006.01		73.25	6106.6	1215.58	1186.12	6015.36	1125.33	6166.4		74.05	4528.09	1826.42	1932.78	4195.45	1798.54	4357.57	--		72.45	55487.9	51093.2	5138.68	1713.1	54518.7	--	72.1	889.035	564.998	1091.71	568.241	549.346	1126.26		73.9	4911.42	1577.43	2987.18	2495.75	1053.27	4953.83	--		73.9	5128.31	1826	2060.28	3870.24
441.549	61.1161	1000.4		73.2	6800.6	1303.23	1170.92	6835.32	1120.93	7067.61		74	4476.58	1822.92	1975.17	4164.58	1795.05	4372.58	--		72.4	49879.5	45586.8	4028.77	1654.53	47961.1	--	72.05	822.197	561.667	947.423	561.893	549.085	972.813		73.85	5237.56	1506.07	3076.41	2568.62	1048.64	5053.82	--		73.85	5644.36	1889.87	2157.46	3800.48
443.187	64.1289	1016.95		73.15	8050.82	1465.84	1156.9	7741.81	1115.91	8132.72		73.95	4549.23	1819.33	2031.82	4128.19	1791.46	4396.43	--		72.35	41545.1	38494	3220.21	1600.97	40113.3	--	72	848.487	558.971	838.74	557.47	548.891	857.4		73.8	5159.99	1441.5	3170.09	2652.06	1043.88	5175.89	--		73.8	5183.41	1962.93	2270.5	3728.33
444.826	62.6231	1015.29		73.1	9562.29	1748.19	1143.77	8634.05	1110.28	9305.45		73.9	4901.43	1815.63	2106.71	4086.55	1787.76	4433.38	--		72.3	32212	30823.6	2639.96	1553.31	31910.3	--	71.95	840.841	556.792	757.678	554.421	548.744	771.404		73.75	5087.07	1383.16	3268.39	2751.93	1038.9	5325.69	--		73.75	5474.85	2046.35	2403.78	3653.98
446.464	59.6128	996.167		73.05	10705.5	2207.88	1131.31	9334.76	1104.03	10465.9		73.85	4954.4	1811.83	2204.83	4039.93	1783.96	4488.68	--		72.25	25211.7	23475.4	2229.56	1512.12	24192.8	--	71.9	873.564	555.037	697.789	552.342	548.632	707.904		73.7	5611.05	1330.52	3371.57	2877.73	1033.63	5512.57	--		73.7	5964.55	2141.49	2564.29	3577.61
448.102	59.6161	1052.12		73	11903	2909.08	1119.27	9642.89	1097.13	11477		73.8	5068.07	1807.91	2332.38	3988.63	1780.04	4568.85	--		72.2	17492.4	17082.3	1943.48	1477.57	17548.2	--	71.85	802.423	553.628	653.967	550.942	548.548	661.44		73.65	6035.15	1283.08	3480.04	3044.14	1028.04	5751.17	--		73.65	6264.25	2249.87	2763.19	3499.39
449.741	55.6033	1065.32		72.95	12164	3909.11	1107.44	9402.55	1089.53	12240		73.75	5090.12	1803.85	2497.01	3932.98	1775.97	4681.9	--		72.15	11306.4	11959.8	1747.12	1449.63	12257.3	--	71.8	757.934	552.49	622.208	550	548.475	627.748		73.6	5861.02	1240.27	3594.39	3272.47	1022.06	6063.02	--		73.6	6089.08	2373.27	3017.96	3419.45
451.379	56.1	1029.98		72.9	12794.5	5237.65	1095.73	8617.51	1081.29	12788.3		73.7	5019.7	1799.55	2708.14	3873.25	1771.67	4837.6	--		72.1	7260.56	8146	1614.68	1427.96	8332.72	--	71.75	725.83	551.573	599.425	549.369	548.41	603.546		73.55	6592.27	1201.5	3715.62	3591.91	1015.52	6477.98	--		73.55	6947.23	2513.83	3354.92	3337.94
453.018	64.1275	1040.82		72.85	13243.8	6872.18	1084	7533.45	1072.39	13344.8		73.65	5353.94	1795	2977.4	3809.8	1767.1	5047.99	--		72.05	4987.52	5491.4	1527.1	1411.94	5606.57	--	71.7	616.838	550.836	583.254	548.946	548.352	586.332		73.5	7278.86	1166.18	3845.57	4039.61	1008.31	7034.75	--		73.5	7381.86	2674.22	3811.26	3255.05
454.656	68.648	1011.11		72.8	13968.7	8718.28	1072.23	6396.12	1062.93	14060.8		73.6	5294.05	1790.21	3319.09	3743.02	1762.27	5327.79	--		72	3544.99	3756.11	1470.36	1400.58	3825.88	--	71.65	607.415	550.245	571.904	548.665	548.301	574.211		73.45	7831.79	1133.75	3987.59	4658.23	1000.26	7779.06	--		73.45	8156.31	2857.74	4435.21	3170.73
456.294	71.6637	979.151		72.75	15154.2	10604.6	1060.48	5357.06	1053.05	14916		73.55	5593.18	1785.16	3750.47	3673.25	1757.09	5694.7	--		71.95	2726.24	2687.12	1434.32	1392.8	2728.64	--	71.6	742.252	549.77	564.027	548.474	548.254	565.761		73.4	8615.04	1103.58	4147.57	5489.74	991.151	8758.59	--		73.4	9311.82	3069.15	5282.85	3085
457.933	67.1431	978.271		72.7	15246.9	12301.1	1048.8	4475.74	1042.89	15739.9		73.5	6514.05	1779.9	4292.09	3600.75	1751.43	6169.89	--		71.9	2358.39	2065.04	1412.04	1387.78	2089.3	--	71.55	607.057	549.392	558.626	548.345	548.214	559.934		73.35	10123.8	1075.11	4335.64	6564.08	980.797	10013.2	--		73.35	10560	3315.54	6408.61	2997.78
459.571	63.6254	999.45		72.65	16093.8	13562.4	1037.29	3756.66	1032.6	16291.2		73.45	6828.39	1774.83	4967.99	3525.93	1745.26	6778.22	--		71.85	2024.6	1722.28	1398.54	1384.63	1736.19	--	71.5	596.772	549.092	554.966	548.256	548.179	555.955		73.3	11656.1	1047.82	4568.4	7882.32	969.011	11560.5	--		73.3	11840.8	3608.27	7848.8	2909.04
461.21	63.6292	1013.08		72.6	15980.5	14185.1	1026.02	3180.81	1022.32	16347.3		73.4	6789.3	1770.82	5804.57	3448.99	1738.4	7547.59	--		71.8	2091.95	1543.04	1390.4	1382.57	1550.87	--	71.45	601.812	548.853	552.515	548.192	548.148	553.264		73.25	13156.2	1021.22	4871.87	9396.75	955.63	13378.6	--		73.25	13746.1	3965.54	9598.52	2818.71
462.848	58.6089	1002.81		72.55	15500.6	14062.4	1015.22	2723.19	1012.3	15776.2		73.35	7951.76	1770.09	6828.26	3370.11	1730.61	8507.24	--		71.75	1937.4	1453.9	1385.5	1381.18	1458.22	--	71.4	709.943	548.664	550.896	548.147	548.122	551.464		73.2	15120.9	994.939	5284.67	10994.6	940.561	15393.1	--		73.2	15906.8	4416.33	11588.2	2726.73
464.486	53.5892	1026.85		72.5	14531.4	13213.7	1005	2360.13	1002.71	14573.4		73.3	9136.87	1777.68	8059.85	3289.47	1721.69	9683.62	--		71.7	1863.2	1411.61	1382.52	1380.18	1413.95	--	71.35	625.583	548.513	549.837	548.112	548.098	550.267		73.15	17487.4	968.607	5860.7	12496.9	923.704	17478.8	--		73.15	19221.6	5005.1	13669.7	2633.04
466.125	53.0875	995.129		72.45	13738.9	11779.6	995.541	2071.79	993.747	12859.4		73.25	9394.34	1803.9	9503.49	3207.27	1711.47	11091.7	--		71.65	1750.15	1392.38	1380.66	1379.42	1393.63	--	71.3	648.023	548.392	549.149	548.082	548.074	549.475		73.1	19674.9	942.024	6670.16	13684.8	905.092	19486.8	--		73.1	21449.6	5796.64	15626.2	2537.68
467.763	51.5813	971.589		72.4	11934.8	9982.43	986.999	1842.34	985.599	10840.6		73.2	11206.6	1868.08	11128.2	3123.63	1699.71	12720.5	--		71.6	1979.75	1383.91	1379.46	1378.81	1384.56	--	71.25	609.043	548.297	548.711	548.059	548.055	548.957		73.05	21037.6	914.828	7796.14	14355.7	884.57	21297.5	--		73.05	23821.4	6878.52	17213.8	2440.76
469.402	47.5705	1016.27		72.35	8925.12	8069.07	979.437	1659.34	978.348	8751.15		73.15	13128.4	2003.96	12843.1	3038.76	1686.29	14513.2	--		71.55	1709.39	1380.22	1378.64	1378.31	1380.55	--	71.2	549.316	548.217	548.428	548.035	548.033	548.614		73	22656.8	886.934	9325.02	14375	862.243	22862.5	--		73	26727.3	8357.93	18231.4	2342.36
471.04	50.08	1040.77		72.3	6981.77	6255.72	972.936	1513.21	972.092	6797.68		73.1	15142.4	2265.33	14475.9	2952.9	1671.15	16351.8	--		71.5	1641.46	1378.56	1378.04	1377.87	1378.73	--	71.15	565.767	548.148	548.243	548.01	548.009	548.383		72.95	24280.6	858.226	11326.5	13597.7	838.156	24106.2	--		72.95	29304.9	10348.5	18595.8	2242.56
472.678	56.0996	1048.2		72.25	4881.58	4691.78	967.481	1396.41	966.83	5122.01		73.05	16712.4	2730.24	15778.2	2866.23	1654.16	18066.4	--		71.45	1482.25	1377.76	1377.61	1377.53	1377.84	--	71.1	587.79	548.092	548.124	547.988	547.987	548.23		72.9	24512.6	828.532	13823	12143.7	812.283	25170.7	--		72.9	31125.4	12943.6	18186	2141.55
474.317	56.0996	1063.25		72.2	3459.77	3448.96	963.046	1303.11	962.544	3790.02		73	18991.3	3500.39	16488.5	2779	1635.32	19497.3	--		71.4	1456.91	1377.29	1377.25	1377.21	1377.33	--	71.05	574.453	548.047	548.048	547.969	547.969	548.127		72.85	26743.6	797.935	16750.5	10279.5	784.832	26258.2	--		72.85	32885.7	16174.6	16803.3	2039.59
475.955	63.6345	1058.32		72.15	2356.52	2531.77	959.575	1228.66	959.191	2801.62		72.95	21029.4	4690.66	16425.5	2691.42	1614.61	20578.3	--		71.35	1461.71	1376.96	1376.95	1376.93	1376.98	--	71	712.819	548.011	547.997	547.952	547.952	548.056		72.8	27243.1	766.635	19922.6	8292.62	756.11	27469.6	--		72.8	34525.3	19963	14684.5	1937.03
477.594	66.647	992.704		72.1	1809.88	1899.78	957.012	1169.44	956.718	2112.79		72.9	21864.8	6405.8	15607.7	2603.6	1591.91	21433.2	--		71.3	1436.78	1376.68	1376.68	1376.68	1376.69	--	70.95	680.774	547.983	547.964	547.939	547.939	548.008		72.75	28307.9	734.872	23016.7	6417.38	726.452	28716	--		72.75	36456.9	24080.8	12168.2	1834.24
479.232	57.61	960.486		72.05	1726.29	1491.58	955.218	1122.45	954.994	1659.26		72.85	22900.9	8704.46	14218.7	2515.76	1567.29	22304.3	--		71.25	1354.17	1376.49	1376.49	1376.49	1376.49	--	70.9	488.908	547.959	547.94	547.926	547.926	547.973		72.7	30062.6	703.02	25609.8	4800.27	696.309	29720.4	--		72.7	37562.8	28147.7	9595.49	1731.66
480.87	56.1045	1012.1		72	1488.48	1243.67	953.985	1085.22	953.815	1375.24		72.8	24039.1	11556.6	12526	2428.15	1540.82	23429.1	--		71.2	1664.13	1376.34	1376.34	1376.34	1376.34	--	70.85	625.435	547.935	547.919	547.911	547.911	547.943		72.65	29999.3	671.602	27275.8	3501.95	666.275	30116.8	--		72.65	38579.9	31686.5	7235.69	1630.07
482.509	50.5828	1047.71		71.95	1176.88	1101.77	953.179	1055.81	953.05	1204.66		72.75	25408	14808.4	10772.2	2341.13	1512.75	24896.3	--		71.15	1556.59	1376.23	1376.23	1376.23	1376.23	--	70.8	547.063	547.917	547.903	547.899	547.899	547.921		72.6	29407	641.12	27718.7	2519.15	636.908	29605.1	--		72.6	39649.2	34241.8	5250.92	1530.41
484.147	48.5725	1045.12		71.9	1120.51	1025.07	952.651	1032.61	952.554	1105.23		72.7	26668.2	18172	9121.36	2255.08	1483.34	26581.7	--		71.1	1588.57	1376.12	1376.12	1376.12	1376.12	--	70.75	549.168	547.901	547.889	547.887	547.887	547.903		72.55	28369.3	611.997	26628.1	1811.27	608.68	27834	--		72.55	39547.5	35533.8	3698.75	1433.39
485.786	50.5811	1024.19		71.85	1224.31	985.843	952.298	1014.34	952.225	1048.03		72.65	27961.9	21253.9	7657.41	2170.45	1452.95	28175.8	--		71.05	1377.91	1376	1376	1376	1376	--	70.7	571.37	547.884	547.875	547.874	547.874	547.885		72.5	25383.4	584.844	24078.3	1322.87	582.242	24821.5	--		72.5	38709.4	35484.2	2558.94	1339.92
487.424	49.5795	1029.51		71.8	1113.84	966.804	952.038	999.968	951.983	1014.84		72.6	29055	23625	6407.25	2087.89	1422.19	29275.8	--		71	1336.09	1375.89	1375.9	1375.89	1375.9	--	70.65	643.338	547.87	547.864	547.863	547.863	547.871		72.45	21313.4	559.985	20556.8	998.056	557.952	20998.9	--		72.45	35601.8	33537.6	1766.67	1250.82
489.062	52.5876	1023.35		71.75	1061.64	958.015	951.84	988.701	951.799	994.957		72.55	29038.5	24916.5	5364.67	2007.9	1391.52	29506.1	--		70.95	1357.58	1375.79	1375.79	1375.79	1375.79	--	70.6	441.807	547.859	547.854	547.854	547.854	547.86		72.4	17580.7	537.716	16642.9	788.639	536.133	16897	--		72.4	30762	29893.6	1241.64	1166.9
490.701	52.0845	994.587		71.7	1029.33	954.148	951.698	979.912	951.668	982.423		72.5	28244.1	24912.8	4508.34	1931.13	1361.56	28629.2	--		70.9	1517.26	1375.68	1375.68	1375.68	1375.68	--	70.55	606.198	547.845	547.842	547.841	547.841	547.845		72.35	13281.4	518.344	12843.5	657.053	517.117	12984.7	--		72.35	26753.7	25169.8	907.307	1088.7
492.339	54.5932	1029.07		71.65	1063.95	952.512	951.592	973.081	951.57	974.046		72.45	27257.3	23609	3811.98	1858.11	1332.86	26613.3	--		70.85	1444.49	1375.61	1375.61	1375.61	1375.61	--	70.5	613.254	547.833	547.83	547.83	547.83	547.833		72.3	9294.68	501.944	9500.68	575.923	500.997	9576.56	--		72.3	21207.5	20066	700.876	1016.63
493.978	52.0859	1029.19		71.6	1111.56	951.831	951.507	967.791	951.491	968.148		72.4	23965.1	21213.8	3249.72	1789.4	1305.98	23641	--		70.8	1407.62	1375.56	1375.56	1375.56	1375.56	--	70.45	629.732	547.818	547.816	547.816	547.816	547.818		72.25	6354.14	488.503	6778.3	526.538	487.774	6817.79	--		72.25	16059.3	15192.2	576.003	951.027
495.616	47.5692	1021.89		71.55	986.823	951.542	951.437	963.71	951.424	963.84		72.35	20798	18093.3	2798.29	1725.43	1281.38	20054.3	--		70.75	1432.84	1375.53	1375.53	1375.53	1375.53	--	70.4	618.648	547.798	547.797	547.797	547.797	547.798		72.2	4353.73	477.934	4698.5	496.754	477.375	4718.44	--		72.2	11258.8	10963.2	501.066	891.958
497.254	51.0812	1040.96		71.5	965.542	951.406	951.376	960.578	951.367	960.626		72.3	16318.4	14677.6	2437.71	1666.52	1259.45	16262.9	--		70.7	1367.27	1375.5	1375.5	1375.5	1375.5	--	70.35	617.461	547.778	547.777	547.777	547.777	547.778		72.15	2953.53	469.928	3194.59	478.864	469.503	3204.38	--		72.15	7754.55	7575.63	455.969	839.365
498.893	64.6343	1039.24		71.45	1012.82	951.334	951.328	958.189	951.322	958.208		72.25	12712.8	11364	2151.2	1612.88	1240.44	12647.2	--		70.65	1315.78	1375.45	1375.45	1375.45	1375.45	--	70.3	565.323	547.761	547.76	547.76	547.76	547.761		72.1	2013.51	464.082	2158.97	468.127	463.758	2163.66	--		72.1	5218.72	5044.32	428.475	792.877
500.531	63.1326	1048.8		71.4	904.687	951.287	951.288	956.375	951.284	956.383		72.2	9069.94	8446.24	1924.84	1564.53	1224.43	9486.77	--		70.6	1416.42	1375.39	1375.39	1375.39	1375.39	--	70.25	663.407	547.744	547.743	547.743	547.743	547.744		72.05	1447.12	460.014	1477.04	461.739	459.769	1479.26	--		72.05	3302.97	3267.25	411.36	751.88
502.17	54.5964	1024.85		71.35	940.704	951.254	951.256	955.006	951.253	955.01		72.15	6248.34	6083.9	1747.19	1521.4	1211.42	6929.65	--		70.55	1413.96	1375.35	1375.35	1375.35	1375.35	--	70.2	715.486	547.727	547.726	547.726	547.726	547.727		72	1137.61	457.278	1046.4	457.951	457.093	1047.45	--		72	2276.07	2089.21	400.616	715.837
503.808	58.1048	997.715		71.3	1088.7	951.225	951.227	953.975	951.225	953.978		72.1	4298.95	4311.37	1608.85	1483.3	1201.32	5000.87	--		70.5	1365.08	1375.31	1375.31	1375.31	1375.31	--	70.15	599.171	547.711	547.711	547.711	547.711	547.711		71.95	1041.04	455.456	785.042	455.678	455.317	785.542	--		71.95	1613.38	1348.97	393.83	684.041
505.446	56.1002	974.395		71.25	947.875	951.203	951.205	953.206	951.203	953.208		72.05	3187.67	3072.34	1501.92	1449.78	1193.76	3636.5	--		70.45	1482.9	1375.28	1375.28	1375.28	1375.28	--	70.1	506.395	547.701	547.7	547.7	547.7	547.701		71.9	811.137	454.242	632.368	454.284	454.138	632.618	--		71.9	1189.98	906.817	389.547	655.816
507.085	55.0969	965.859		71.2	956.945	951.176	951.177	952.627	951.176	952.628		72	2373.24	2262.54	1419.97	1420.4	1188.4	2726.12	--		70.4	1492.06	1375.26	1375.26	1375.26	1375.26	--	70.05	475.894	547.691	547.691	547.691	547.691	547.691		71.85	676.299	453.428	546.439	453.408	453.351	546.574	--		71.85	1003.36	655.197	386.821	630.528
508.723	56.5996	992.211		71.15	926.653	951.148	951.149	952.192	951.148	952.193		71.95	1662.74	1766.29	1357.64	1394.57	1184.72	2149.05	--		70.35	1356.99	1375.25	1375.25	1375.25	1375.25	--	70	596.387	547.683	547.683	547.683	547.683	547.683		71.8	642.154	452.881	499.804	452.845	452.823	499.883	--		71.8	974.611	518.522	385.066	607.685
510.362	56.0978	992.18		71.1	1019.61	951.116	951.117	951.863	951.116	951.864		71.9	1527.84	1480.56	1310.58	1371.77	1182.33	1798.27	--		70.3	1375.54	1375.22	1375.22	1375.22	1375.22	--	69.95	560.846	547.676	547.676	547.676	547.676	547.676		71.75	634.683	452.489	475.357	452.455	452.447	475.408	--		71.75	793.028	447.542	383.916	586.917
512	51.5859	998.688		71.05	1023.52	951.073	951.074	951.604	951.073	951.604		71.85	1492.42	1325.71	1275.29	1351.52	1180.81	1590.9	--		70.25	1364.75	1375.17	1375.17	1375.17	1375.17	--	69.9	470.826	547.67	547.67	547.67	547.67	547.67		71.7	610.852	452.193	462.956	452.164	452.162	462.99	--		71.7	701.582	412.196	383.107	567.913
513.638	55.0982	1009.44		71	1058.85	951.024	951.024	951.399	951.024	951.399		71.8	1469.74	1246.57	1248.96	1333.4	1179.86	1469.22	--		70.2	1335.02	1375.12	1375.12	1375.12	1375.12	--	69.85	577.476	547.67	547.67	547.67	547.67	547.67		71.65	576.347	451.956	456.847	451.934	451.933	456.871	--		71.65	597.218	395.257	382.502	550.472
515.277	54.5936	1037.24		70.95	982.082	950.981	950.981	951.244	950.981	951.244		71.75	1341.07	1208.37	1229.43	1317.1	1179.25	1396.4	--		70.15	1346.76	1375.07	1375.07	1375.07	1375.07	--	69.8	566.329	547.956	547.956	547.956	547.956	547.956		71.6	453.485	451.771	453.915	451.755	451.754	453.932	--		71.6	596.297	387.396	382.032	534.456
516.915	54.0918	1044.1		70.9	1067.03	950.936	950.936	951.119	950.936	951.119		71.7	1426.35	1190.91	1215.03	1302.39	1178.86	1350.61	--		70.1	1414.08	1375.04	1375.04	1375.04	1375.04	--	69.75	534.259	548.243	548.243	548.243	548.243	548.243		71.55	561.055	451.623	452.528	451.611	451.611	452.541	--		71.55	528.181	383.803	381.639	519.735
518.554	62.1197	1039.74		70.85	1068.13	950.884	950.884	951.011	950.884	951.011		71.65	1339.29	1183.32	1204.46	1289.09	1178.6	1319.69	--		70.05	1614.84	1375.02	1375.02	1375.02	1375.02	--	69.7	611.444	548.53	548.53	548.53	548.53	548.53		71.5	567.754	451.49	451.858	451.481	451.481	451.866	--		71.5	589.482	382.138	381.301	506.216
520.192	56.1013	1039.2		70.8	1024.62	950.828	950.828	950.915	950.828	950.915		71.6	1240.41	1180.16	1196.76	1277.05	1178.4	1297.17	--		70	1382.48	1374.99	1374.99	1374.99	1374.99	--	69.65	552.607	548.817	548.817	548.817	548.817	548.817		71.45	592.385	451.374	451.517	451.368	451.368	451.523	--		71.45	622.499	381.333	381.022	493.836
521.83	51.5846	1062.95		70.75	1000.37	950.781	950.781	950.841	950.781	950.841		71.55	1236.47	1178.85	1191.16	1266.15	1178.23	1279.7	--		69.95	1354.32	1374.97	1374.97	1374.97	1374.97	--	69.6	571.901	549.104	549.104	549.104	549.104	549.104		71.4	556.903	451.275	451.328	451.271	451.271	451.332	--		71.4	505.151	380.888	380.777	482.499
523.469	52.5877	1079.45		70.7	977.132	950.743	950.743	950.784	950.743	950.784		71.5	1299.84	1178.29	1187.12	1256.3	1178.09	1265.54	--		69.9	1373.26	1374.93	1374.93	1374.93	1374.93	--	69.55	510.694	549.391	549.391	549.391	549.391	549.391		71.35	474.798	451.187	451.205	451.184	451.184	451.208	--		71.35	542.825	380.597	380.559	472.134
525.107	55.6004	1033.35		70.65	1047.47	950.716	950.716	950.744	950.716	950.744		71.45	1267.23	1178.04	1184.23	1247.43	1177.97	1253.75	--		69.85	1410.61	1374.89	1374.89	1374.89	1374.89	--	69.5	666.697	549.678	549.678	549.678	549.678	549.678		71.3	538.378	451.102	451.107	451.1	451.1	451.11	--		71.3	556.845	380.368	380.356	462.665
526.746	66.6378	1004.08		70.6	997.05	950.687	950.687	950.705	950.687	950.705		71.4	1059.18	1177.91	1182.19	1239.45	1177.89	1243.77	--		69.8	1369.2	1374.86	1374.86	1374.86	1374.86	--	69.45	650.066	549.965	549.965	549.965	549.965	549.965		71.25	487.484	451.013	451.014	451.011	451.011	451.016	--		71.25	467.061	380.177	380.173	454.036
528.384	62.1217	1037.03		70.55	875.253	950.661	950.661	950.674	950.661	950.674		71.35	1275.5	1177.83	1180.75	1232.29	1177.82	1235.23	--		69.75	1335.29	1374.83	1374.83	1374.83	1374.83	--	69.4	530.731	550.251	550.251	550.251	550.251	550.251		71.2	473.642	450.937	450.937	450.936	450.936	450.938	--		71.2	517.688	380.008	380.007	446.185
530.022	46.572	1065.24		70.5	902.702	950.639	950.639	950.647	950.639	950.647		71.3	1249.06	1177.76	1179.74	1225.87	1177.76	1227.85	--		69.7	1505.02	1375.95	1375.95	1375.95	1375.95	--	69.35	564.997	550.538	550.538	550.538	550.538	550.538		71.15	515.05	450.872	450.871	450.871	450.871	450.872	--		71.15	470.41	379.864	379.864	439.063
531.661	41.5583	1061.14		70.45	903.177	950.627	950.627	950.632	950.627	950.632		71.25	1208.84	1177.69	1179.02	1220.11	1177.69	1221.44	--		69.65	1354.14	1379.79	1379.79	1379.79	1379.79	--	69.3	591.762	550.825	550.825	550.825	550.825	550.825		71.1	548.842	450.824	450.823	450.823	450.823	450.824	--		71.1	476.576	379.748	379.748	432.619
533.299	51.5898	1050.51		70.4	1013.5	950.61	950.61	950.614	950.61	950.614		71.2	1107.67	1177.63	1178.51	1214.96	1177.63	1215.84	--		69.6	1297.91	1383.63	1383.63	1383.63	1383.63	--	69.25	496.495	552.243	552.243	552.243	552.243	552.243		71.05	492.019	450.787	450.786	450.786	450.786	450.787	--		71.05	426.095	379.649	379.649	426.794
534.938	56.1002	1061.1		70.35	1015.9	950.602	950.602	950.605	950.602	950.605		71.15	1254.9	1177.58	1178.17	1210.38	1177.58	1210.96	--		69.55	1368.52	1387.46	1387.46	1387.46	1387.46	--	69.2	448.178	553.661	553.661	553.661	553.661	553.661		71	435.226	450.744	450.744	450.744	450.744	450.744	--		71	382.761	379.565	379.565	421.536
536.576	48.0709	1055.25		70.3	1019.93	953.493	953.493	953.495	953.493	953.495		71.1	1301.23	1177.55	1177.93	1206.31	1177.55	1206.68	--		69.5	1372.37	1391.3	1391.3	1391.3	1391.3	--	69.15	500.913	555.078	555.078	555.078	555.078	555.078		70.95	473.137	450.707	450.707	450.707	450.707	450.707	--		70.95	400.13	379.51	379.51	416.817
538.214	50.0776	1024.8		70.25	879.169	956.384	956.384	956.385	956.384	956.385		71.05	1273.78	1177.48	1177.73	1202.66	1177.48	1202.9	--		69.45	1394.84	1395.13	1395.13	1395.13	1395.13	--	69.1	565.263	556.496	556.496	556.496	556.496	556.496		70.9	418.093	450.67	450.67	450.67	450.67	450.67	--		70.9	394.587	379.467	379.467	412.574
539.853	52.5847	1034.28		70.2	1060.87	959.275	959.275	959.275	959.275	959.275		71	1208.34	1177.43	1177.59	1199.43	1177.43	1199.58	--		69.4	1541.65	1398.97	1398.97	1398.97	1398.97	--	69.05	533.28	557.914	557.914	557.914	557.914	557.914		70.85	458.229	450.635	450.635	450.635	450.635	450.635	--		70.85	359.967	379.44	379.44	408.775
541.491	52.0847	991.185		70.15	853.231	962.166	962.166	962.166	962.166	962.166		70.95	1152.37	1177.39	1177.49	1196.58	1177.39	1196.68	--		69.35	1504.13	1402.81	1402.81	1402.81	1402.81	--	69	698.118	559.332	559.332	559.332	559.332	559.332		70.8	524.21	450.605	450.605	450.605	450.605	450.605	--		70.8	426.777	379.428	379.428	405.378
543.13	58.1092	979.633		70.1	935.84	965.057	965.057	965.057	965.057	965.057		70.9	1170.87	1177.35	1177.41	1194.06	1177.35	1194.12	--		69.3	1378.15	1406.64	1406.64	1406.64	1406.64	--	68.95	681.427	560.749	560.749	560.749	560.749	560.749		70.75	484.134	450.575	450.575	450.575	450.575	450.575	--		70.75	304.537	379.416	379.416	402.335
544.768	61.622	1013.14		70.05	1056.72	967.947	967.947	967.948	967.947	967.948		70.85	1319.99	1177.29	1177.33	1191.81	1177.29	1191.85	--		69.25	1508.63	1410.48	1410.48	1410.48	1410.48	--	68.9	588.412	562.167	562.167	562.167	562.167	562.167		70.7	496.939	450.548	450.548	450.548	450.548	450.548	--		70.7	377.752	379.407	379.407	399.617
546.406	54.5945	1023.72		70	1001.73	970.838	970.838	970.838	970.838	970.838		70.8	1187.08	1177.22	1177.24	1189.82	1177.22	1189.84	--		69.2	1463.16	1414.32	1414.32	1414.32	1414.32	--	68.85	566.033	563.585	563.585	563.585	563.585	563.585		70.65	443.438	450.524	450.524	450.524	450.524	450.524	--		70.65	370.518	379.399	379.399	397.193
548.045	49.5751	1047.75		69.95	1004.67	973.729	973.729	973.729	973.729	973.729		70.75	1096.65	1177.17	1177.19	1188.09	1177.17	1188.1	--		69.15	1480.09	1418.15	1418.15	1418.15	1418.15	--	68.8	548.488	565.002	565.002	565.002	565.002	565.002		70.6	467.061	450.504	450.504	450.504	450.504	450.504	--		70.6	358.842	379.399	379.399	395.04
549.683	55.5965	1033.84		69.9	963.792	976.62	976.62	976.62	976.62	976.62		70.7	1238.69	1177.13	1177.14	1186.57	1177.13	1186.58	--		69.1	1534.48	1421.99	1421.99	1421.99	1421.99	--	68.75	621.937	566.42	566.42	566.42	566.42	566.42		70.55	552.013	450.474	450.474	450.474	450.474	450.474	--		70.55	468.66	379.397	379.397	393.123
551.322	52.0888	1006.14		69.85	943.756	979.511	979.511	979.511	979.511	979.511		70.65	1303.07	1177.09	1177.1	1185.24	1177.09	1185.24	--		69.05	1465.86	1425.82	1425.82	1425.82	1425.82	--	68.7	558.267	567.838	567.838	567.838	567.838	567.838		70.5	464.512	450.441	450.441	450.441	450.441	450.441	--		70.5	407.719	379.392	379.392	391.419
552.96	51.0869	998.276		69.8	1054.02	982.402	982.402	982.402	982.402	982.402		70.6	1305.03	1177.04	1177.04	1184.06	1177.04	1184.06	--		69	1385.09	1429.66	1429.66	1429.66	1429.66	--	68.65	492.464	569.256	569.256	569.256	569.256	569.256		70.45	403.746	450.419	450.419	450.419	450.419	450.419	--		70.45	365.034	381.202	381.202	391.724
554.598	57.1043	1013.52		69.75	1018.21	985.292	985.292	985.292	985.292	985.292		70.55	1103.94	1176.98	1176.98	1183.01	1176.98	1183.02	--		68.95	1494.79	1433.5	1433.5	1433.5	1433.5	--	68.6	579.019	570.673	570.673	570.673	570.673	570.673		70.4	435.079	450.397	450.397	450.397	450.397	450.397	--		70.4	339.425	383.012	383.012	392.202
556.237	51.5835	1043.67		69.7	993.641	988.183	988.183	988.183	988.183	988.183		70.5	1214.09	1176.94	1176.94	1182.12	1176.94	1182.12	--		68.9	1367.77	1437.33	1437.33	1437.33	1437.33	--	68.55	665.717	572.091	572.091	572.091	572.091	572.091		70.35	516.177	450.379	450.379	450.379	450.379	450.379	--		70.35	412.224	384.822	384.822	392.836
557.875	42.0567	1026.27		69.65	976.836	991.074	991.074	991.074	991.074	991.074		70.45	1197.49	1176.9	1176.9	1181.34	1176.9	1181.34	--		68.85	1352.42	1441.17	1441.17	1441.17	1441.17	--	68.5	630.948	573.509	573.509	573.509	573.509	573.509		70.3	481.377	450.357	450.357	450.357	450.357	450.357	--		70.3	382.524	386.632	386.632	393.609
559.514	43.0652	1019.63		69.6	1058.85	993.965	993.965	993.965	993.965	993.965		70.4	1287.77	1176.84	1176.84	1180.64	1176.84	1180.64	--		68.8	1498.17	--	--	--	1498.17	--	68.45	550.68	574.927	574.927	574.927	574.927	574.927		70.25	419.131	450.34	450.34	450.34	450.34	450.34	--		70.25	386.08	388.442	388.442	394.507
561.152	44.0653	1017.46		69.55	1033.57	996.856	996.856	996.856	996.856	996.856		70.35	1223.66	1176.79	1176.79	1180.04	1176.79	1180.04	--		68.75	1373.11	--	--	--	1373.11	--	68.4	611.622	576.344	576.344	576.344	576.344	576.344		70.2	489.143	454.086	454.086	454.086	454.086	454.086	--		70.2	388.363	390.252	390.252	395.516
562.79	47.0719	996.067		69.5	939.547	999.747	999.747	999.747	999.747	999.747		70.3	1131.86	1176.75	1176.75	1179.52	1176.75	1179.52	--		68.7	1476.27	--	--	--	1476.27	--	68.35	617.284	577.762	577.762	577.762	577.762	577.762		70.15	453.219	457.831	457.831	457.831	457.831	457.831	--		70.15	403.51	392.062	392.062	396.623
564.429	53.5904	1002.03		69.45	1040.74	1002.64	1002.64	1002.64	1002.64	1002.64		70.25	1204.04	1176.72	1176.73	1179.08	1176.72	1179.08	--		68.65	1458	--	--	--	1458	--	68.3	644.524	579.18	579.18	579.18	579.18	579.18		70.1	487.009	461.576	461.576	461.576	461.576	461.576	--		70.1	439.168	393.872	393.872	397.818
566.067	52.5843	1021.76		69.4	934.329	1005.53	1005.53	1005.53	1005.53	1005.53		70.2	1241.06	1176.68	1176.68	1178.69	1176.68	1178.69	--		68.6	1446.89	--	--	--	1446.89	--	68.25	611.681	580.598	580.598	580.598	580.598	580.598		70.05	411.305	465.321	465.321	465.321	465.321	465.321	--		70.05	404.368	395.682	395.682	399.09
567.706	49.578	1075.73		69.35	977.518	--	--	--	--	977.518		70.15	1095.19	--	--	--	--	1096.89	--		68.55	1524.94	--	--	--	1524.94	--	68.2	615.861	582.015	582.015	582.015	582.015	582.015		70	393.047	469.067	469.067	469.067	469.067	469.067	--		70	337.795	397.491	397.491	400.431
569.344	48.0749	1127.35		69.3	1041.39	--	--	--	--	1041.39		70.1	1122.64	--	--	--	--	1124.08	--		68.5	1380.61	--	--	--	1380.61	--	68.15	549.967	583.433	583.433	583.433	583.433	583.433		69.95	507.64	472.812	472.812	472.812	472.812	472.812	--		69.95	402.68	399.301	399.301	401.832
570.982	45.5665	1070.08		69.25	1082.83	--	--	--	--	1082.83		70.05	1089.77	--	--	--	--	1090.99	--		68.45	1326.61	--	--	--	1326.61	--	68.1	566.865	584.851	584.851	584.851	584.851	584.851		69.9	488.789	476.557	476.557	476.557	476.557	476.557	--		69.9	383.175	401.111	401.111	403.287
572.621	50.0797	1012.48		69.2	923.925	--	--	--	--	923.925		70	1176.38	--	--	--	--	1177.41	--		68.4	1312.08	--	--	--	1312.08	--	68.05	638.625	--	--	--	--	638.625		69.85	501.03	--	--	--	--	501.03	--		69.85	400.96	--	--	--
574.259	58.6065	995.049		69.15	1051.26	--	--	--	--	1051.26		69.95	1173.65	--	--	--	--	1174.52	--		68.35	1435.45	--	--	--	1435.45	--	68	542.707	--	--	--	--	542.707		69.8	525.987	--	--	--	--	525.987	--		69.8	383.531	--	--	--
575.898	54.0918	1010		69.1	904.331	--	--	--	--	904.331		69.9	1224.79	--	--	--	--	1225.51	--		68.3	1432.45	--	--	--	1432.45	--	67.95	531.827	--	--	--	--	531.827		69.75	441.895	--	--	--	--	441.895	--		69.75	369.57	--	--	--
577.536	49.0749	1020.59		69.05	998.92	--	--	--	--	998.92		69.85	1189.81	--	--	--	--	1190.42	--		68.25	1426.41	--	--	--	1426.41	--	67.9	579.847	--	--	--	--	579.847		69.7	485.706	--	--	--	--	485.706	--		69.7	381.31	--	--	--
579.174	47.0697	1009.46		69	1034.01	--	--	--	--	1034.01		69.8	1263.47	--	--	--	--	1263.98	--		68.2	1390.99	--	--	--	1390.99	--	67.85	534.169	--	--	--	--	534.169		69.65	546.5	--	--	--	--	546.5	--		69.65	506.157	--	--	--
580.813	56.6023	1025.29		68.95	930.652	--	--	--	--	930.652		69.75	1089.89	--	--	--	--	1090.32	--		68.15	1433.85	--	--	--	1433.85	--	67.8	535.474	--	--	--	--	535.474		69.6	514.22	--	--	--	--	514.22	--		69.6	454.494	--	--	--
582.451	61.1153	1071.66		68.9	927.601	--	--	--	--	927.601		69.7	1254.52	--	--	--	--	1254.87	--		68.1	1426.56	--	--	--	1426.56	--	67.75	547.863	--	--	--	--	547.863		69.55	430.186	--	--	--	--	430.186	--		69.55	458.256	--	--	--
584.09	49.5778	1079.85		68.85	937.265	--	--	--	--	937.265		69.65	1241.44	--	--	--	--	1241.74	--		68.05	1436.04	--	--	--	1436.04	--	67.7	622.117	--	--	--	--	622.117		69.5	402.205	--	--	--	--	402.205	--		69.5	367.851	--	--	--
585.728	47.5715	1017.88		68.8	1018.54	--	--	--	--	1018.54		69.6	1225.97	--	--	--	--	1226.22	--		68	1550.22	--	--	--	1550.22	--	67.65	620.129	--	--	--	--	620.129		69.45	345.738	--	--	--	--	345.738	--		69.45	419.605	--	--	--
587.366	49.5749	1017.95		68.75	1046.25	--	--	--	--	1046.25		69.55	1331.32	--	--	--	--	1331.52	--		67.95	1536.94	--	--	--	1536.94	--	67.6	551.183	--	--	--	--	551.183		69.4	432.737	--	--	--	--	432.737	--		69.4	423.607	--	--	--
589.005	55.6012	995.15		68.7	938.923	--	--	--	--	938.923		69.5	1248.05	--	--	--	--	1248.22	--		67.9	1418.08	--	--	--	1418.08	--	67.55	500.881	--	--	--	--	500.881		69.35	441.777	--	--	--	--	441.777	--		69.35	405.494	--	--	--
590.643	58.1091	980.521		68.65	879.551	--	--	--	--	879.551		69.45	1096.08	--	--	--	--	1096.22	--		67.85	1455.43	--	--	--	1455.43	--	67.5	555.335	--	--	--	--	555.335		69.3	453.604	--	--	--	--	453.604	--		69.3	344.197	--	--	--
592.282	56.0996	1014.55		68.6	971.679	--	--	--	--	971.679		69.4	1120.24	--	--	--	--	1120.36	--		67.8	1583.24	--	--	--	1583.24	--	67.45	638.181	--	--	--	--	638.181		69.25	504.409	--	--	--	--	504.409	--		69.25	397.166	--	--	--
593.92	53.5917	1002.89		68.55	1058.26	--	--	--	--	1058.26		69.35	1223.24	--	--	--	--	1223.34	--		67.75	1469.39	--	--	--	1469.39	--	67.4	525.75	--	--	--	--	525.75		69.2	494.006	--	--	--	--	494.006	--		69.2	373.601	--	--	--
595.558	54.5955	1010.37		68.5	1020.11	--	--	--	--	1020.11		69.3	1275.42	--	--	--	--	1275.49	--		67.7	1608.29	--	--	--	1608.29	--	67.35	446.49	--	--	--	--	446.49		69.15	472.722	--	--	--	--	472.722	--		69.15	382.079	--	--	--
597.197	52.5897	1041.23		68.45	1097.09	--	--	--	--	1097.09		69.25	1302.24	--	--	--	--	1302.3	--		67.65	1371.42	--	--	--	1371.42	--	67.3	550.741	--	--	--	--	550.741		69.1	510.278	--	--	--	--	510.278	--		69.1	379.619	--	--	--
598.835	52.5897	1045.45		68.4	829.013	--	--	--	--	829.013		69.2	1201.4	--	--	--	--	1201.45	--		67.6	1545.33	--	--	--	1545.33	--	67.25	614.377	--	--	--	--	614.377		69.05	413.557	--	--	--	--	413.557	--		69.05	397.819	--	--	--
600.474	53.594	1035.89		68.35	997.467	--	--	--	--	997.467		69.15	1176.68	--	--	--	--	1176.72	--		67.55	1556.74	--	--	--	1556.74	--	67.2	475.538	--	--	--	--	475.538		69	434.545	--	--	--	--	434.545	--		69	367.494	--	--	--
602.112	51.0815	1018.9		68.3	935.277	--	--	--	--	935.277		69.1	1184.41	--	--	--	--	1184.45	--		67.5	1448.67	--	--	--	1448.67	--	67.15	483.098	--	--	--	--	483.098		68.95	455.855	--	--	--	--	455.855	--		68.95	366.281	--	--	--
603.75	--	--		68.25	923.599	--	--	--	--	923.599		69.05	1200.78	--	--	--	--	1200.81	--		67.45	1408.92	--	--	--	1408.92	--	67.1	578.008	--	--	--	--	578.008		68.9	366.607	--	--	--	--	366.607	--		68.9	411.75	--	--	--
605.389	--	--		68.2	996.193	--	--	--	--	996.193		69	1104.12	--	--	--	--	1104.14	--		67.4	1333.72	--	--	--	1333.72	--	67.05	569.651	--	--	--	--	569.651		68.85	486.061	--	--	--	--	486.061	--		68.85	417.114	--	--	--
607.027	--	--		68.15	1000.04	--	--	--	--	1000.04		68.95	1116.92	--	--	--	--	1116.94	--		67.35	1381.83	--	--	--	1381.83	--	67	618.44	--	--	--	--	618.44		68.8	487.394	--	--	--	--	487.394	--		68.8	368.118	--	--	--
608.666	--	--		68.1	966.818	--	--	--	--	966.818		68.9	1270.08	--	--	--	--	1270.09	--		67.3	1529.47	--	--	--	1529.47	--	66.95	649.83	--	--	--	--	649.83		68.75	420.88	--	--	--	--	420.88	--		68.75	363.522	--	--	--
610.304	--	--		68.05	1072.55	--	--	--	--	1072.55		68.85	1150.95	--	--	--	--	1150.96	--		67.25	1575.68	--	--	--	1575.68	--	66.9	579.995	--	--	--	--	579.995		68.7	501.889	--	--	--	--	501.889	--		68.7	364.561	--	--	--
611.942	--	--		68	944.318	--	--	--	--	944.318		68.8	1167.55	--	--	--	--	1167.56	--		67.2	1669.38	--	--	--	1669.38	--	66.85	638.063	--	--	--	--	638.063		68.65	470.856	--	--	--	--	470.856	--		68.65	350.452	--	--	--
613.581	--	--		67.95	970.345	--	--	--	--	970.345		68.75	1283.98	--	--	--	--	1283.99	--		67.15	1598.24	--	--	--	1598.24	--	66.8	643.961	--	--	--	--	643.961		68.6	417.115	--	--	--	--	417.115	--		68.6	358.454	--	--	--
615.219	--	--		67.9	1127.77	--	--	--	--	1127.77		68.7	1258.55	--	--	--	--	1258.56	--		67.1	1472.17	--	--	--	1472.17	--	66.75	510.485	--	--	--	--	510.485		68.55	467.536	--	--	--	--	467.536	--		68.55	342.953	--	--	--
616.858	--	--		67.85	1119.11	--	--	--	--	1119.11		68.65	1334.34	--	--	--	--	1334.35	--		67.05	1468.59	--	--	--	1468.59	--	66.7	574.363	--	--	--	--	574.363		68.5	519.022	--	--	--	--	519.022	--		68.5	362.337	--	--	--
618.496	--	--		67.8	1061.79	--	--	--	--	1061.79		68.6	1235.81	--	--	--	--	1235.82	--		67	1497.93	--	--	--	1497.93	--	66.65	547.835	--	--	--	--	547.835		68.45	490.804	--	--	--	--	490.804	--		68.45	358.01	--	--	--
620.134	--	--		67.75	892.267	--	--	--	--	892.267		68.55	1311.78	--	--	--	--	1311.79	--		66.95	1562.28	--	--	--	1562.28	--	66.6	592.533	--	--	--	--	592.533		68.4	433.713	--	--	--	--	433.713	--		68.4	387.622	--	--	--
621.773	--	--		67.7	988.161	--	--	--	--	988.161		68.5	1165.21	--	--	--	--	1165.21	--		66.9	1442.21	--	--	--	1442.21	--	66.55	565.412	--	--	--	--	565.412		68.35	401.258	--	--	--	--	401.258	--		68.35	397.078	--	--	--
623.411	--	--		67.65	1064.66	--	--	--	--	1064.66		68.45	1391.4	--	--	--	--	1391.4	--		66.85	1452.55	--	--	--	1452.55	--	66.5	617.254	--	--	--	--	617.254		68.3	508.351	--	--	--	--	508.351	--		68.3	384.776	--	--	--
625.05	--	--		67.6	900.805	--	--	--	--	900.805		68.4	1229.17	--	--	--	--	1229.17	--		66.8	1391.61	--	--	--	1391.61	--	66.45	597.157	--	--	--	--	597.157		68.25	403.539	--	--	--	--	403.539	--		68.25	391.119	--	--	--
626.688	--	--		67.55	1045.46	--	--	--	--	1045.46		68.35	1203.06	--	--	--	--	1203.06	--		66.75	1540.44	--	--	--	1540.44	--	66.4	588.798	--	--	--	--	588.798		68.2	471.389	--	--	--	--	471.389	--		68.2	366.755	--	--	--
628.326	--	--		67.5	1106.6	--	--	--	--	1106.6		68.3	1185.45	--	--	--	--	1185.45	--		66.7	1519.1	--	--	--	1519.1		66.35	540.276	--	--	--	--	540.276		68.15	442.488	--	--	--	--	442.488	--		68.15	365.538	--	--	--
629.965	--	--		67.45	984.364	--	--	--	--	984.364		68.25	1248.29	--	--	--	--	1248.29	--		66.65	1464.76	--	--	--	1464.76		66.3	532.242	--	--	--	--	532.242		68.1	451.114	--	--	--	--	451.114	--		68.1	400.665	--	--	--
631.603	--	--		67.4	964.385	--	--	--	--	964.385		68.2	1187.35	--	--	--	--	1187.35	--		66.6	1398.6	--	--	--	1398.6		66.25	484.786	--	--	--	--	484.786		68.05	510.812	--	--	--	--	510.812	--		68.05	432.232	--	--	--
633.242	--	--		67.35	883.05	--	--	--	--	883.05		68.15	1140.54	--	--	--	--	1140.55	--		66.55	1668.34	--	--	--	1668.34		66.2	521.098	--	--	--	--	521.098		68	469.43	--	--	--	--	469.43	--		68	365.45	--	--	--
634.88	--	--		67.3	940.021	--	--	--	--	940.021		68.1	1376.85	--	--	--	--	1376.85	--		66.5	1616.47	--	--	--	1616.47		66.15	512.917	--	--	--	--	512.917		67.95	363.82	--	--	--	--	363.82	--		67.95	385.605	--	--	--
636.518	--	--		67.25	1121.22	--	--	--	--	1121.22		68.05	1241.36	--	--	--	--	1241.36	--		66.45	1456.82	--	--	--	1456.82		66.1	569.323	--	--	--	--	569.323		67.9	416.493	--	--	--	--	416.493	--		67.9	295.497	--	--	--
638.157	--	--		67.2	1050.38	--	--	--	--	1050.38		68	1279.92	--	--	--	--	1279.92	--		66.4	1436.01	--	--	--	1436.01		66.05	457.872	--	--	--	--	457.872		67.85	463.652	--	--	--	--	463.652	--		67.85	440.65	--	--	--
639.795	--	--		67.15	1075.45	--	--	--	--	1075.45		67.95	1194.97	--	--	--	--	1194.97	--		66.35	1582.94	--	--	--	1582.94		66	493.68	--	--	--	--	493.68		67.8	508.856	--	--	--	--	508.856	--		67.8	423.043	--	--	--
641.434	--	--		67.1	1021.83	--	--	--	--	1021.83		67.9	1218.95	--	--	--	--	1218.95	--		66.3	1470.34	--	--	--	1470.34		65.95	532.628	--	--	--	--	532.628		67.75	464.423	--	--	--	--	464.423	--		67.75	388.363	--	--	--
643.072	--	--		67.05	889.067	--	--	--	--	889.067		67.85	1171.76	--	--	--	--	1171.76	--		66.25	1505.61	--	--	--	1505.61		65.9	531.116	--	--	--	--	531.116		67.7	446.489	--	--	--	--	446.489	--		67.7	442.813	--	--	--
644.71	--	--		67	1048.72	--	--	--	--	1048.72		67.8	1281.55	--	--	--	--	1281.55	--		66.2	1429.49	--	--	--	1429.49		65.85	510.189	--	--	--	--	510.189		67.65	384.627	--	--	--	--	384.627	--		67.65	400.071	--	--	--
646.349	--	--		66.95	1006.71	--	--	--	--	1006.71		67.75	1287.51	--	--	--	--	1287.51	--		66.15	1556.92	--	--	--	1556.92		65.8	520.12	--	--	--	--	520.12		67.6	394.855	--	--	--	--	394.855	--		67.6	376.121	--	--	--
647.987	--	--		66.9	963.172	--	--	--	--	963.172		67.7	1308.32	--	--	--	--	1308.32	--		66.1	1545.36	--	--	--	1545.36		65.75	515.762	--	--	--	--	515.762		67.55	400.308	--	--	--	--	400.308	--		67.55	369.362	--	--	--
649.626	--	--		66.85	1097.33	--	--	--	--	1097.33		67.65	1251.55	--	--	--	--	1251.55	--		66.05	1706.49	--	--	--	1706.49		65.7	554.443	--	--	--	--	554.443		67.5	472.605	--	--	--	--	472.605	--		67.5	359.433	--	--	--
651.264	--	--		66.8	1021.62	--	--	--	--	1021.62		67.6	1155.46	--	--	--	--	1155.46	--		66	1531.49	--	--	--	1531.49		65.65	468.336	--	--	--	--	468.336		67.45	451.498	--	--	--	--	451.498	--		67.45	337.142	--	--	--
652.902	--	--		66.75	1012.76	--	--	--	--	1012.76		67.55	1343.12	--	--	--	--	1343.12	--		65.95	1677.29	--	--	--	1677.29		65.6	550.562	--	--	--	--	550.562		67.4	452.655	--	--	--	--	452.655	--		67.4	383.739	--	--	--
654.541	--	--		66.7	1054.61	--	--	--	--	1054.61		67.5	1341.16	--	--	--	--	1341.16	--		65.9	1471.26	--	--	--	1471.26		65.55	620.13	--	--	--	--	620.13		67.35	506.722	--	--	--	--	506.722	--		67.35	370.401	--	--	--
656.179	--	--		66.65	1114.76	--	--	--	--	1114.76		67.45	1214.88	--	--	--	--	1214.88	--		65.85	1429.28	--	--	--	1429.28		65.5	612.749	--	--	--	--	612.749		67.3	462.14	--	--	--	--	462.14	--		67.3	432.647	--	--	--
657.818	--	--		66.6	981.547	--	--	--	--	981.547		67.4	1199.06	--	--	--	--	1199.06	--		65.8	1516.7	--	--	--	1516.7		65.45	659.107	--	--	--	--	659.107		67.25	388.688	--	--	--	--	388.688	--		67.25	371.556	--	--	--
659.456	--	--		66.55	957.955	--	--	--	--	957.955		67.35	1341.13	--	--	--	--	1341.13	--		65.75	1580.87	--	--	--	1580.87		65.4	567.605	--	--	--	--	567.605		67.2	453.131	--	--	--	--	453.131	--		67.2	363.375	--	--	--
661.094	--	--																																												--	--	--	--
662.733	--	--
664.371	--	--
666.01	--	--
667.648	--	--
669.286	--	--
670.925	--	--
672.563	--	--
674.202	--	--
675.84	--	--
677.478	--	--
679.117	--	--
680.755	--	--
682.394	--	--
684.032	--	--
685.67	--	--
687.309	--	--
688.947	--	--
690.586	--	--
692.224	--	--
693.862	--	--
695.501	--	--
697.139	--	--
698.778	--	--
700.416	--	--
702.054	--	--
703.693	--	--
705.331	--	--
706.97	--	--
708.608	--	--
710.246	--	--
711.885	--	--
713.523	--	--
715.162	--	--
716.8	--	--
718.438	--	--
720.077	--	--
721.715	--	--
723.354	--	--
724.992	--	--
726.63	--	--
728.269	--	--
729.907	--	--
731.546	--	--
733.184	--	--
734.822	--	--
736.461	--	--
738.099	--	--
739.738	--	--
741.376	--	--
743.014	--	--
744.653	--	--
746.291	--	--
747.93	--	--
749.568	--	--
751.206	--	--
752.845	--	--
754.483	--	--
756.122	--	--
757.76	--	--
759.398	--	--
761.037	--	--
762.675	--	--
764.314	--	--
765.952	--	--
767.59	--	--
769.229	--	--
770.867	--	--
772.506	--	--
774.144	--	--
775.782	--	--
777.421	--	--
779.059	--	--
780.698	--	--
782.336	--	--
783.974	--	--
785.613	--	--
787.251	--	--
788.89	--	--
790.528	--	--
792.166	--	--
793.805	--	--
795.443	--	--
797.082	--	--
798.72	--	--
800.358	--	--
[truncated: 28 more columns]

## Sheet: Figure 3
Figure 3a					Figure 3b					Figure 3c					Figure 3d					Figure 3e											Figure 3f					Figure 3h				y = 8.89737 - 2.19439*x		y = 15.16142 - 4.3044*x		Figure 3h
Cycle number	CE (%)	CE (%)			mA	capacity	cycle number			Specific capacity	Voltage	Specific capacity	Voltage		Specific capacity	Voltage	Specific capacity	Voltage		Specific capacity	Voltage	Specific capacity	Voltage	Specific capacity	Voltage	Specific capacity	Voltage	Specific capacity	Voltage		Specific capacity	Voltage	Specific capacity	Voltage		1000/T(K-1)	ln(T/R)	ln(T/R)	3.09454	2.10674	3.09454	1.84128		E /V	logj	E /V	logj
1	102.9	97.02			1	1	2550			0	1.8545	0	1.0252		0	0.0043	0	0.0065		0	0.6504	0	0.6492	0	0.6532	0	0.6709	0	0.7558		0	1	0	1		3.2987	1.61988	0.92674	3.09474	2.1063	3.09474	1.8404		-0.1	1.1615	-0.1	0.66119
2	104.91	97.39			2	2	500			0.00292	-0.0102	0.01681	-0.0147		0.00283	0.0053	0.01673	0.0074		0.00292	0.559	0.00292	0.4833	0.00283	0.3587	0.00283	0.4095	0.00283	0.4164		0.00265	-0.0254	0.00265	-0.0231		3.24517	1.81856	1.16624	3.09495	2.10585	3.09495	1.83952		-0.098	1.13714	-0.098	0.68216
3	110.01	103.33			1	1	1100			0.00566	-0.0087	0.03336	-0.0166		0.00566	0.0053	0.03336	0.0076		0.00566	-0.0059	0.00566	0.0133	0.00566	0.0307	0.00558	0.1169	0.00566	0.1404		0.00531	-0.0273	0.00531	-0.0209		3.19336	1.90723	1.37723	3.09515	2.1054	3.09515	1.83864		-0.096	1.12175	-0.096	1.00088
4	109.32	108.84			2	2	1000			0.00841	-0.0081	0.05	-0.0136		0.0085	0.0053	0.05	0.0076		0.0085	-0.0047	0.00841	-0.0056	0.00841	-0.0065	0.0085	-0.0047	0.00841	0.0093		0.00885	-0.0209	0.00885	-0.0217		3.14317	1.99668	1.66818	3.09536	2.10495	3.09536	1.83776		-0.094	1.25216	-0.094	1.15836
5	107.11	114.08			1	2	1500			0.01124	-0.0074	0.06664	-0.0119		0.01124	0.0053	0.06673	0.0076		0.01124	-0.0043	0.01115	-0.0053	0.01124	-0.0059	0.01133	-0.0062	0.01115	-0.0074		0.0115	-0.0262	0.0115	-0.0243		3.09454	2.08924	1.77078	3.09556	2.1045	3.09556	1.83688		-0.092	1.27875	-0.092	1.20117
6	105.06	112.9			2	1	2100			0.01398	-0.0071	0.08336	-0.0109		0.01398	0.0053	0.08336	0.0076		0.01389	-0.0043	0.01407	-0.0053	0.01407	-0.0056	0.01389	-0.0059	0.01407	-0.0068		0.01416	-0.0264	0.01416	-0.0243					3.09576	2.10405	3.09576	1.836		-0.09	1.27008	-0.09	1.13565
7	102.96	105.73			2	2	1000			0.01664	-0.0068	0.10009	-0.0102		0.01681	0.0053	0.10009	0.0076		0.01681	-0.0043	0.01673	-0.005	0.01673	-0.0053	0.01673	-0.0056	0.01681	-0.0065		0.01681	-0.0245	0.01681	-0.0246					3.09597	2.10361	3.09597	1.83512		-0.088	1.2809	-0.088	1.12661
8	102.94	116.54			1	1	480			0.01947	-0.0065	0.11673	-0.0096		0.01956	0.0053	0.11681	0.0076		0.01956	-0.0043	0.01956	-0.005	0.01956	-0.0053	0.01965	-0.0056	0.01947	-0.0065		0.01947	-0.0243	0.01947	-0.0228					3.09617	2.10316	3.09617	1.83424		-0.086	1.27615	-0.086	1.1082
9	102.73	100.91			1	1	800			0.0223	-0.0062	0.13336	-0.0093		0.0223	0.0053	0.13336	0.0076		0.02239	-0.004	0.02239	-0.005	0.02239	-0.0053	0.0223	-0.0053	0.02221	-0.0062		0.02212	-0.0231	0.02212	-0.0219					3.09638	2.10271	3.09638	1.83336		-0.084	1.25757	-0.084	1.08345
10	102.32	103.49								0.02496	-0.0062	0.15009	-0.0088		0.02513	0.0053	0.15	0.0076		0.02504	-0.004	0.02513	-0.0047	0.02504	-0.005	0.02504	-0.0053	0.02513	-0.0062		0.02478	-0.0217	0.02478	-0.0205					3.09658	2.10226	3.09658	1.83248		-0.082	1.23369	-0.082	1.05266
11	105.5	120.88								0.02788	-0.0059	0.16673	-0.0087		0.02796	0.0053	0.16673	0.0076		0.02796	-0.004	0.02788	-0.0047	0.02788	-0.005	0.02796	-0.0053	0.02788	-0.0062		0.02832	-0.0209	0.02832	-0.0214					3.09679	2.10181	3.09679	1.8316		-0.08	1.21585	-0.08	1.03588
12	102.64	96.05								0.03071	-0.0059	0.18336	-0.0084		0.03062	0.0053	0.18336	0.0076		0.03071	-0.004	0.03062	-0.0047	0.03062	-0.005	0.03053	-0.005	0.03071	-0.0059		0.03097	-0.0208	0.03097	-0.0208					3.09699	2.10136	3.09699	1.83072		-0.078	1.20148	-0.078	0.99522
13	101.94	106.48								0.03345	-0.0059	0.2	-0.0082		0.03354	0.0053	0.20009	0.0076		0.03336	-0.004	0.03336	-0.0047	0.03345	-0.005	0.03345	-0.005	0.03354	-0.0059		0.03363	-0.0197	0.03363	-0.0205					3.09719	2.10091	3.09719	1.82984		-0.076	1.16143	-0.076	0.97641
14	102.58	98.86								0.03611	-0.0059	0.21673	-0.0081		0.03619	0.0053	0.21673	0.0076		0.03619	-0.004	0.03628	-0.0043	0.03619	-0.005	0.03611	-0.005	0.03628	-0.0059		0.03628	-0.0195	0.03628	-0.0189					3.0974	2.10047	3.0974	1.82896		-0.074	1.15659	-0.074	0.94737
15	103.79	115.04								0.03894	-0.0056	0.23345	-0.0079		0.03903	0.0053	0.23336	0.0076		0.03894	-0.004	0.03894	-0.0043	0.03903	-0.005	0.03903	-0.005	0.03903	-0.0059		0.03894	-0.0189	0.03894	-0.0194					3.0976	2.10002	3.0976	1.82808		-0.072	1.12838	-0.072	0.92263
16	101.22	95.99								0.04168	-0.0056	0.25009	-0.0078		0.04186	0.0053	0.25009	0.0078		0.04177	-0.004	0.04177	-0.0043	0.04168	-0.0047	0.04177	-0.005	0.04177	-0.0059		0.04159	-0.0181	0.04159	-0.0194					3.09781	2.09957	3.09781	1.8272		-0.07	1.05481	-0.07	0.89443
17	106.49	93.38								0.04442	-0.0056	0.26681	-0.0076		0.04469	0.0053	0.26673	0.0078		0.0446	-0.004	0.0446	-0.0043	0.04451	-0.0047	0.0446	-0.005	0.04451	-0.0056		0.04425	-0.0178	0.04425	-0.0192					3.09801	2.09912	3.09801	1.82632		-0.068	1.0459	-0.068	0.86736
18	101.66	110.58								0.04735	-0.0056	0.28336	-0.0076		0.04743	0.0053	0.28336	0.0078		0.04726	-0.0037	0.04726	-0.0043	0.04726	-0.0047	0.04735	-0.005	0.04735	-0.0056		0.0469	-0.0177	0.0469	-0.0192					3.09822	2.09867	3.09822	1.82544		-0.066	1.02946	-0.066	0.82785
19	103.97	111.86								0.05009	-0.0056	0.30009	-0.0074		0.05	0.0053	0.30009	0.0078		0.05009	-0.0037	0.05018	-0.0043	0.05009	-0.0047	0.05018	-0.0047	0.05018	-0.0056		0.04956	-0.0175	0.04956	-0.0191					3.09842	2.09822	3.09842	1.82456		-0.064	1.01276	-0.064	0.79444
20	100.36	116.9								0.05292	-0.0053	0.31673	-0.0074		0.05283	0.0053	0.31673	0.0078		0.05292	-0.0037	0.05292	-0.0043	0.05292	-0.0047	0.05292	-0.0047	0.05292	-0.0056		0.0531	-0.0169	0.0531	-0.0183					3.09863	2.09778	3.09863	1.82368		-0.062	0.99795	-0.062	0.75612
21	103.36	109.37								0.05558	-0.0053	0.33345	-0.0073		0.05566	0.0053	0.33336	0.0078		0.05566	-0.0037	0.05575	-0.0043	0.05558	-0.0047	0.05575	-0.0047	0.05566	-0.0056		0.05575	-0.0169	0.05575	-0.018					3.09883	2.09733	3.09883	1.8228		-0.06	0.98054	-0.06	0.73127
22	103.85	114.74								0.0585	-0.0053	0.35009	-0.0073		0.0585	0.0053	0.35009	0.0078		0.05841	-0.0037	0.05832	-0.0043	0.0585	-0.0047	0.0585	-0.0047	0.05841	-0.0056		0.05841	-0.0166	0.05841	-0.0181					3.09903	2.09688	3.09903	1.82192		-0.058	0.96439	-0.058	0.71494
23	104.1	108.19								0.06115	-0.0053	0.36673	-0.0073		0.06124	0.0053	0.36681	0.0078		0.06115	-0.0037	0.06115	-0.0043	0.06115	-0.0047	0.06115	-0.0047	0.06115	-0.0056		0.06106	-0.016	0.06106	-0.0175					3.09924	2.09643	3.09924	1.82104		-0.056	0.94712	-0.056	0.68503
24	101.2	109.63								0.06407	-0.0053	0.38345	-0.0071		0.06407	0.0053	0.38345	0.0079		0.06398	-0.0037	0.06398	-0.0043	0.06398	-0.0047	0.06398	-0.0047	0.06398	-0.0056		0.06372	-0.0158	0.06372	-0.0175					3.09944	2.09598	3.09944	1.82016		-0.054	0.92978	-0.054	0.65155
25	103.55	147.44								0.06681	-0.0053	0.4	-0.0071		0.06673	0.0053	0.40009	0.0079		0.06673	-0.0037	0.06673	-0.0043	0.06673	-0.0043	0.06673	-0.0047	0.06673	-0.0056		0.06637	-0.0161	0.06637	-0.0172					3.09965	2.09553	3.09965	1.81929		-0.052	0.91246	-0.052	0.62127
26	99.23	114.4								0.06947	-0.0053	0.41681	-0.0071		0.06947	0.0053	0.41673	0.0079		0.06956	-0.0037	0.06956	-0.004	0.06956	-0.0043	0.06947	-0.0047	0.06965	-0.0056		0.06991	-0.0158	0.06991	-0.0167					3.09985	2.09508	3.09985	1.81841		-0.05	0.89316	-0.05	0.59593
27	111.84	95.7								0.07221	-0.0053	0.43336	-0.0071		0.0723	0.0053	0.43345	0.0079		0.07239	-0.0037	0.07239	-0.004	0.0723	-0.0043	0.0723	-0.0047	0.07248	-0.0056		0.07257	-0.0157	0.07257	-0.0166					3.10006	2.09464	3.10006	1.81753		-0.048	0.87177	-0.048	0.57701
28	99.34	121.15								0.07504	-0.0053	0.45018	-0.007		0.07513	0.0053	0.45009	0.0079		0.07513	-0.0037	0.07504	-0.004	0.07513	-0.0043	0.07504	-0.0047	0.07504	-0.0056		0.07522	-0.0155	0.07522	-0.0158					3.10026	2.09419	3.10026	1.81665		-0.046	0.8591	-0.046	0.556
29	100.87	123.21								0.07788	-0.005	0.46681	-0.007		0.07805	0.0053	0.46681	0.0079		0.07779	-0.0037	0.07788	-0.004	0.07779	-0.0043	0.07779	-0.0047	0.07796	-0.0056		0.07788	-0.0155	0.07788	-0.0158					3.10046	2.09374	3.10046	1.81577		-0.044	0.83599	-0.044	0.5154
30	100.77	126.47								0.08062	-0.005	0.48345	-0.007		0.08071	0.0053	0.48336	0.0081		0.08071	-0.0037	0.08071	-0.004	0.08071	-0.0043	0.08071	-0.0047	0.08071	-0.0056		0.08053	-0.015	0.08053	-0.0153					3.10067	2.09329	3.10067	1.81489		-0.042	0.80911	-0.042	0.4902
31	99.77	106.88								0.08354	-0.005	0.50009	-0.007		0.08345	0.0053	0.5	0.0081		0.08354	-0.0037	0.08345	-0.004	0.08336	-0.0043	0.08336	-0.0047	0.08345	-0.0053		0.08319	-0.0147	0.08319	-0.0147					3.10087	2.09284	3.10087	1.81401		-0.04	0.78836	-0.04	0.46799
32	100.69	98.87								0.08619	-0.005	0.51681	-0.0068		0.08628	0.0053	0.51681	0.0081		0.08619	-0.0037	0.08611	-0.004	0.08619	-0.0043	0.08619	-0.0047	0.08619	-0.0053		0.08584	-0.015	0.08584	-0.0149					3.10108	2.09239	3.10108	1.81313		-0.038	0.76524	-0.038	0.43777
33	102.91	102.92								0.08894	-0.005	0.53345	-0.0068		0.08894	0.0053	0.53336	0.0081		0.08903	-0.0037	0.08903	-0.004	0.08903	-0.0043	0.08903	-0.0047	0.08903	-0.0053		0.0885	-0.0149	0.08938	-0.0153					3.10128	2.09195	3.10128	1.81225		-0.036	0.74102	-0.036	0.39982
34	99.81	123.29								0.09168	-0.005	0.55018	-0.0068		0.09177	0.0053	0.55009	0.0081		0.09168	-0.0037	0.09177	-0.004	0.09168	-0.0043	0.09177	-0.0047	0.09177	-0.0053		0.09204	-0.0147	0.09204	-0.0147					3.10149	2.0915	3.10149	1.81137		-0.034	0.71536	-0.034	0.35774
35	100.6	99.63								0.09451	-0.005	0.56681	-0.0068		0.0946	0.0056	0.56681	0.0081		0.09451	-0.0037	0.0946	-0.004	0.09451	-0.0043	0.0946	-0.0043	0.09451	-0.0053		0.09469	-0.0144	0.09469	-0.0147					3.10169	2.09105	3.10169	1.81049		-0.032	0.67881	-0.032	0.33813
36	103.06	107.07								0.09743	-0.005	0.58345	-0.0068		0.09743	0.0053	0.58345	0.0082		0.09735	-0.0037	0.09735	-0.004	0.09735	-0.0043	0.09726	-0.0043	0.09726	-0.0053		0.09735	-0.0143	0.09735	-0.0144					3.1019	2.0906	3.1019	1.80961		-0.03	0.6595	-0.03	0.25435
37	100.79	116.38								0.1	-0.005	0.60009	-0.0068		0.10027	0.0053	0.60018	0.0082		0.10018	-0.0037	0.10018	-0.004	0.10018	-0.0043	0.10009	-0.0043	0.10009	-0.0053		0.1	-0.0141	0.1	-0.0143					3.1021	2.09015	3.1021	1.80873		-0.028	0.61312	-0.028	0.21538
38	101.15	103.45								0.10292	-0.005	0.61681	-0.0067		0.10283	0.0053	0.61681	0.0084		0.10283	-0.0037	0.10292	-0.004	0.10283	-0.0043	0.10292	-0.0043	0.10283	-0.0053		0.10265	-0.014	0.10265	-0.0141					3.1023	2.0897	3.1023	1.80785		-0.026	0.58729	-0.026	0.16846
39	99.97	98.92								0.10558	-0.005	0.63345	-0.0067		0.10558	0.0053	0.63345	0.0084		0.10566	-0.0037	0.10558	-0.004	0.10566	-0.0043	0.10558	-0.0043	0.10558	-0.0053		0.10531	-0.0138	0.10531	-0.0141					3.10251	2.08925	3.10251	1.80697		-0.024	0.54855	-0.024	0.12962
40	100.85	120.38								0.10841	-0.005	0.65009	-0.0067		0.10841	0.0053	0.65009	0.0084		0.1085	-0.0037	0.1085	-0.004	0.1085	-0.0043	0.1085	-0.0043	0.10832	-0.0053		0.10796	-0.0136	0.10796	-0.0133					3.10271	2.08881	3.10271	1.80609		-0.022	0.50428	-0.022	0.03557
41	100.54	92.89								0.11115	-0.005	0.66681	-0.0067		0.11115	0.0053	0.66673	0.0085		0.11115	-0.0037	0.11106	-0.004	0.11115	-0.0043	0.11115	-0.0043	0.11124	-0.0053		0.1115	-0.0135	0.1115	-0.0135					3.10292	2.08836	3.10292	1.80521		-0.02	0.44478	-0.02	-0.04668
42	100.54	100.28								0.11407	-0.005	0.68345	-0.0067		0.11407	0.0053	0.68345	0.0085		0.11398	-0.0037	0.11398	-0.004	0.11389	-0.0043	0.11398	-0.0043	0.11398	-0.0053		0.11416	-0.0135	0.11416	-0.0132					3.10312	2.08791	3.10312	1.80433		-0.018	0.39694	-0.018	-0.09969
43	101.11	97.17								0.11664	-0.005	0.70009	-0.0065		0.11673	0.0053	0.70009	0.0087		0.11673	-0.0037	0.11681	-0.004	0.11673	-0.0043	0.11673	-0.0043	0.11673	-0.0053		0.11681	-0.0132	0.11681	-0.0133					3.10333	2.08746	3.10333	1.80345		-0.016	0.30871	-0.016	-0.15609
44	100.27	106.38								0.11947	-0.005	0.71673	-0.0065		0.11956	0.0053	0.71681	0.0087		0.11956	-0.0037	0.11947	-0.004	0.11956	-0.0043	0.11947	-0.0043	0.11947	-0.0053		0.11947	-0.013	0.11947	-0.013					3.10353	2.08701	3.10353	1.80257		-0.014	0.26349	-0.014	-0.2237
45	100.3	99.19								0.1223	-0.005	0.73345	-0.0065		0.1223	0.0053	0.73354	0.0088		0.1223	-0.0034	0.1223	-0.004	0.1223	-0.0043	0.1223	-0.0043	0.12221	-0.0053		0.12212	-0.013	0.12212	-0.0132					3.10373	2.08656	3.10373	1.80169		-0.012	0.17369	-0.012	-0.29827
46	100.74	111.47								0.12504	-0.005	0.75009	-0.0065		0.12522	0.0053	0.75009	0.009		0.12504	-0.0037	0.12504	-0.004	0.12513	-0.0043	0.12504	-0.0043	0.12522	-0.0053		0.12478	-0.0129	0.12478	-0.0127					3.10394	2.08612	3.10394	1.80081		-0.01	0.09235	-0.01	-0.37373
47	101.03	103.8								0.12796	-0.005	0.76681	-0.0065		0.12788	0.0053	0.76681	0.009		0.12788	-0.0034	0.12796	-0.004	0.12779	-0.0043	0.12796	-0.0043	0.12788	-0.0053		0.12743	-0.0129	0.12743	-0.0126					3.10414	2.08567	3.10414	1.79993		-0.008	-0.01064	-0.008	-0.48325
48	100.64	145.22								0.13062	-0.005	0.78345	-0.0065		0.13071	0.0053	0.78345	0.0091		0.13071	-0.0034	0.13062	-0.004	0.13062	-0.0043	0.13062	-0.0043	0.13053	-0.0053		0.13097	-0.0127	0.13097	-0.0124					3.10435	2.08522	3.10435	1.79905		-0.006	-0.14746	-0.006	-0.63719
49	101.62	110.79								0.13354	-0.005	0.80009	-0.0065		0.13354	0.0053	0.80018	0.0093		0.13345	-0.0034	0.13336	-0.004	0.13327	-0.0043	0.13336	-0.0043	0.13345	-0.0053		0.13363	-0.0126	0.13363	-0.0122					3.10455	2.08477	3.10455	1.79817		-0.004	-0.34833	-0.004	-0.88203
50	101.07	119.27								0.13619	-0.005	0.8169	-0.0065		0.13637	0.0053	0.81673	0.0095		0.13628	-0.0034	0.13628	-0.004	0.13611	-0.0043	0.13628	-0.0043	0.13611	-0.0053		0.13628	-0.0124	0.13628	-0.0119					3.10476	2.08432	3.10476	1.79729		-0.002	-0.72755	-0.002	-1.1873
51	100.88	98.58								0.13903	-0.005	0.83345	-0.0065		0.13903	0.0053	0.83345	0.0098		0.13894	-0.0034	0.13894	-0.004	0.13894	-0.0043	0.13894	-0.0043	0.13894	-0.0053		0.13894	-0.0122	0.13894	-0.0119					3.10496	2.08387	3.10496	1.79641		0	-1.1873	0	-2.41775
52	101.08	97.8								0.14168	-0.005	0.85018	-0.0065		0.14195	0.0053	0.85018	0.0099		0.14168	-0.0034	0.14186	-0.004	0.14168	-0.0043	0.14168	-0.0043	0.14168	-0.0053		0.14159	-0.0121	0.14159	-0.0126					3.10517	2.08342	3.10517	1.79553		0.002	-0.49347	0.002	-1.13899
53	100.91	112.12								0.14451	-0.005	0.8669	-0.0065		0.14451	0.0053	0.86681	0.0102		0.14451	-0.0034	0.1446	-0.004	0.14451	-0.0043	0.14451	-0.0043	0.14451	-0.0053		0.14425	-0.0119	0.14425	-0.0126					3.10537	2.08298	3.10537	1.79465		0.004	-0.23306	0.004	-0.84179
54	100.74	116.65								0.14735	-0.0047	0.88354	-0.0065		0.14743	0.0053	0.88345	0.0105		0.14735	-0.0034	0.14726	-0.004	0.14735	-0.0043	0.14726	-0.0043	0.14735	-0.0053		0.1469	-0.0119	0.1469	-0.013					3.10557	2.08253	3.10557	1.79378		0.006	-0.07336	0.006	-0.66698
55	101.3	99.71								0.15009	-0.0047	0.90018	-0.0065		0.15018	0.0053	0.90018	0.0112		0.15009	-0.0034	0.15009	-0.004	0.15	-0.0043	0.15018	-0.0043	0.15009	-0.0053		0.14956	-0.0118	0.15044	-0.0122					3.10578	2.08208	3.10578	1.7929		0.008	0.04515	0.008	-0.54076
56	101.59	109.02								0.15292	-0.0047	0.91681	-0.0065		0.15301	0.0053	0.9169	0.0118		0.15292	-0.0034	0.15283	-0.004	0.15283	-0.0043	0.15292	-0.0043	0.15292	-0.0053		0.1531	-0.0118	0.1531	-0.0126					3.10598	2.08163	3.10598	1.79202		0.01	0.13855	0.01	-0.44155
57	100.64	96.14								0.15575	-0.0047	0.93354	-0.0065		0.15558	0.0056	0.93345	0.0129		0.15558	-0.0034	0.15566	-0.004	0.15566	-0.0043	0.15575	-0.0043	0.15566	-0.0053		0.15575	-0.0116	0.15575	-0.0124					3.10619	2.08118	3.10619	1.79114		0.012	0.21572	0.012	-0.36982
58	100.76	94.27								0.15841	-0.0047	0.95009	-0.0065		0.1585	0.0056	0.95018	0.015		0.15841	-0.0034	0.1585	-0.004	0.15841	-0.0043	0.1585	-0.0043	0.15841	-0.0053		0.15841	-0.0116	0.15841	-0.0122					3.10639	2.08073	3.10639	1.79026		0.014	0.28035	0.014	-0.29827
59	101.52	98.72								0.16115	-0.0047	0.96681	-0.0065		0.16124	0.0053	0.96681	0.0243		0.16124	-0.0034	0.16115	-0.004	0.16106	-0.0043	0.16124	-0.0043	0.16124	-0.0053		0.16106	-0.0115	0.16106	-0.0113					3.1066	2.08029	3.1066	1.78938		0.016	0.33711	0.016	-0.23973
60	100.7	119.81								0.16407	-0.0047	0.98354	-0.0065		0.16407	0.0053	0.98168	1.0998		0.16389	-0.0034	0.16389	-0.004	0.16398	-0.0043	0.16407	-0.0043	0.16398	-0.0053		0.16372	-0.0115	0.16372	-0.0121					3.1068	2.07984	3.1068	1.7885		0.018	0.38843	0.018	-0.18222
61	100.79	92.58								0.16673	-0.0047	1.00018	-0.0064		0.16681	0.0053				0.16673	-0.0034	0.16681	-0.004	0.16673	-0.0043	0.16673	-0.0043	0.16673	-0.0053		0.16637	-0.0113	0.16637	-0.0113					3.107	2.07939	3.107	1.78762		0.02	0.43554	0.02	-0.13069
62	100.31	108.16								0.16956	-0.0047				0.16947	0.0056				0.16965	-0.0034	0.16956	-0.004	0.16956	-0.0043	0.16947	-0.0043	0.16947	-0.0053		0.16903	-0.0113	0.16903	-0.0119					3.10721	2.07894	3.10721	1.78674		0.022	0.47804	0.022	-0.09141
63	100.02	116.2								0.17221	-0.0047				0.17248	0.0056				0.17239	-0.0034	0.1723	-0.004	0.17239	-0.0043	0.1723	-0.0043	0.17239	-0.0053		0.17257	-0.0113	0.17257	-0.0121					3.10741	2.07849	3.10741	1.78586		0.024	0.51759	0.024	-0.05476
64	99.98	89.75								0.17513	-0.0047	--	--		0.17522	0.0056	--	--		0.17513	-0.0034	0.17513	-0.004	0.17504	-0.004	0.17504	-0.0043	0.17513	-0.0053		0.17522	-0.0113	0.17522	-0.0119					3.10762	2.07804	3.10762	1.78498		0.026	0.55368	0.026	-0.01007
65	100.61	156.8								0.17788	-0.0047	--	--		0.17779	0.0056	--	--		0.17788	-0.0034	0.17788	-0.004	0.17788	-0.004	0.17779	-0.0043	0.17788	-0.0053		0.17788	-0.0112	0.17788	-0.0113					3.10782	2.07759	3.10782	1.7841		0.028	0.58872	0.028	0.0376
66	100.11	106.19								0.18053	-0.0047	--	--		0.18062	0.0056	--	--		0.18071	-0.0034	0.18062	-0.004	0.18062	-0.0043	0.18071	-0.0043	0.18062	-0.0053		0.18053	-0.0112	0.18053	-0.0112					3.10803	2.07715	3.10803	1.78322		0.03	0.62153	0.03	0.11416
67	100.06	110.4								0.18345	-0.0047	--	--		0.18345	0.0056	--	--		0.18336	-0.0034	0.18336	-0.004	0.18345	-0.0043	0.18336	-0.0043	0.18336	-0.0053		0.18319	-0.0112	0.18319	-0.0112					3.10823	2.0767	3.10823	1.78234		0.032	0.65031	0.032	0.14771
68	99.99	113.43								0.18619	-0.0047	--	--		0.18619	0.0053	--	--		0.18619	-0.0034	0.18619	-0.004	0.18619	-0.0043	0.18619	-0.0043	0.18619	-0.0053		0.18584	-0.011	0.18584	-0.0109					3.10843	2.07625	3.10843	1.78146		0.034	0.67637	0.034	0.16356
69	100.8	106.15								0.18894	-0.0047	--	--		0.18912	0.0056	--	--		0.18885	-0.0034	0.18894	-0.004	0.18903	-0.0043	0.18903	-0.0043	0.18894	-0.0053		0.1885	-0.011	0.1885	-0.0112					3.10864	2.0758	3.10864	1.78058		0.036	0.70085	0.036	0.22505
70	101.29	100.25								0.19168	-0.0047	--	--		0.19177	0.0056	--	--		0.19177	-0.0034	0.19177	-0.004	0.19168	-0.004	0.19186	-0.0043	0.19177	-0.0053		0.19204	-0.011	0.19204	-0.0112					3.10884	2.07535	3.10884	1.7797		0.038	0.72276	0.038	0.27363
71	99.97	101.35								0.1946	-0.0047	--	--		0.19451	0.0056	--	--		0.19451	-0.0034	0.1946	-0.004	0.19442	-0.004	0.19451	-0.0043	0.19451	-0.0053		0.19469	-0.0109	0.19469	-0.0107					3.10905	2.0749	3.10905	1.77882		0.04	0.74382	0.04	0.30925
72	100.03	95.86								0.19735	-0.0047	--	--		0.19735	0.0056	--	--		0.19726	-0.0034	0.19717	-0.004	0.19735	-0.0043	0.19726	-0.0043	0.19726	-0.005		0.19735	-0.0109	0.19735	-0.0104					3.10925	2.07446	3.10925	1.77794		0.042	0.76419	0.042	0.33965
73	100.08	100.84								0.20009	-0.0047	--	--		0.20018	0.0056	--	--		0.20009	-0.0034	0.2	-0.004	0.2	-0.004	0.20009	-0.0043	0.20009	-0.005		0.2	-0.011	0.2	-0.0104					3.10946	2.07401	3.10946	1.77706		0.044	0.78465	0.044	0.33327
74	100.14	124.06								0.20283	-0.0047	--	--		0.20301	0.0053	--	--		0.20283	-0.0034	0.20292	-0.004	0.20292	-0.004	0.20283	-0.0043	0.20283	-0.005		0.20265	-0.011	0.20265	-0.0102					3.10966	2.07356	3.10966	1.77618		0.046	0.80436	0.046	0.35138
75	99.98	100.5								0.20558	-0.0047	--	--		0.20584	0.0053	--	--		0.20566	-0.0034	0.20558	-0.004	0.20549	-0.004	0.20558	-0.0043	0.20566	-0.005		0.20531	-0.0109	0.20531	-0.0101					3.10987	2.07311	3.10987	1.7753		0.048	0.82363	0.048	0.38205
76	99.98	101.59								0.2085	-0.0047	--	--		0.20858	0.0053	--	--		0.20832	-0.0034	0.20832	-0.004	0.20841	-0.0043	0.20841	-0.0043	0.20832	-0.005		0.20796	-0.0109	0.20796	-0.0102					3.11007	2.07266	3.11007	1.77442		0.05	0.8424	0.05	0.41963
77	100.07	106.79								0.21115	-0.0047	--	--		0.21133	0.0053	--	--		0.21115	-0.0034	0.21115	-0.004	0.21124	-0.004	0.21124	-0.0043	0.21115	-0.005		0.2115	-0.0109	0.2115	-0.0104					3.11027	2.07221	3.11027	1.77354		0.052	0.86108	0.052	0.43269
78	99.97	101.84								0.21407	-0.0047	--	--		0.21398	0.0056	--	--		0.21398	-0.0034	0.21407	-0.004	0.21389	-0.0043	0.21398	-0.0043	0.21389	-0.005		0.21416	-0.0107	0.21416	-0.0102					3.11048	2.07176	3.11048	1.77266		0.054	0.87789	0.054	0.45363
79	99.99	99.48								0.21664	-0.0047	--	--		0.21673	0.0056	--	--		0.21673	-0.0034	0.21673	-0.004	0.21673	-0.004	0.21673	-0.0043	0.21673	-0.005		0.21681	-0.0107	0.21681	-0.0105					3.11068	2.07132	3.11068	1.77178		0.056	0.89457	0.056	0.46931
80	99.99	108.4								0.21956	-0.0047	--	--		0.21965	0.0056	--	--		0.21947	-0.0034	0.21956	-0.004	0.21947	-0.004	0.21956	-0.0043	0.21947	-0.005		0.21947	-0.0107	0.21947	-0.0107					3.11089	2.07087	3.11089	1.7709		0.058	0.9107	0.058	0.48462
81	99.98	115.45								0.2223	-0.0047	--	--		0.2223	0.0053	--	--		0.22221	-0.0034	0.2223	-0.004	0.2223	-0.004	0.2223	-0.0043	0.22221	-0.005		0.22212	-0.0105	0.22212	-0.0096					3.11109	2.07042	3.11109	1.77002		0.06	0.92651	0.06	0.50168
82	99.98	104								0.22522	-0.0047	--	--		0.22513	0.0053	--	--		0.22504	-0.0034	0.22496	-0.004	0.22496	-0.004	0.22513	-0.0043	0.22504	-0.005		0.22478	-0.0105	0.22478	-0.0096					3.1113	2.06997	3.1113	1.76914		0.062	0.94171	0.062	0.52476
83	100.03	100.54								0.22788	-0.0047	--	--		0.22805	0.0053	--	--		0.22796	-0.0034	0.22788	-0.004	0.22779	-0.004	0.22796	-0.0043	0.22796	-0.005		0.22743	-0.0105	0.22743	-0.0098					3.1115	2.06952	3.1115	1.76826		0.064	0.95639	0.064	0.5381
84	99.93	101.95								0.23053	-0.0047	--	--		0.2308	0.0053	--	--		0.23062	-0.0034	0.23062	-0.004	0.23062	-0.004	0.23062	-0.0043	0.23053	-0.005		0.23009	-0.0105	0.23009	-0.0096					3.1117	2.06907	3.1117	1.76739		0.066	0.97077	0.066	0.55492
85	100.49	117.92								0.23345	-0.0047	--	--		0.23354	0.0056	--	--		0.23345	-0.0034	0.23336	-0.004	0.23336	-0.004	0.23345	-0.004	0.23345	-0.005		0.23363	-0.0104	0.23363	-0.0096					3.11191	2.06863	3.11191	1.76651		0.068	0.98405	0.068	0.56723
86	99.98	99.82								0.23619	-0.0047	--	--		0.23619	0.0053	--	--		0.23628	-0.0034	0.23611	-0.004	0.23628	-0.004	0.23619	-0.0043	0.23628	-0.005		0.23628	-0.0104	0.23628	-0.0096					3.11211	2.06818	3.11211	1.76563		0.07	0.99639	0.07	0.57096
87	100.2	97.54								0.23894	-0.0047	--	--		0.23903	0.0053	--	--		0.23894	-0.0034	0.23903	-0.004	0.23894	-0.004	0.23903	-0.0043	0.23885	-0.005		0.23894	-0.0104	0.23894	-0.0095					3.11232	2.06773	3.11232	1.76475		0.072	1.00936	0.072	0.59942
88	99.95	114.91								0.24177	-0.0047	--	--		0.24186	0.0053	--	--		0.24168	-0.0034	0.24168	-0.004	0.24168	-0.004	0.24186	-0.0043	0.24177	-0.005		0.24159	-0.0102	0.24159	-0.0095					3.11252	2.06728	3.11252	1.76387		0.074	1.02074	0.074	0.60633
89	99.98	104.33								0.24451	-0.0047	--	--		0.2446	0.0056	--	--		0.24451	-0.0034	0.24451	-0.004	0.24451	-0.004	0.24442	-0.0043	0.24451	-0.005		0.24425	-0.0102	0.24425	-0.0095					3.11273	2.06683	3.11273	1.76299		0.076	1.03204	0.076	0.61688
90	99.97	116.31								0.24735	-0.0047	--	--		0.24743	0.0056	--	--		0.24735	-0.0034	0.24735	-0.004	0.24726	-0.004	0.24726	-0.0043	0.24726	-0.005		0.2469	-0.0102	0.2469	-0.0095					3.11293	2.06638	3.11293	1.76211		0.078	1.04275	0.078	0.62731
91	99.99	127.75								0.25009	-0.0047	--	--		0.25027	0.0056	--	--		0.25018	-0.0034	0.25009	-0.004	0.25009	-0.004	0.25009	-0.0043	0.25009	-0.005		0.25044	-0.0102	0.25044	-0.0093					3.11314	2.06594	3.11314	1.76123		0.08	1.05364	0.08	0.63712
92	100.02	112.73								0.25283	-0.0047	--	--		0.25283	0.0056	--	--		0.25283	-0.0034	0.25292	-0.004	0.25274	-0.004	0.25292	-0.0043	0.25274	-0.005		0.2531	-0.0101	0.25221	-0.0091					3.11334	2.06549	3.11334	1.76035		0.082	1.0646	0.082	0.64833
93	100.44	101.63								0.25575	-0.0047	--	--		0.25566	0.0053	--	--		0.25575	-0.0034	0.25566	-0.004	0.25566	-0.004	0.25558	-0.0043	0.25558	-0.005		0.25575	-0.0101	0.25575	-0.0093					3.11354	2.06504	3.11354	1.75947		0.084	1.07469	0.084	0.65068
94	100.77	117.92								0.25841	-0.0047	--	--		0.2585	0.0056	--	--		0.25841	-0.0034	0.25841	-0.004	0.25841	-0.004	0.25832	-0.0043	0.25832	-0.005		0.25841	-0.0101	0.25841	-0.009					3.11375	2.06459	3.11375	1.75859		0.086	1.08468	0.086	0.66456
95	100.02	100.34								0.26124	-0.0047	--	--		0.26133	0.0056	--	--		0.26124	-0.0034	0.26106	-0.004	0.26124	-0.004	0.26115	-0.0043	0.26115	-0.005		0.26106	-0.0101	0.26106	-0.0091					3.11395	2.06414	3.11395	1.75771		0.088	1.09436	0.088	0.67298
96	99.99	123.88								0.26389	-0.0047	--	--		0.26416	0.0056	--	--		0.26389	-0.0034	0.26398	-0.004	0.26389	-0.004	0.26389	-0.0043	0.26389	-0.005		0.26372	-0.0099	0.26372	-0.0091					3.11416	2.06369	3.11416	1.75683		0.09	1.1033	0.09	0.68032
97	101.38	104.28								0.26681	-0.0047	--	--		0.2669	0.0056	--	--		0.26673	-0.0034	0.26664	-0.004	0.26673	-0.004	0.26681	-0.0043	0.26673	-0.005		0.26637	-0.0099	0.26637	-0.0093					3.11436	2.06324	3.11436	1.75595		0.092	1.1116	0.092	0.69138
98	99.92	103.84								0.26956	-0.0047	--	--		0.26956	0.0056	--	--		0.26956	-0.0034	0.26956	-0.004	0.26956	-0.004	0.26956	-0.0043	0.26956	-0.005		0.26903	-0.0099	0.26903	-0.0091					3.11457	2.0628	3.11457	1.75507		0.094	1.12036	0.094	0.69093
99	99.94	108.49								0.2723	-0.0047	--	--		0.2723	0.0056	--	--		0.2723	-0.0034	0.2723	-0.004	0.27221	-0.004	0.2723	-0.0043	0.2723	-0.005		0.27257	-0.0099	0.27257	-0.0091					3.11477	2.06235	3.11477	1.75419		0.096	1.12842	0.096	0.70589
100	99.97	99.47								0.27504	-0.0047	--	--		0.27513	0.0056	--	--		0.27496	-0.0034	0.27513	-0.0037	0.27504	-0.004	0.27504	-0.0043	0.27496	-0.005		0.27522	-0.0099	0.27522	-0.0093					3.11497	2.0619	3.11497	1.75331		0.098	1.13597	0.098	0.69697
101	99.97	108.46								0.27796	-0.0047	--	--		0.27796	0.0056	--	--		0.27788	-0.0034	0.27779	-0.004	0.27788	-0.004	0.27796	-0.0043	0.27788	-0.005		0.27788	-0.0098	0.27788	-0.009					3.11518	2.06145	3.11518	1.75243		0.1	1.20141	0.1	0.70523
102	100	100.4								0.28062	-0.0047	--	--		0.2808	0.0053	--	--		0.28071	-0.0034	0.28062	-0.004	0.28062	-0.004	0.28071	-0.0043	0.28071	-0.005		0.28053	-0.0098	0.28053	-0.009					3.11538	2.061	3.11538	1.75155		--	--	--	--
103	100.62	107.66								0.28336	-0.0047	--	--		0.28354	0.0056	--	--		0.28345	-0.0034	0.28336	-0.004	0.28336	-0.004	0.28336	-0.004	0.28336	-0.005		0.28319	-0.0098	0.28319	-0.0091					3.11559	2.06055	3.11559	1.75067		--	--	--	--
104	99.97	102.56								0.28628	-0.0047	--	--		0.28628	0.0056	--	--		0.28611	-0.0034	0.28611	-0.004	0.28619	-0.004	0.28611	-0.0043	0.28611	-0.005		0.28584	-0.0098	0.28584	-0.009					3.11579	2.06011	3.11579	1.74979		--	--	--	--
105	99.98	100.6								0.28903	-0.0047	--	--		0.28912	0.0056	--	--		0.28894	-0.0034	0.28894	-0.004	0.28885	-0.004	0.28903	-0.0043	0.28894	-0.005		0.2885	-0.0096	0.2885	-0.009					3.116	2.05966	3.116	1.74891		--	--	--	--
106	100.01	115.41								0.29177	-0.0047	--	--		0.29177	0.0056	--	--		0.29177	-0.0034	0.29177	-0.004	0.29168	-0.004	0.29177	-0.004	0.29177	-0.005		0.29115	-0.0096	0.29204	-0.0088					3.1162	2.05921	3.1162	1.74803		--	--	--	--
107	99.96	100.1								0.2946	-0.0047	--	--		0.2946	0.0056	--	--		0.29442	-0.0034	0.2946	-0.004	0.29451	-0.004	0.29442	-0.0043	0.29451	-0.005		0.29469	-0.0096	0.29469	-0.0088					3.11641	2.05876	3.11641	1.74715		--	--	--	--
108	99.98	98.89								0.29726	-0.0047	--	--		0.29743	0.0056	--	--		0.29726	-0.0034	0.29717	-0.004	0.29726	-0.004	0.29726	-0.004	0.29726	-0.005		0.29735	-0.0096	0.29735	-0.0088					3.11661	2.05831	3.11661	1.74627		--	--	--	--
109	100	103.8								0.30018	-0.0047	--	--		0.30027	0.0056	--	--		0.30009	-0.0034	0.3	-0.004	0.30009	-0.004	0.30009	-0.004	0.30009	-0.005		0.3	-0.0095	0.3	-0.0088					3.11681	2.05786	3.11681	1.74539		--	--	--	--
110	100.02	100.84								0.30283	-0.0047	--	--		0.30283	0.0056	--	--		0.30283	-0.0034	0.30283	-0.004	0.30292	-0.004	0.30292	-0.004	0.30283	-0.005		0.30265	-0.0095	0.30265	-0.0088					3.11702	2.05741	3.11702	1.74451		--	--	--	--
111	99.98	98.6								0.30566	-0.0047	--	--		0.30566	0.0056	--	--		0.30566	-0.0034	0.30558	-0.004	0.30558	-0.004	0.30566	-0.004	0.30566	-0.005		0.30531	-0.0095	0.30531	-0.0087					3.11722	2.05697	3.11722	1.74363		--	--	--	--
112	99.97	101.54								0.30832	-0.0047	--	--		0.30841	0.0056	--	--		0.30841	-0.0034	0.3085	-0.0037	0.30841	-0.004	0.30841	-0.004	0.30832	-0.005		0.30796	-0.0095	0.30796	-0.0087					3.11743	2.05652	3.11743	1.74275		--	--	--	--
113	100.55	110.5								0.31124	-0.0047	--	--		0.31124	0.0056	--	--		0.31115	-0.0034	0.31106	-0.004	0.31115	-0.004	0.31115	-0.004	0.31115	-0.005		0.31062	-0.0095	0.31062	-0.0088					3.11763	2.05607	3.11763	1.74188		--	--	--	--
114	100.44	97.43								0.31398	-0.0047	--	--		0.31416	0.0056	--	--		0.31398	-0.0034	0.31398	-0.004	0.31389	-0.004	0.31398	-0.004	0.31389	-0.005		0.31416	-0.0095	0.31416	-0.0087					3.11784	2.05562	3.11784	1.741		--	--	--	--
115	99.98	95.95								0.31664	-0.0047	--	--		0.31673	0.0056	--	--		0.31664	-0.0034	0.31673	-0.0037	0.31673	-0.004	0.31673	-0.004	0.31673	-0.005		0.31681	-0.0095	0.31681	-0.0087					3.11804	2.05517	3.11804	1.74012		--	--	--	--
116	99.97	115.68								0.31947	-0.0047	--	--		0.31965	0.0056	--	--		0.31947	-0.0034	0.31947	-0.004	0.31956	-0.004	0.31956	-0.0043	0.31956	-0.005		0.31947	-0.0095	0.31947	-0.0085					3.11824	2.05472	3.11824	1.73924		--	--	--	--
117	99.98	99.59								0.3223	-0.0047	--	--		0.32248	0.0056	--	--		0.32221	-0.0034	0.3223	-0.004	0.32221	-0.004	0.32221	-0.0043	0.3223	-0.005		0.32212	-0.0093	0.32212	-0.0085					3.11845	2.05428	3.11845	1.73836		--	--	--	--
118	100.54	103.73								0.32504	-0.0047	--	--		0.32531	0.0053	--	--		0.32504	-0.0034	0.32513	-0.004	0.32504	-0.004	0.32513	-0.004	0.32513	-0.005		0.32478	-0.0093	0.32478	-0.0085					3.11865	2.05383	3.11865	1.73748		--	--	--	--
119	100.68	102.5								0.32796	-0.0047	--	--		0.32788	0.0056	--	--		0.32779	-0.0034	0.32796	-0.004	0.32788	-0.004	0.32788	-0.004	0.32779	-0.005		0.32743	-0.0093	0.32743	-0.0085					3.11886	2.05338	3.11886	1.7366		--	--	--	--
120	99.98	100.09								0.33062	-0.0047	--	--		0.33071	0.0056	--	--		0.33062	-0.0034	0.33062	-0.004	0.33053	-0.004	0.33062	-0.0043	0.33062	-0.005		0.33009	-0.0093	0.33097	-0.0085					3.11906	2.05293	3.11906	1.73572		--	--	--	--
121	100.63	108.07								0.33336	-0.0047	--	--		0.33354	0.0056	--	--		0.33345	-0.0034	0.33336	-0.0037	0.33345	-0.004	0.33336	-0.0043	0.33336	-0.005		0.33363	-0.0093	0.33363	-0.0084					3.11927	2.05248	3.11927	1.73484		--	--	--	--
122	99.99	98.56								0.33611	-0.0047	--	--		0.33637	0.0056	--	--		0.33611	-0.0034	0.33611	-0.0037	0.33611	-0.004	0.33611	-0.004	0.33619	-0.005		0.33628	-0.0093	0.33628	-0.0084					3.11947	2.05203	3.11947	1.73396		--	--	--	--
123	100.01	99.67								0.33903	-0.0047	--	--		0.33903	0.0056	--	--		0.33885	-0.0034	0.33894	-0.004	0.33894	-0.004	0.33894	-0.004	0.33894	-0.005		0.33894	-0.0091	0.33894	-0.0084					3.11967	2.05158	3.11967	1.73308		--	--	--	--
124	99.98	100.09								0.34177	-0.0047	--	--		0.34195	0.0053	--	--		0.34177	-0.0034	0.34177	-0.004	0.34177	-0.004	0.34168	-0.004	0.34159	-0.005		0.34159	-0.0091	0.34159	-0.0084					3.11988	2.05114	3.11988	1.7322		--	--	--	--
125	100.01	92.58								0.34451	-0.0047	--	--		0.3446	0.0056	--	--		0.3446	-0.0034	0.34442	-0.0037	0.34442	-0.004	0.34451	-0.004	0.34451	-0.005		0.34425	-0.0091	0.34425	-0.0084					3.12008	2.05069	3.12008	1.73132		--	--	--	--
126	99.99	105.76								0.34726	-0.0047	--	--		0.34743	0.0056	--	--		0.34735	-0.0034	0.34735	-0.0037	0.34726	-0.004	0.34726	-0.004	0.34726	-0.005		0.3469	-0.0091	0.3469	-0.0084					3.12029	2.05024	3.12029	1.73044		--	--	--	--
127	100	101.18								0.35018	-0.0047	--	--		0.35009	0.0056	--	--		0.35009	-0.0034	0.35009	-0.0037	0.35009	-0.004	0.35009	-0.004	0.35	-0.005		0.34956	-0.0091	0.34956	-0.0084					3.12049	2.04979	3.12049	1.72956		--	--	--	--
128	100.5	98.79								0.35301	-0.0047	--	--		0.35301	0.0056	--	--		0.35274	-0.0034	0.35283	-0.004	0.35283	-0.004	0.35292	-0.004	0.35292	-0.005		0.3531	-0.009	0.3531	-0.0082					3.1207	2.04934	3.1207	1.72868		--	--	--	--
129	99.99	118.34								0.35575	-0.0047	--	--		0.35566	0.0056	--	--		0.35566	-0.0034	0.35566	-0.004	0.35558	-0.004	0.35558	-0.004	0.35566	-0.005		0.35575	-0.009	0.35575	-0.0082					3.1209	2.04889	3.1209	1.7278		--	--	--	--
130	99.96	96.67								0.3585	-0.0047	--	--		0.3585	0.0056	--	--		0.35841	-0.0034	0.35832	-0.004	0.35841	-0.004	0.35832	-0.004	0.3585	-0.005		0.35841	-0.009	0.35841	-0.0082					3.12111	2.04845	3.12111	1.72692		--	--	--	--
131	99.98	109.85								0.36115	-0.0047	--	--		0.36133	0.0056	--	--		0.36115	-0.0034	0.36124	-0.004	0.36124	-0.004	0.36106	-0.004	0.36106	-0.005		0.36106	-0.009	0.36106	-0.0081					3.12131	2.048	3.12131	1.72604		--	--	--	--
132	100.73	109.88								0.36398	-0.0047	--	--		0.36407	0.0056	--	--		0.36398	-0.0034	0.36389	-0.004	0.36398	-0.004	0.36389	-0.004	0.36389	-0.005		0.36372	-0.009	0.36372	-0.0082					3.12151	2.04755	3.12151	1.72516		--	--	--	--
133	102.35	105.11								0.36681	-0.0047	--	--		0.3669	0.0056	--	--		0.36664	-0.0034	0.36664	-0.004	0.36673	-0.004	0.36664	-0.004	0.36664	-0.005		0.36637	-0.009	0.36637	-0.0082					3.12172	2.0471	3.12172	1.72428		--	--	--	--
134	101.3	123.76								0.36965	-0.0047	--	--		0.36965	0.0056	--	--		0.36947	-0.0034	0.36947	-0.004	0.36956	-0.004	0.36947	-0.004	0.36956	-0.005		0.36903	-0.009	0.36903	-0.0081					3.12192	2.04665	3.12192	1.7234		--	--	--	--
135	101.69	91.28								0.3723	-0.0047	--	--		0.37248	0.0056	--	--		0.37221	-0.0034	0.37221	-0.004	0.37221	-0.004	0.3723	-0.0043	0.3723	-0.005		0.37168	-0.009	0.37168	-0.0081					3.12213	2.0462	3.12213	1.72252		--	--	--	--
136	101.5	94.25								0.37504	-0.0047	--	--		0.37513	0.0056	--	--		0.37496	-0.0034	0.37513	-0.004	0.37504	-0.004	0.37513	-0.004	0.37504	-0.005		0.37522	-0.009	0.37522	-0.0079					3.12233	2.04575	3.12233	1.72164		--	--	--	--
137	101	103.6								0.37796	-0.0047	--	--		0.37788	0.0056	--	--		0.37779	-0.0034	0.37788	-0.004	0.37788	-0.004	0.37788	-0.004	0.37779	-0.005		0.37788	-0.0088	0.37788	-0.0079					3.12254	2.04531	3.12254	1.72076		--	--	--	--
138	102.05	97.51								0.38062	-0.0047	--	--		0.38071	0.0056	--	--		0.38071	-0.0034	0.38053	-0.0037	0.38053	-0.004	0.38071	-0.0043	0.38062	-0.005		0.38053	-0.0088	0.38053	-0.0079					3.12274	2.04486	3.12274	1.71988		--	--	--	--
139	101.93	93.09								0.38354	-0.0047	--	--		0.38345	0.0056	--	--		0.38345	-0.0034	0.38336	-0.0037	0.38336	-0.004	0.38336	-0.004	0.38336	-0.005		0.38319	-0.0088	0.38319	-0.0079					3.12294	2.04441	3.12294	1.719		--	--	--	--
140	101.71	98								0.38619	-0.0047	--	--		0.38628	0.0056	--	--		0.38619	-0.0034	0.38611	-0.004	0.38619	-0.004	0.38628	-0.0043	0.38619	-0.005		0.38584	-0.0088	0.38584	-0.0079					3.12315	2.04396	3.12315	1.71812		--	--	--	--
141	101.42	91.65								0.38903	-0.0047	--	--		0.38912	0.0056	--	--		0.38885	-0.0034	0.38885	-0.004	0.38903	-0.004	0.38894	-0.004	0.38885	-0.005		0.3885	-0.0088	0.3885	-0.0079					3.12335	2.04351	3.12335	1.71724		--	--	--	--
142	100.39	109.65								0.39177	-0.0047	--	--		0.39195	0.0056	--	--		0.39168	-0.0034	0.39168	-0.004	0.39168	-0.004	0.39168	-0.004	0.39168	-0.005		0.39115	-0.0088	0.39204	-0.0079					3.12356	2.04306	3.12356	1.71636		--	--	--	--
143	100.49	96.25								0.3946	-0.0047	--	--		0.39478	0.0056	--	--		0.3946	-0.0034	0.39442	-0.0037	0.39451	-0.004	0.39442	-0.004	0.39451	-0.005		0.39469	-0.0088	0.39469	-0.0079					3.12376	2.04262	3.12376	1.71549		--	--	--	--
144	100.01	123.37								0.39726	-0.0047	--	--		0.39735	0.0056	--	--		0.39726	-0.0034	0.39726	-0.0037	0.39717	-0.004	0.39726	-0.0043	0.39726	-0.005		0.39735	-0.0087	0.39735	-0.0078					3.12397	2.04217	3.12397	1.71461		--	--	--	--
145	100	115.72								0.40009	-0.0047	--	--		0.40027	0.0056	--	--		0.40009	-0.0034	0.40009	-0.004	0.4	-0.004	0.4	-0.004	0.4	-0.005		0.4	-0.0087	0.4	-0.0078					3.12417	2.04172	3.12417	1.71373		--	--	--	--
146	100.61	109.1								0.40274	-0.0047	--	--		0.40301	0.0056	--	--		0.40283	-0.0034	0.40283	-0.004	0.40283	-0.004	0.40283	-0.004	0.40274	-0.005		0.40265	-0.0087	0.40265	-0.0078					3.12438	2.04127	3.12438	1.71285		--	--	--	--
147	99.96	106.64								0.40566	-0.0047	--	--		0.40575	0.0056	--	--		0.40566	-0.0034	0.40566	-0.004	0.40558	-0.004	0.40558	-0.004	0.40549	-0.005		0.40531	-0.0087	0.40531	-0.0078					3.12458	2.04082	3.12458	1.71197		--	--	--	--
148	100.66	92.35								0.40841	-0.0047	--	--		0.4085	0.0056	--	--		0.40832	-0.0034	0.40841	-0.004	0.40841	-0.004	0.40832	-0.004	0.40832	-0.005		0.40796	-0.0087	0.40796	-0.0078					3.12478	2.04037	3.12478	1.71109		--	--	--	--
149	99.99	98.77								0.41124	-0.0047	--	--		0.41133	0.0056	--	--		0.41115	-0.0034	0.41106	-0.0037	0.41115	-0.004	0.41115	-0.004	0.41115	-0.005		0.4115	-0.0087	0.41062	-0.0078					3.12499	2.03992	3.12499	1.71021		--	--	--	--
150	99.99	95.01								0.41398	-0.0047	--	--		0.41407	0.0056	--	--		0.41389	-0.0034	0.41381	-0.004	0.41398	-0.004	0.41389	-0.004	0.41389	-0.005		0.41416	-0.0087	0.41416	-0.0076					3.12519	2.03948	3.12519	1.70933		--	--	--	--
151	100.02	98.98								0.41673	-0.0047	--	--		0.41681	0.0056	--	--		0.41673	-0.0034	0.41673	-0.004	0.41664	-0.004	0.41673	-0.004	0.41664	-0.005		0.41681	-0.0087	0.41681	-0.0076					3.1254	2.03903	3.1254	1.70845		--	--	--	--
152	100.23	103.3								0.41947	-0.0047	--	--		0.41965	0.0056	--	--		0.41947	-0.0034	0.41938	-0.004	0.41947	-0.004	0.41938	-0.004	0.41947	-0.005		0.41947	-0.0085	0.41947	-0.0076					3.1256	2.03858	3.1256	1.70757		--	--	--	--
153	101.44	91.14								0.42239	-0.0047	--	--		0.42248	0.0056	--	--		0.4223	-0.0034	0.4223	-0.0037	0.4223	-0.004	0.42221	-0.004	0.4223	-0.005		0.42212	-0.0085	0.42212	-0.0076					3.12581	2.03813	3.12581	1.70669		--	--	--	--
154	99.98	84.18								0.42504	-0.0047	--	--		0.42531	0.0056	--	--		0.42496	-0.0034	0.42513	-0.004	0.42496	-0.004	0.42496	-0.004	0.42504	-0.005		0.42478	-0.0085	0.42478	-0.0074					3.12601	2.03768	3.12601	1.70581		--	--	--	--
155	101.52	111.63								0.42796	-0.0047	--	--		0.42788	0.0056	--	--		0.42779	-0.0034	0.42779	-0.004	0.42779	-0.004	0.4277	-0.004	0.42796	-0.005		0.42743	-0.0085	0.42743	-0.0074					3.12621	2.03723	3.12621	1.70493		--	--	--	--
156	99.95	96.07								0.43053	-0.0047	--	--		0.43071	0.0056	--	--		0.43062	-0.0034	0.43071	-0.004	0.43062	-0.004	0.43053	-0.004	0.43053	-0.005		0.43009	-0.0085	0.43009	-0.0076					3.12642	2.03679	3.12642	1.70405		--	--	--	--
157	100.04	128.92								0.43345	-0.0047	--	--		0.43354	0.0056	--	--		0.43336	-0.0034	0.43336	-0.0037	0.43327	-0.004	0.43336	-0.004	0.43345	-0.005		0.43274	-0.0085	0.43363	-0.0074					3.12662	2.03634	3.12662	1.70317		--	--	--	--
158	100	124.19								0.43611	-0.0047	--	--		0.43628	0.0056	--	--		0.43611	-0.0034	0.43611	-0.004	0.43611	-0.004	0.43619	-0.004	0.43611	-0.005		0.43628	-0.0085	0.43628	-0.0074					3.12683	2.03589	3.12683	1.70229		--	--	--	--
159	100.19	98.11								0.43894	-0.0047	--	--		0.43912	0.0056	--	--		0.43903	-0.0034	0.43903	-0.0037	0.43903	-0.004	0.43894	-0.004	0.43885	-0.005		0.43894	-0.0085	0.43894	-0.0074					3.12703	2.03544	3.12703	1.70141		--	--	--	--
160	99.97	135.17								0.44168	-0.0047	--	--		0.44195	0.0056	--	--		0.44168	-0.0034	0.44177	-0.004	0.44168	-0.004	0.44168	-0.004	0.44177	-0.005		0.44159	-0.0085	0.44159	-0.0074					3.12724	2.03499	3.12724	1.70053		--	--	--	--
161	99.99	94.47								0.4446	-0.0047	--	--		0.44451	0.0056	--	--		0.44451	-0.0034	0.4446	-0.0037	0.44442	-0.004	0.44442	-0.0043	0.44442	-0.005		0.44425	-0.0085	0.44425	-0.0074					3.12744	2.03454	3.12744	1.69965		--	--	--	--
162	99.99	94.68								0.44726	-0.0047	--	--		0.44735	0.0056	--	--		0.44735	-0.0034	0.44735	-0.0037	0.44726	-0.004	0.44717	-0.004	0.44717	-0.005		0.4469	-0.0085	0.4469	-0.0074					3.12764	2.03409	3.12764	1.69877		--	--	--	--
163	99.98	101.21								0.45	-0.0043	--	--		0.45027	0.0056	--	--		0.45009	-0.0034	0.45018	-0.004	0.44991	-0.004	0.45009	-0.004	0.45	-0.005		0.44956	-0.0085	0.44956	-0.0073					3.12785	2.03365	3.12785	1.69789		--	--	--	--
164	100.04	104.72								0.45283	-0.0043	--	--		0.4531	0.0056	--	--		0.45292	-0.0034	0.45274	-0.0037	0.45274	-0.004	0.45292	-0.004	0.45292	-0.005		0.4531	-0.0085	0.45221	-0.0073					3.12805	2.0332	3.12805	1.69701		--	--	--	--
165	99.95	100.28								0.45575	-0.0043	--	--		0.45575	0.0056	--	--		0.45558	-0.0034	0.45558	-0.0037	0.45558	-0.004	0.45558	-0.004	0.45558	-0.005		0.45575	-0.0084	0.45575	-0.0073					3.12826	2.03275	3.12826	1.69613		--	--	--	--
166	100.21	97.78								0.4585	-0.0043	--	--		0.45858	0.0056	--	--		0.45832	-0.0034	0.45832	-0.0037	0.45841	-0.004	0.45832	-0.004	0.4585	-0.005		0.45841	-0.0085	0.45841	-0.0073					3.12846	2.0323	3.12846	1.69525		--	--	--	--
167	100	106.49								0.46133	-0.0043	--	--		0.46133	0.0056	--	--		0.46115	-0.0034	0.46115	-0.0037	0.46106	-0.004	0.46124	-0.004	0.46106	-0.005		0.46106	-0.0084	0.46106	-0.0073					3.12867	2.03185	3.12867	1.69437		--	--	--	--
168	99.98	92.04								0.46389	-0.0043	--	--		0.46416	0.0056	--	--		0.46398	-0.0034	0.46398	-0.0037	0.46389	-0.004	0.46398	-0.004	0.46389	-0.005		0.46372	-0.0085	0.46372	-0.0074					3.12887	2.0314	3.12887	1.69349		--	--	--	--
169	99.99	100.22								0.46681	-0.0047	--	--		0.46681	0.0056	--	--		0.46664	-0.0034	0.46664	-0.0037	0.46664	-0.004	0.46673	-0.004	0.46664	-0.005		0.46637	-0.0084	0.46637	-0.0074					3.12908	2.03096	3.12908	1.69261		--	--	--	--
170	99.99	89.52								0.46947	-0.0047	--	--		0.46973	0.0056	--	--		0.46947	-0.0034	0.46938	-0.0037	0.46947	-0.004	0.46956	-0.004	0.46938	-0.005		0.46903	-0.0084	0.46903	-0.0074					3.12928	2.03051	3.12928	1.69173		--	--	--	--
171	100.01	91.08								0.47239	-0.0043	--	--		0.4723	0.0056	--	--		0.4723	-0.0034	0.47221	-0.0037	0.47212	-0.004	0.4723	-0.004	0.47221	-0.005		0.47168	-0.0084	0.47168	-0.0074					3.12948	2.03006	3.12948	1.69085		--	--	--	--
172	99.96	92.73								0.47504	-0.0043	--	--		0.47513	0.0056	--	--		0.47496	-0.0034	0.47496	-0.0037	0.47496	-0.004	0.47513	-0.004	0.47513	-0.005		0.47522	-0.0084	0.47522	-0.0073					3.12969	2.02961	3.12969	1.68997		--	--	--	--
173	99.97	153.53								0.47788	-0.0047	--	--		0.47796	0.0056	--	--		0.47779	-0.0034	0.47779	-0.0037	0.47788	-0.004	0.4777	-0.004	0.47779	-0.005		0.47788	-0.0084	0.47788	-0.0071					3.12989	2.02916	3.12989	1.6891		--	--	--	--
174	100.28	95.52								0.48062	-0.0043	--	--		0.4808	0.0056	--	--		0.48053	-0.0034	0.48062	-0.0037	0.48053	-0.004	0.48053	-0.004	0.48062	-0.005		0.48053	-0.0084	0.48053	-0.0071					3.1301	2.02871	3.1301	1.68822		--	--	--	--
175	99.95	102.99								0.48336	-0.0043	--	--		0.48363	0.0056	--	--		0.48336	-0.0034	0.48327	-0.0037	0.48327	-0.004	0.48336	-0.004	0.48336	-0.005		0.48319	-0.0081	0.48319	-0.0071					3.1303	2.02827	3.1303	1.68734		--	--	--	--
176	100.02	99.94								0.48628	-0.0043	--	--		0.48628	0.0056	--	--		0.48619	-0.0034	0.48602	-0.0037	0.48611	-0.004	0.48611	-0.004	0.48611	-0.005		0.48584	-0.0081	0.48584	-0.0071					3.13051	2.02782	3.13051	1.68646		--	--	--	--
177	99.95	104.04								0.48894	-0.0043	--	--		0.4892	0.0056	--	--		0.48894	-0.0034	0.48894	-0.0037	0.48894	-0.004	0.48885	-0.004	0.48885	-0.005		0.4885	-0.0081	0.4885	-0.0071					3.13071	2.02737	3.13071	1.68558		--	--	--	--
178	99.98	109.24								0.49168	-0.0043	--	--		0.49177	0.0056	--	--		0.49168	-0.0034	0.49168	-0.0037	0.49159	-0.004	0.49159	-0.004	0.49159	-0.005		0.49115	-0.0079	0.49115	-0.0071					3.13091	2.02692	3.13091	1.6847		--	--	--	--
179	99.99	98.18								0.4946	-0.0043	--	--		0.49469	0.0056	--	--		0.49442	-0.0034	0.49451	-0.0037	0.49442	-0.004	0.49442	-0.004	0.49442	-0.005		0.49381	-0.0079	0.49469	-0.0071					3.13112	2.02647	3.13112	1.68382		--	--	--	--
180	99.98	95.8								0.49735	-0.0043	--	--		0.49743	0.0056	--	--		0.49726	-0.0034	0.49717	-0.0037	0.49717	-0.004	0.49726	-0.004	0.49717	-0.005		0.49735	-0.0079	0.49735	-0.0071					3.13132	2.02602	3.13132	1.68294		--	--	--	--
181	99.99	101.62								0.5	-0.0043	--	--		0.50018	0.0056	--	--		0.5	-0.0034	0.50009	-0.0037	0.50009	-0.004	0.5	-0.004	0.50009	-0.005		0.5	-0.0079	0.5	-0.0071					3.13153	2.02557	3.13153	1.68206		--	--	--	--
182	100.03	98.53								0.50283	-0.0043	--	--		0.50301	0.0056	--	--		0.50283	-0.0034	0.50283	-0.0037	0.50274	-0.004	0.50274	-0.004	0.50283	-0.005		0.50265	-0.0079	0.50265	-0.0071					3.13173	2.02513	3.13173	1.68118		--	--	--	--
183	99.95	100.32								0.50575	-0.0047	--	--		0.50584	0.0056	--	--		0.50558	-0.0034	0.50549	-0.0037	0.50549	-0.004	0.50558	-0.004	0.50558	-0.005		0.50531	-0.0079	0.50531	-0.007					3.13194	2.02468	3.13194	1.6803		--	--	--	--
184	100.02	104.26								0.50841	-0.0043	--	--		0.5085	0.0056	--	--		0.50841	-0.0034	0.50832	-0.0037	0.50832	-0.004	0.50832	-0.004	0.50832	-0.005		0.50796	-0.0079	0.50796	-0.007					3.13214	2.02423	3.13214	1.67942		--	--	--	--
185	100.19	97.7								0.51115	-0.0043	--	--		0.51133	0.0056	--	--		0.51115	-0.0034	0.51115	-0.0037	0.51115	-0.004	0.51106	-0.004	0.51115	-0.005		0.51062	-0.0079	0.51062	-0.007					3.13235	2.02378	3.13235	1.67854		--	--	--	--
186	100.09	96								0.51389	-0.0043	--	--		0.51416	0.0056	--	--		0.51389	-0.0034	0.51389	-0.0037	0.51398	-0.004	0.51389	-0.004	0.51398	-0.005		0.51327	-0.0079	0.51327	-0.007					3.13255	2.02333	3.13255	1.67766		--	--	--	--
187	99.99	109.57								0.51681	-0.0043	--	--		0.51681	0.0056	--	--		0.51673	-0.0034	0.51673	-0.0037	0.51664	-0.004	0.51673	-0.004	0.51673	-0.005		0.51681	-0.0079	0.51681	-0.007					3.13275	2.02288	3.13275	1.67678		--	--	--	--
188	99.99	96.45								0.51956	-0.0043	--	--		0.51973	0.0056	--	--		0.51938	-0.0034	0.51956	-0.0037	0.51947	-0.004	0.51956	-0.004	0.51947	-0.005		0.51947	-0.0079	0.51947	-0.007					3.13296	2.02244	3.13296	1.6759		--	--	--	--
189	99.99	102.01								0.52221	-0.0043	--	--		0.52239	0.0056	--	--		0.52221	-0.0034	0.5223	-0.0037	0.52212	-0.004	0.5223	-0.004	0.52212	-0.005		0.52212	-0.0078	0.52212	-0.007					3.13316	2.02199	3.13316	1.67502		--	--	--	--
190	99.98	101.89								0.52513	-0.0043	--	--		0.52522	0.0056	--	--		0.52504	-0.0034	0.52513	-0.0037	0.52496	-0.004	0.52513	-0.004	0.52496	-0.005		0.52478	-0.0078	0.52478	-0.0068					3.13337	2.02154	3.13337	1.67414		--	--	--	--
191	99.98	97.77								0.52788	-0.0047	--	--		0.52796	0.0056	--	--		0.5277	-0.0034	0.52779	-0.0037	0.52779	-0.004	0.52788	-0.004	0.52788	-0.005		0.52743	-0.0078	0.52743	-0.0068					3.13357	2.02109	3.13357	1.67326		--	--	--	--
192	100.01	106.83								0.53062	-0.0043	--	--		0.5308	0.0056	--	--		0.53053	-0.0034	0.53062	-0.0037	0.53053	-0.004	0.53053	-0.004	0.53062	-0.005		0.53009	-0.0078	0.53009	-0.0068					3.13378	2.02064	3.13378	1.67238		--	--	--	--
193	101.22	99.77								0.53354	-0.0043	--	--		0.53345	0.0056	--	--		0.53336	-0.0034	0.53354	-0.0037	0.53345	-0.004	0.53327	-0.004	0.53336	-0.005		0.53274	-0.0078	0.53274	-0.0068					3.13398	2.02019	3.13398	1.6715		--	--	--	--
194	99.99	102.69								0.53619	-0.0043	--	--		0.53637	0.0056	--	--		0.53619	-0.0034	0.53619	-0.0037	0.53619	-0.004	0.53611	-0.004	0.53611	-0.005		0.53628	-0.0078	0.53628	-0.0068					3.13418	2.01974	3.13418	1.67062		--	--	--	--
195	99.98	102.36								0.53894	-0.0043	--	--		0.53903	0.0056	--	--		0.53885	-0.0034	0.53885	-0.0037	0.53885	-0.004	0.53894	-0.004	0.53894	-0.005		0.53894	-0.0078	0.53894	-0.0068					3.13439	2.0193	3.13439	1.66974		--	--	--	--
196	99.98	--								0.54168	-0.0043	--	--		0.54195	0.0056	--	--		0.54168	-0.0034	0.54168	-0.0037	0.54168	-0.004	0.54159	-0.004	0.54168	-0.005		0.54159	-0.0078	0.54159	-0.0068					3.13459	2.01885	3.13459	1.66886		--	--	--	--
197	99.98	--								0.54451	-0.0043	--	--		0.5446	0.0056	--	--		0.54442	-0.0034	0.54451	-0.0037	0.54451	-0.004	0.54451	-0.004	0.54442	-0.005		0.54425	-0.0078	0.54425	-0.0068					3.1348	2.0184	3.1348	1.66798		--	--	--	--
198	100	--								0.54735	-0.0043	--	--		0.54743	0.0056	--	--		0.54717	-0.0034	0.54726	-0.0037	0.54717	-0.004	0.54717	-0.004	0.54726	-0.005		0.5469	-0.0078	0.5469	-0.0068					3.135	2.01795	3.135	1.6671		--	--	--	--
199	100.04	--								0.55	-0.0043	--	--		0.55009	0.0056	--	--		0.55009	-0.0034	0.55	-0.0037	0.55	-0.004	0.55	-0.004	0.55	-0.005		0.54956	-0.0078	0.54956	-0.0068					3.13521	2.0175	3.13521	1.66622		--	--	--	--
200	99.93	--								0.55283	-0.0043	--	--		0.55301	0.0056	--	--		0.55283	-0.0034	0.55292	-0.0037	0.55283	-0.004	0.55283	-0.004	0.55283	-0.005		0.55221	-0.0078	0.55221	-0.0068					3.13541	2.01705	3.13541	1.66534		--	--	--	--
201	100.03	--								0.55575	-0.0043	--	--		0.55584	0.0056	--	--		0.55558	-0.0034	0.55549	-0.0037	0.55558	-0.004	0.55566	-0.004	0.55558	-0.005		0.55575	-0.0078	0.55575	-0.0068					3.13562	2.01661	3.13562	1.66446		--	--	--	--
202	99.95	--								0.55841	-0.0043	--	--		0.55858	0.0056	--	--		0.55841	-0.0034	0.55832	-0.0037	0.55841	-0.004	0.55832	-0.004	0.55832	-0.005		0.55841	-0.0078	0.55841	-0.0068					3.13582	2.01616	3.13582	1.66359		--	--	--	--
203	99.99	--								0.56124	-0.0043	--	--		0.56142	0.0056	--	--		0.56115	-0.0034	0.56115	-0.0037	0.56106	-0.004	0.56124	-0.004	0.56106	-0.005		0.56106	-0.0078	0.56106	-0.0068					3.13602	2.01571	3.13602	1.66271		--	--	--	--
204	100	--								0.56398	-0.0043	--	--		0.56407	0.0056	--	--		0.56398	-0.0034	0.56398	-0.0037	0.56389	-0.004	0.56381	-0.004	0.56389	-0.005		0.56372	-0.0078	0.56372	-0.0067					3.13623	2.01526	3.13623	1.66183		--	--	--	--
205	100.95	--								0.56673	-0.0043	--	--		0.56681	0.0056	--	--		0.56664	-0.0034	0.56673	-0.0037	0.56664	-0.004	0.56664	-0.004	0.56664	-0.005		0.56637	-0.0076	0.56637	-0.0068					3.13643	2.01481	3.13643	1.66095		--	--	--	--
206	99.98	--								0.56956	-0.0043	--	--		0.56973	0.0056	--	--		0.56956	-0.0034	0.56947	-0.0037	0.56938	-0.004	0.56965	-0.004	0.56938	-0.005		0.56903	-0.0078	0.56903	-0.0067					3.13664	2.01436	3.13664	1.66007		--	--	--	--
207	100.03	--								0.5723	-0.0043	--	--		0.57239	0.0056	--	--		0.57221	-0.0034	0.57212	-0.0037	0.5723	-0.004	0.57221	-0.004	0.5723	-0.005		0.57168	-0.0076	0.57168	-0.0067					3.13684	2.01391	3.13684	1.65919		--	--	--	--
208	99.96	--								0.57513	-0.0043	--	--		0.57522	0.0056	--	--		0.57504	-0.0034	0.57496	-0.0037	0.57504	-0.004	0.57496	-0.004	0.57504	-0.005		0.57522	-0.0076	0.57522	-0.0067					3.13705	2.01347	3.13705	1.65831		--	--	--	--
209	99.97	--								0.57788	-0.0043	--	--		0.57805	0.0056	--	--		0.5777	-0.0034	0.5777	-0.0037	0.5777	-0.004	0.5777	-0.004	0.57779	-0.005		0.57788	-0.0076	0.57788	-0.0067					3.13725	2.01302	3.13725	1.65743		--	--	--	--
210	100	--								0.58071	-0.0043	--	--		0.58071	0.0056	--	--		0.58062	-0.0034	0.58053	-0.0037	0.58053	-0.004	0.58053	-0.004	0.58062	-0.005		0.58053	-0.0076	0.58053	-0.0067					3.13745	2.01257	3.13745	1.65655		--	--	--	--
211	99.97	--								0.58336	-0.0043	--	--		0.58363	0.0056	--	--		0.58336	-0.0034	0.58336	-0.0037	0.58327	-0.004	0.58345	-0.004	0.58327	-0.005		0.58319	-0.0076	0.58319	-0.0067					3.13766	2.01212	3.13766	1.65567		--	--	--	--
212	99.99	--								0.58619	-0.0043	--	--		0.58628	0.0056	--	--		0.58619	-0.0034	0.58619	-0.0037	0.58611	-0.004	0.58619	-0.004	0.58611	-0.005		0.58584	-0.0076	0.58584	-0.0067					3.13786	2.01167	3.13786	1.65479		--	--	--	--
213	99.99	--								0.58894	-0.0043	--	--		0.58912	0.0056	--	--		0.58885	-0.0034	0.58894	-0.0037	0.58885	-0.004	0.58894	-0.004	0.58885	-0.005		0.5885	-0.0076	0.5885	-0.0067					3.13807	2.01122	3.13807	1.65391		--	--	--	--
214	99.98	--								0.59186	-0.0043	--	--		0.59186	0.0056	--	--		0.59168	-0.0034	0.59159	-0.0037	0.59168	-0.004	0.59168	-0.004	0.59177	-0.005		0.59115	-0.0076	0.59115	-0.0067					3.13827	2.01078	3.13827	1.65303		--	--	--	--
215	99.99	--								0.59451	-0.0043	--	--		0.59469	0.0056	--	--		0.59442	-0.0034	0.59451	-0.0037	0.59442	-0.004	0.59451	-0.004	0.59451	-0.005		0.59469	-0.0076	0.59381	-0.0065					3.13848	2.01033	3.13848	1.65215		--	--	--	--
216	99.99	--								0.59735	-0.0043	--	--		0.59743	0.0056	--	--		0.59717	-0.0034	0.59717	-0.0037	0.59726	-0.004	0.59735	-0.004	0.59735	-0.005		0.59646	-0.0076	0.59735	-0.0065					3.13868	2.00988	3.13868	1.65127		--	--	--	--
217	99.97	--								0.6	-0.0043	--	--		0.60035	0.0056	--	--		0.60009	-0.0034	0.60009	-0.0037	0.59991	-0.004	0.60009	-0.004	0.60009	-0.005		0.6	-0.0076	0.6	-0.0065					3.13888	2.00943	3.13888	1.65039		--	--	--	--
218	99.99	--								0.60292	-0.0043	--	--		0.60292	0.0056	--	--		0.60292	-0.0034	0.60283	-0.0037	0.60274	-0.004	0.60274	-0.004	0.60283	-0.005		0.60265	-0.0076	0.60265	-0.0065					3.13909	2.00898	3.13909	1.64951		--	--	--	--
219	100	--								0.60566	-0.0043	--	--		0.60575	0.0056	--	--		0.60549	-0.0034	0.60549	-0.0037	0.60558	-0.004	0.60558	-0.004	0.60558	-0.005		0.60531	-0.0076	0.60531	-0.0064					3.13929	2.00853	3.13929	1.64863		--	--	--	--
220	99.98	--								0.60832	-0.0043	--	--		0.60858	0.0056	--	--		0.60841	-0.0034	0.60832	-0.0037	0.60823	-0.004	0.60841	-0.004	0.60841	-0.005		0.60796	-0.0076	0.60796	-0.0064					3.1395	2.00808	3.1395	1.64775		--	--	--	--
221	99.99	--								0.61124	-0.0043	--	--		0.61142	0.0056	--	--		0.61106	-0.0034	0.61115	-0.0037	0.61106	-0.004	0.61124	-0.004	0.61115	-0.005		0.61062	-0.0076	0.61062	-0.0065					3.1397	2.00764	3.1397	1.64687		--	--	--	--
222	99.99	--								0.61398	-0.0043	--	--		0.61398	0.0056	--	--		0.61381	-0.0034	0.61398	-0.0037	0.61389	-0.004	0.61398	-0.004	0.61389	-0.005		0.61327	-0.0076	0.61327	-0.0064					3.13991	2.00719	3.13991	1.64599		--	--	--	--
223	100.01	--								0.61681	-0.0043	--	--		0.61681	0.0056	--	--		0.61664	-0.0034	0.61673	-0.0037	0.61673	-0.004	0.61664	-0.004	0.61673	-0.005		0.61593	-0.0076	0.61681	-0.0064					3.14011	2.00674	3.14011	1.64511		--	--	--	--
224	99.98	--								0.61956	-0.0043	--	--		0.61965	0.0056	--	--		0.61956	-0.0034	0.61956	-0.0037	0.61938	-0.004	0.61947	-0.004	0.61947	-0.005		0.61947	-0.0076	0.61947	-0.0064					3.14032	2.00629	3.14032	1.64423		--	--	--	--
225	100.88	--								0.62221	-0.0043	--	--		0.62248	0.0056	--	--		0.6223	-0.0034	0.6223	-0.0037	0.62221	-0.004	0.6223	-0.004	0.62212	-0.005		0.62212	-0.0076	0.62212	-0.0064					3.14052	2.00584	3.14052	1.64335		--	--	--	--
226	99.98	--								0.62513	-0.0043	--	--		0.62531	0.0056	--	--		0.62496	-0.0034	0.62496	-0.0037	0.62504	-0.004	0.62513	-0.004	0.62504	-0.005		0.62478	-0.0074	0.62478	-0.0064					3.14072	2.00539	3.14072	1.64247		--	--	--	--
227	99.98	--								0.62779	-0.0043	--	--		0.62805	0.0056	--	--		0.62779	-0.0034	0.62779	-0.0037	0.6277	-0.004	0.62779	-0.004	0.62779	-0.005		0.62743	-0.0074	0.62743	-0.0064					3.14093	2.00495	3.14093	1.64159		--	--	--	--
228	100	--								0.63062	-0.0043	--	--		0.63088	0.0056	--	--		0.63053	-0.0034	0.63053	-0.0037	0.63044	-0.004	0.63062	-0.004	0.63044	-0.005		0.63009	-0.0074	0.63009	-0.0064					3.14113	2.0045	3.14113	1.64071		--	--	--	--
229	99.97	--								0.63336	-0.0043	--	--		0.63345	0.0056	--	--		0.63327	-0.0034	0.63345	-0.0037	0.63327	-0.004	0.63327	-0.004	0.63336	-0.005		0.63274	-0.0074	0.63274	-0.0064					3.14134	2.00405	3.14134	1.63983		--	--	--	--
230	99.99	--								0.63611	-0.0043	--	--		0.63637	0.0056	--	--		0.63602	-0.0034	0.63602	-0.0037	0.63611	-0.004	0.63611	-0.004	0.63619	-0.005		0.63628	-0.0074	0.63628	-0.0064					3.14154	2.0036	3.14154	1.63895		--	--	--	--
231	99.99	--								0.63912	-0.0043	--	--		0.63903	0.0056	--	--		0.63894	-0.0034	0.63885	-0.0037	0.63894	-0.004	0.63885	-0.004	0.63894	-0.005		0.63894	-0.0074	0.63894	-0.0064					3.14175	2.00315	3.14175	1.63807		--	--	--	--
232	99.99	--								0.64186	-0.0043	--	--		0.64204	0.0056	--	--		0.64177	-0.0034	0.64168	-0.0037	0.64159	-0.004	0.64168	-0.004	0.64168	-0.005		0.64159	-0.0074	0.64159	-0.0064					3.14195	2.0027	3.14195	1.6372		--	--	--	--
233	99.98	--								0.64451	-0.0043	--	--		0.6446	0.0056	--	--		0.64442	-0.0034	0.64434	-0.0037	0.64442	-0.004	0.64442	-0.004	0.64442	-0.005		0.64425	-0.0074	0.64425	-0.0064					3.14215	2.00225	3.14215	1.63632		--	--	--	--
234	100	--								0.64726	-0.0043	--	--		0.64743	0.0056	--	--		0.64717	-0.0034	0.64735	-0.0037	0.64726	-0.004	0.64726	-0.004	0.64717	-0.005		0.6469	-0.0074	0.6469	-0.0064					3.14236	2.00181	3.14236	1.63544		--	--	--	--
235	100	--								0.65009	-0.0043	--	--		0.65027	0.0056	--	--		0.65009	-0.0034	0.64991	-0.0037	0.64991	-0.004	0.65009	-0.004	0.65	-0.005		0.64956	-0.0074	0.64956	-0.0064					3.14256	2.00136	3.14256	1.63456		--	--	--	--
236	99.96	--								0.65292	-0.0043	--	--		0.6531	0.0056	--	--		0.65283	-0.0034	0.65283	-0.0037	0.65283	-0.004	0.65283	-0.004	0.65283	-0.005		0.65221	-0.0074	0.65221	-0.0064					3.14277	2.00091	3.14277	1.63368		--	--	--	--
237	99.98	--								0.65566	-0.0043	--	--		0.65584	0.0056	--	--		0.65558	-0.0034	0.65558	-0.0037	0.65549	-0.004	0.65558	-0.004	0.65558	-0.005		0.65575	-0.0074	0.65575	-0.0064					3.14297	2.00046	3.14297	1.6328		--	--	--	--
238	99.99	--								0.65832	-0.0043	--	--		0.65867	0.0056	--	--		0.65832	-0.0034	0.65832	-0.0037	0.65841	-0.004	0.65832	-0.004	0.65832	-0.005		0.65841	-0.0074	0.65841	-0.0064					3.14318	2.00001	3.14318	1.63192		--	--	--	--
239	99.99	--								0.66133	-0.0043	--	--		0.6615	0.0056	--	--		0.66106	-0.0034	0.66097	-0.0037	0.66106	-0.004	0.66106	-0.004	0.66106	-0.005		0.66106	-0.0074	0.66106	-0.0064					3.14338	1.99956	3.14338	1.63104		--	--	--	--
240	99.99	--								0.66407	-0.0043	--	--		0.66407	0.0056	--	--		0.66381	-0.0034	0.66381	-0.0037	0.66389	-0.004	0.66398	-0.004	0.66389	-0.005		0.66372	-0.0074	0.66372	-0.0064					3.14359	1.99912	3.14359	1.63016		--	--	--	--
241	99.98	--								0.66673	-0.0043	--	--		0.6669	0.0056	--	--		0.66673	-0.0034	0.66664	-0.0037	0.66655	-0.004	0.66673	-0.004	0.66664	-0.005		0.66637	-0.0074	0.66637	-0.0064					3.14379	1.99867	3.14379	1.62928		--	--	--	--
242	99.98	--								0.66947	-0.0043	--	--		0.66973	0.0056	--	--		0.66938	-0.0034	0.66947	-0.0037	0.66947	-0.004	0.66956	-0.004	0.66938	-0.005		0.66903	-0.0073	0.66903	-0.0064					3.14399	1.99822	3.14399	1.6284		--	--	--	--
243	99.98	--								0.67248	-0.0043	--	--		0.67248	0.0056	--	--		0.6723	-0.0034	0.67212	-0.0037	0.67221	-0.004	0.6723	-0.004	0.67221	-0.005		0.67168	-0.0074	0.67168	-0.0064					3.1442	1.99777	3.1442	1.62752		--	--	--	--
244	99.98	--								0.67513	-0.0043	--	--		0.67522	0.0056	--	--		0.67504	-0.0034	0.67487	-0.0037	0.67504	-0.004	0.67504	-0.004	0.67504	-0.005		0.67434	-0.0073	0.67434	-0.0064					3.1444	1.99732	3.1444	1.62664		--	--	--	--
245	100	--								0.67788	-0.0043	--	--		0.67814	0.0056	--	--		0.6777	-0.0034	0.6777	-0.0037	0.67779	-0.004	0.67779	-0.004	0.67788	-0.005		0.67788	-0.0073	0.67788	-0.0064					3.14461	1.99687	3.14461	1.62576		--	--	--	--
246	99.99	--								0.68053	-0.0043	--	--		0.68088	0.0056	--	--		0.68053	-0.0034	0.68053	-0.0037	0.68053	-0.004	0.68053	-0.004	0.68053	-0.005		0.68053	-0.0073	0.68053	-0.0064					3.14481	1.99642	3.14481	1.62488		--	--	--	--
247	99.98	--								0.68336	-0.0043	--	--		0.68363	0.0056	--	--		0.68336	-0.0034	0.68327	-0.0037	0.68336	-0.004	0.68336	-0.004	0.68345	-0.005		0.68319	-0.0073	0.68319	-0.0064					3.14502	1.99598	3.14502	1.624		--	--	--	--
248	100.42	--								0.68619	-0.0043	--	--		0.68646	0.0056	--	--		0.68602	-0.0034	0.68602	-0.0037	0.68619	-0.004	0.68619	-0.004	0.68602	-0.005		0.68584	-0.0073	0.68584	-0.0064					3.14522	1.99553	3.14522	1.62312		--	--	--	--
249	99.99	--								0.68885	-0.0043	--	--		0.68929	0.0056	--	--		0.68894	-0.0034	0.68885	-0.0037	0.68885	-0.004	0.68894	-0.004	0.68894	-0.005		0.6885	-0.0073	0.6885	-0.0064					3.14542	1.99508	3.14542	1.62224		--	--	--	--
250	99.98	--								0.69177	-0.0043	--	--		0.69195	0.0056	--	--		0.69177	-0.0034	0.69159	-0.0037	0.69168	-0.004	0.69159	-0.004	0.69177	-0.005		0.69115	-0.0073	0.69115	-0.0062					3.14563	1.99463	3.14563	1.62136		--	--	--	--
251	100	--								0.69451	-0.0043	--	--		0.69478	0.0056	--	--		0.69442	-0.0034	0.69451	-0.0037	0.69442	-0.004	0.69434	-0.004	0.69451	-0.005		0.69381	-0.0073	0.69381	-0.0064					3.14583	1.99418	3.14583	1.62048		--	--	--	--
252	100.03	--								0.69735	-0.0043	--	--		0.69743	0.0056	--	--		0.69726	-0.0034	0.69717	-0.0037	0.69717	-0.004	0.69726	-0.004	0.69726	-0.005		0.69735	-0.0073	0.69646	-0.0062					3.14604	1.99373	3.14604	1.6196		--	--	--	--
253	99.96	--								0.7	-0.0043	--	--		0.70018	0.0056	--	--		0.7	-0.0034	0.7	-0.0037	0.69991	-0.004	0.69991	-0.004	0.7	-0.005		0.7	-0.0073	0.7	-0.0062					3.14624	1.99329	3.14624	1.61872		--	--	--	--
254	99.97	--								0.70274	-0.0043	--	--		0.70301	0.0056	--	--		0.70283	-0.0034	0.70274	-0.0037	0.70274	-0.004	0.70283	-0.004	0.70274	-0.005		0.70265	-0.0073	0.70265	-0.0062					3.14645	1.99284	3.14645	1.61784		--	--	--	--
255	99.99	--								0.70566	-0.0043	--	--		0.70584	0.0056	--	--		0.70558	-0.0034	0.70566	-0.0037	0.70558	-0.004	0.70566	-0.004	0.70558	-0.005		0.70531	-0.0073	0.70531	-0.0062					3.14665	1.99239	3.14665	1.61696		--	--	--	--
256	99.98	--								0.7085	-0.0043	--	--		0.70858	0.0056	--	--		0.70832	-0.0034	0.70832	-0.0037	0.70823	-0.004	0.70841	-0.004	0.70832	-0.005		0.70796	-0.0073	0.70796	-0.0062					3.14686	1.99194	3.14686	1.61608		--	--	--	--
257	99.99	--								0.71115	-0.0043	--	--		0.71142	0.0056	--	--		0.71115	-0.0034	0.71106	-0.0037	0.71106	-0.004	0.71124	-0.004	0.71106	-0.005		0.71062	-0.0073	0.71062	-0.0062					3.14706	1.99149	3.14706	1.6152		--	--	--	--
258	99.99	--								0.71398	-0.0043	--	--		0.71425	0.0056	--	--		0.71389	-0.0034	0.71389	-0.0037	0.71381	-0.004	0.71381	-0.004	0.71381	-0.005		0.71327	-0.0073	0.71327	-0.0062					3.14726	1.99104	3.14726	1.61432		--	--	--	--
259	99.98	--								0.71681	-0.0043	--	--		0.71681	0.0056	--	--		0.71655	-0.0034	0.71664	-0.0037	0.71655	-0.004	0.71655	-0.004	0.71664	-0.005		0.71681	-0.0073	0.71681	-0.0062					3.14747	1.99059	3.14747	1.61344		--	--	--	--
260	99.99	--								0.71956	-0.0043	--	--		0.71973	0.0056	--	--		0.71947	-0.0034	0.71947	-0.0037	0.71938	-0.004	0.71947	-0.004	0.71938	-0.005		0.71947	-0.0073	0.71947	-0.0062					3.14767	1.99015	3.14767	1.61256		--	--	--	--
261	99.97	--								0.72221	-0.0043	--	--		0.72257	0.0056	--	--		0.72221	-0.0034	0.72221	-0.0037	0.72212	-0.004	0.72221	-0.004	0.72212	-0.005		0.72212	-0.0073	0.72212	-0.0062					3.14788	1.9897	3.14788	1.61169		--	--	--	--
262	99.98	--								0.72504	-0.0043	--	--		0.72531	0.0059	--	--		0.72504	-0.0034	0.72496	-0.0037	0.72496	-0.004	0.72504	-0.004	0.72504	-0.005		0.72478	-0.0073	0.72478	-0.0062					3.14808	1.98925	3.14808	1.61081		--	--
263	99.98	--								0.72779	-0.0043	--	--		0.72814	0.0056	--	--		0.7277	-0.0034	0.7277	-0.0037	0.72779	-0.004	0.7277	-0.004	0.72779	-0.005		0.72743	-0.0073	0.72743	-0.0062					3.14829	1.9888	3.14829	1.60993
264	99.99	--								0.73062	-0.0043	--	--		0.73088	0.0056	--	--		0.73053	-0.0034	0.73053	-0.0037	0.73044	-0.004	0.73053	-0.004	0.73062	-0.005		0.73009	-0.0073	0.73009	-0.0062					3.14849	1.98835	3.14849	1.60905
265	100.04	--								0.73354	-0.0043	--	--		0.73354	0.0059	--	--		0.73336	-0.0034	0.73345	-0.0037	0.73327	-0.004	0.73336	-0.004	0.73327	-0.005		0.73274	-0.0073	0.73274	-0.0062					3.14869	1.9879	3.14869	1.60817
266	99.96	--								0.73611	-0.0043	--	--		0.73628	0.0059	--	--		0.73611	-0.0034	0.73611	-0.0037	0.73602	-0.004	0.73619	-0.004	0.73619	-0.005		0.7354	-0.0071	0.73628	-0.0062					3.1489	1.98746	3.1489	1.60729
267	99.99	--								0.73903	-0.0043	--	--		0.73912	0.0059	--	--		0.73885	-0.0034	0.73885	-0.0037	0.73885	-0.004	0.73894	-0.004	0.73894	-0.005		0.73894	-0.0071	0.73894	-0.0062					3.1491	1.98701	3.1491	1.60641
268	99.98	--								0.74177	-0.0043	--	--		0.74186	0.0059	--	--		0.74168	-0.0034	0.74159	-0.0037	0.74159	-0.004	0.74159	-0.004	0.74168	-0.005		0.74159	-0.0071	0.74159	-0.006					3.14931	1.98656	3.14931	1.60553
269	99.97	--								0.74451	-0.0043	--	--		0.74469	0.0059	--	--		0.74442	-0.0034	0.74442	-0.0037	0.74442	-0.004	0.74442	-0.004	0.74442	-0.005		0.74425	-0.0071	0.74425	-0.0062					3.14951	1.98611	3.14951	1.60465
270	99.98	--								0.74735	-0.0043	--	--		0.74743	0.0059	--	--		0.74717	-0.0034	0.74726	-0.0037	0.74708	-0.004	0.74735	-0.004	0.74726	-0.005		0.7469	-0.0071	0.7469	-0.006					3.14972	1.98566	3.14972	1.60377
271	99.98	--								0.75	-0.0043	--	--		0.75018	0.0059	--	--		0.75	-0.0034	0.74991	-0.0037	0.74991	-0.004	0.75009	-0.004	0.75009	-0.005		0.74956	-0.0071	0.74956	-0.0062					3.14992	1.98521	3.14992	1.60289
272	100	--								0.75283	-0.0043	--	--		0.75301	0.0059	--	--		0.75274	-0.0034	0.75283	-0.0037	0.75283	-0.004	0.75274	-0.004	0.75283	-0.005		0.75221	-0.0071	0.75221	-0.0062					3.15012	1.98477	3.15012	1.60201
273	99.98	--								0.75558	-0.0043	--	--		0.75584	0.0059	--	--		0.75558	-0.0034	0.75566	-0.0037	0.75549	-0.004	0.75558	-0.004	0.75566	-0.005		0.75487	-0.0071	0.75487	-0.0062					3.15033	1.98432	3.15033	1.60113
274	99.99	--								0.75841	-0.0043	--	--		0.7585	0.0059	--	--		0.75832	-0.0034	0.75841	-0.0037	0.75832	-0.004	0.75823	-0.004	0.75841	-0.005		0.75841	-0.0071	0.75841	-0.006					3.15053	1.98387	3.15053	1.60025
275	99.99	--								0.76115	-0.0043	--	--		0.76133	0.0059	--	--		0.76124	-0.0034	0.76097	-0.0037	0.76115	-0.004	0.76106	-0.004	0.76115	-0.005		0.76106	-0.0071	0.76106	-0.006					3.15074	1.98342	3.15074	1.59937
276	99.98	--								0.76389	-0.0043	--	--		0.76416	0.0059	--	--		0.76389	-0.0034	0.76381	-0.0037	0.76372	-0.004	0.76381	-0.004	0.76389	-0.005		0.76372	-0.0071	0.76372	-0.006					3.15094	1.98297	3.15094	1.59849
277	99.99	--								0.76673	-0.0043	--	--		0.76699	0.0059	--	--		0.76673	-0.0034	0.76655	-0.0037	0.76655	-0.004	0.76664	-0.004	0.76664	-0.005		0.76637	-0.0071	0.76637	-0.006					3.15115	1.98252	3.15115	1.59761
278	99.97	--								0.76947	-0.0043	--	--		0.76965	0.0059	--	--		0.76947	-0.0034	0.76956	-0.0037	0.76947	-0.004	0.76947	-0.004	0.76938	-0.005		0.76903	-0.0071	0.76903	-0.006					3.15135	1.98207	3.15135	1.59673
279	99.98	--								0.7723	-0.0043	--	--		0.77248	0.0059	--	--		0.77212	-0.0034	0.77212	-0.0037	0.77212	-0.004	0.7723	-0.004	0.77221	-0.005		0.77168	-0.0071	0.77168	-0.006					3.15156	1.98163	3.15156	1.59585
280	100	--								0.77504	-0.0043	--	--		0.77531	0.0059	--	--		0.77496	-0.0034	0.77504	-0.0037	0.77496	-0.004	0.77504	-0.004	0.77496	-0.005		0.77522	-0.0071	0.77434	-0.006					3.15176	1.98118	3.15176	1.59497
281	99.98	--								0.77779	-0.0043	--	--		0.77814	0.0059	--	--		0.77779	-0.0034	0.7777	-0.0037	0.77761	-0.004	0.77779	-0.004	0.7777	-0.005		0.77699	-0.0071	0.77699	-0.006					3.15196	1.98073	3.15196	1.59409
282	99.98	--								0.78062	-0.0043	--	--		0.78071	0.0059	--	--		0.78062	-0.0034	0.78044	-0.0037	0.78053	-0.004	0.78062	-0.004	0.78053	-0.005		0.78053	-0.0071	0.78053	-0.006					3.15217	1.98028	3.15217	1.59321
283	100	--								0.78345	-0.0043	--	--		0.78354	0.0059	--	--		0.78327	-0.0034	0.78319	-0.0037	0.78336	-0.004	0.78336	-0.004	0.78327	-0.005		0.78319	-0.0071	0.78319	-0.006					3.15237	1.97983	3.15237	1.59233
284	99.98	--								0.78619	-0.0043	--	--		0.78637	0.0059	--	--		0.78611	-0.0034	0.78611	-0.0037	0.78602	-0.004	0.78611	-0.004	0.78602	-0.005		0.78584	-0.007	0.78584	-0.006					3.15258	1.97938	3.15258	1.59145
285	99.98	--								0.78885	-0.0043	--	--		0.78912	0.0059	--	--		0.78894	-0.0034	0.78885	-0.0037	0.78876	-0.004	0.78885	-0.004	0.78894	-0.005		0.7885	-0.007	0.7885	-0.006					3.15278	1.97894	3.15278	1.59057
286	100.54	--								0.79177	-0.0043	--	--		0.79195	0.0059	--	--		0.79168	-0.0034	0.79186	-0.0037	0.79168	-0.004	0.79159	-0.004	0.79168	-0.005		0.79115	-0.007	0.79115	-0.006					3.15299	1.97849	3.15299	1.58969
287	99.99	--								0.7946	-0.0043	--	--		0.79469	0.0059	--	--		0.79451	-0.0034	0.79434	-0.0037	0.79434	-0.004	0.79442	-0.004	0.79442	-0.005		0.79381	-0.007	0.79381	-0.006					3.15319	1.97804	3.15319	1.58881
288	99.99	--								0.79726	-0.0043	--	--		0.79752	0.0059	--	--		0.79717	-0.0034	0.79726	-0.0037	0.79726	-0.004	0.79717	-0.004	0.79717	-0.005		0.79646	-0.007	0.79646	-0.006					3.15339	1.97759	3.15339	1.58793
289	100	--								0.80018	-0.0043	--	--		0.80035	0.0059	--	--		0.8	-0.0034	0.8	-0.0037	0.8	-0.004	0.8	-0.004	0.8	-0.005		0.8	-0.007	0.8	-0.006					3.1536	1.97714	3.1536	1.58705
290	100	--								0.80292	-0.0043	--	--		0.80319	0.0059	--	--		0.80274	-0.0034	0.80283	-0.0037	0.80274	-0.004	0.80265	-0.004	0.80283	-0.005		0.80265	-0.007	0.80265	-0.006					3.1538	1.97669	3.1538	1.58617
291	99.99	--								0.80558	-0.0043	--	--		0.80593	0.0059	--	--		0.80558	-0.0034	0.8054	-0.0037	0.80549	-0.004	0.80558	-0.004	0.80558	-0.005		0.80531	-0.007	0.80531	-0.006					3.15401	1.97624	3.15401	1.5853
292	99.98	--								0.80832	-0.0043	--	--		0.80867	0.0059	--	--		0.80823	-0.0034	0.80841	-0.0037	0.80823	-0.004	0.80841	-0.004	0.80841	-0.005		0.80796	-0.007	0.80796	-0.006					3.15421	1.9758	3.15421	1.58442
293	100	--								0.81124	-0.0043	--	--		0.81133	0.0059	--	--		0.81115	-0.0034	0.81097	-0.0037	0.81115	-0.004	0.81115	-0.004	0.81106	-0.005		0.81062	-0.007	0.81062	-0.006					3.15442	1.97535	3.15442	1.58354
294	99.99	--								0.81398	-0.0043	--	--		0.81407	0.0059	--	--		0.81389	-0.0034	0.81381	-0.0037	0.81381	-0.004	0.81389	-0.004	0.81381	-0.005		0.81327	-0.007	0.81327	-0.006					3.15462	1.9749	3.15462	1.58266
295	99.96	--								0.81681	-0.0043	--	--		0.8169	0.0059	--	--		0.81655	-0.0034	0.81664	-0.0037	0.81673	-0.004	0.81664	-0.004	0.81664	-0.005		0.81593	-0.007	0.81593	-0.006					3.15483	1.97445	3.15483	1.58178
296	99.99	--								0.81947	-0.0043	--	--		0.81973	0.0059	--	--		0.81938	-0.0034	0.81956	-0.0037	0.81947	-0.004	0.81947	-0.004	0.81938	-0.005		0.81947	-0.007	0.81947	-0.006					3.15503	1.974	3.15503	1.5809
297	99.99	--								0.82221	-0.0043	--	--		0.82248	0.0059	--	--		0.82212	-0.0034	0.82221	-0.0037	0.82221	-0.004	0.82221	-0.004	0.82212	-0.005		0.82212	-0.007	0.82212	-0.006					3.15523	1.97355	3.15523	1.58002
298	99.97	--								0.82513	-0.0043	--	--		0.82531	0.0059	--	--		0.82496	-0.0034	0.82504	-0.0037	0.82487	-0.004	0.82496	-0.004	0.82487	-0.005		0.82478	-0.007	0.82478	-0.006					3.15544	1.97311	3.15544	1.57914
299	99.98	--								0.82788	-0.0043	--	--		0.82814	0.0059	--	--		0.82779	-0.0034	0.82779	-0.0037	0.8277	-0.004	0.8277	-0.004	0.82779	-0.005		0.82743	-0.007	0.82743	-0.0059					3.15564	1.97266	3.15564	1.57826
300	100.02	--								0.83071	-0.0043	--	--		0.8308	0.0059	--	--		0.83062	-0.0034	0.83062	-0.0037	0.83053	-0.004	0.83062	-0.004	0.83053	-0.005		0.83009	-0.007	0.83009	-0.0059					3.15585	1.97221	3.15585	1.57738
301	99.96	--								0.83336	-0.0043	--	--		0.83354	0.0059	--	--		0.83345	-0.0034	0.83345	-0.0037	0.83336	-0.004	0.83336	-0.004	0.83327	-0.005		0.83274	-0.007	0.83274	-0.0059					3.15605	1.97176	3.15605	1.5765
302	100	--								0.83628	-0.0043	--	--		0.83637	0.0059	--	--		0.83611	-0.0034	0.83602	-0.0037	0.83611	-0.004	0.83611	-0.004	0.83619	-0.005		0.8354	-0.007	0.8354	-0.0059					3.15626	1.97131	3.15626	1.57562
303	99.97	--								0.83903	-0.0043	--	--		0.83912	0.0059	--	--		0.83894	-0.0034	0.83894	-0.0037	0.83894	-0.004	0.83885	-0.004	0.83894	-0.005		0.83805	-0.0068	0.83805	-0.0059					3.15646	1.97086	3.15646	1.57474
304	99.98	--								0.84177	-0.0043	--	--		0.84195	0.0059	--	--		0.84159	-0.0034	0.84159	-0.0037	0.84159	-0.004	0.84159	-0.004	0.84159	-0.005		0.84159	-0.0068	0.84159	-0.0059					3.15666	1.97041	3.15666	1.57386
305	99.98	--								0.84451	-0.0043	--	--		0.84478	0.0059	--	--		0.84434	-0.0034	0.84442	-0.0037	0.84434	-0.004	0.84442	-0.004	0.84434	-0.005		0.84425	-0.0068	0.84425	-0.0059					3.15687	1.96997	3.15687	1.57298
306	99.99	--								0.84743	-0.0043	--	--		0.84752	0.0059	--	--		0.84717	-0.0034	0.84726	-0.0037	0.84717	-0.004	0.84726	-0.004	0.84726	-0.005		0.8469	-0.0068	0.8469	-0.0059					3.15707	1.96952	3.15707	1.5721
307	99.97	--								0.85009	-0.0043	--	--		0.85035	0.0059	--	--		0.85	-0.0034	0.85009	-0.0037	0.84982	-0.004	0.85	-0.004	0.85009	-0.005		0.84956	-0.0068	0.84956	-0.0059					3.15728	1.96907	3.15728	1.57122
308	100	--								0.85292	-0.0043	--	--		0.85301	0.0059	--	--		0.85274	-0.0034	0.85265	-0.0037	0.85265	-0.004	0.85283	-0.004	0.85283	-0.005		0.85221	-0.0068	0.85221	-0.0059					3.15748	1.96862	3.15748	1.57034
309	99.97	--								0.85566	-0.0043	--	--		0.85584	0.0059	--	--		0.85549	-0.0034	0.85549	-0.0037	0.85549	-0.004	0.85558	-0.004	0.85558	-0.005		0.85487	-0.0068	0.85487	-0.0059					3.15769	1.96817	3.15769	1.56946
310	99.98	--								0.85841	-0.0043	--	--		0.85867	0.0059	--	--		0.85832	-0.0034	0.85823	-0.0037	0.85823	-0.004	0.85832	-0.004	0.85832	-0.005		0.85841	-0.0068	0.85752	-0.0059					3.15789	1.96772	3.15789	1.56858
311	99.99	--								0.86115	-0.0043	--	--		0.86142	0.0059	--	--		0.86115	-0.0034	0.86115	-0.0037	0.86115	-0.004	0.86115	-0.004	0.86115	-0.005		0.86106	-0.0068	0.86106	-0.0059					3.1581	1.96728	3.1581	1.5677
312	99.98	--								0.86398	-0.0043	--	--		0.86434	0.0059	--	--		0.86398	-0.0034	0.86389	-0.0037	0.86389	-0.004	0.86381	-0.004	0.86389	-0.005		0.86372	-0.0068	0.86372	-0.0059					3.1583	1.96683	3.1583	1.56682
313	100.51	--								0.86673	-0.0043	--	--		0.8669	0.0062	--	--		0.86664	-0.0034	0.86664	-0.0037	0.86655	-0.004	0.86664	-0.004	0.86664	-0.005		0.86637	-0.0068	0.86637	-0.0059					3.1585	1.96638	3.1585	1.56594
314	100.01	--								0.86956	-0.0043	--	--		0.86973	0.0062	--	--		0.86938	-0.0034	0.86956	-0.0037	0.86947	-0.004	0.86938	-0.004	0.86938	-0.005		0.86903	-0.0068	0.86903	-0.0059					3.15871	1.96593	3.15871	1.56506
315	99.96	--								0.87239	-0.0043	--	--		0.87257	0.0062	--	--		0.87221	-0.0034	0.87212	-0.0037	0.87212	-0.004	0.8723	-0.004	0.87212	-0.005		0.87168	-0.0068	0.87168	-0.0059					3.15891	1.96548	3.15891	1.56418
316	99.98	--								0.87513	-0.0043	--	--		0.8754	0.0062	--	--		0.87504	-0.0034	0.87504	-0.0037	0.87496	-0.004	0.87487	-0.004	0.87504	-0.005		0.87434	-0.0068	0.87434	-0.0059					3.15912	1.96503	3.15912	1.5633
317	99.98	--								0.87779	-0.0043	--	--		0.87796	0.0062	--	--		0.8777	-0.0034	0.87779	-0.0037	0.8777	-0.004	0.8777	-0.004	0.8777	-0.005		0.87699	-0.0068	0.87699	-0.0059					3.15932	1.96458	3.15932	1.56242
318	99.99	--								0.88062	-0.0043	--	--		0.8808	0.0062	--	--		0.88053	-0.0034	0.88053	-0.0037	0.88053	-0.004	0.88053	-0.004	0.88062	-0.005		0.87965	-0.0068	0.88053	-0.0059					3.15953	1.96414	3.15953	1.56154
319	99.98	--								0.88345	-0.0043	--	--		0.88363	0.0062	--	--		0.88345	-0.0034	0.88336	-0.0037	0.88336	-0.004	0.88327	-0.004	0.88336	-0.005		0.88319	-0.0068	0.88319	-0.0059					3.15973	1.96369	3.15973	1.56066
320	100	--								0.88619	-0.0043	--	--		0.88646	0.0062	--	--		0.88602	-0.0034	0.88611	-0.0037	0.88602	-0.004	0.88611	-0.004	0.88611	-0.005		0.88584	-0.0068	0.88584	-0.0059					3.15993	1.96324	3.15993	1.55979
321	99.98	--								0.88903	-0.0043	--	--		0.88912	0.0062	--	--		0.88894	-0.0034	0.88885	-0.0037	0.88894	-0.004	0.88894	-0.004	0.88885	-0.005		0.8885	-0.0067	0.8885	-0.0059					3.16014	1.96279	3.16014	1.55891
322	100.02	--								0.89168	-0.0043	--	--		0.89195	0.0062	--	--		0.89177	-0.0034	0.89159	-0.0037	0.89168	-0.004	0.89177	-0.004	0.89159	-0.005		0.89115	-0.0067	0.89115	-0.0059					3.16034	1.96234	3.16034	1.55803
323	99.96	--								0.8946	-0.0043	--	--		0.89478	0.0062	--	--		0.89451	-0.0034	0.89442	-0.0037	0.89434	-0.004	0.89442	-0.004	0.89451	-0.005		0.89381	-0.0068	0.89381	-0.0059					3.16055	1.96189	3.16055	1.55715
324	100	--								0.89735	-0.0043	--	--		0.89752	0.0062	--	--		0.89717	-0.0034	0.89726	-0.0037	0.89717	-0.004	0.89726	-0.004	0.89717	-0.005		0.89646	-0.0067	0.89646	-0.0059					3.16075	1.96145	3.16075	1.55627
325	99.97	--								0.90018	-0.0043	--	--		0.90035	0.0062	--	--		0.89991	-0.0034	0.9	-0.0037	0.9	-0.004	0.9	-0.004	0.89991	-0.005		0.89912	-0.0067	0.9	-0.0059					3.16096	1.961	3.16096	1.55539
326	100.02	--								0.90283	-0.0043	--	--		0.9031	0.0062	--	--		0.90283	-0.0034	0.90274	-0.0037	0.90274	-0.004	0.90283	-0.004	0.90265	-0.005		0.90265	-0.0067	0.90265	-0.0059					3.16116	1.96055	3.16116	1.55451
327	99.96	--								0.90575	-0.0043	--	--		0.90593	0.0062	--	--		0.90549	-0.0034	0.90549	-0.0037	0.90558	-0.004	0.90558	-0.004	0.90558	-0.005		0.90531	-0.0067	0.90531	-0.0059					3.16136	1.9601	3.16136	1.55363
328	99.96	--								0.90841	-0.0043	--	--		0.90858	0.0062	--	--		0.90832	-0.0034	0.90832	-0.0037	0.90832	-0.004	0.90832	-0.004	0.90841	-0.005		0.90796	-0.0067	0.90796	-0.0059					3.16157	1.95965	3.16157	1.55275
329	99.99	--								0.91124	-0.0043	--	--		0.91133	0.0062	--	--		0.91106	-0.0034	0.91097	-0.0037	0.91106	-0.004	0.91106	-0.004	0.91115	-0.005		0.91062	-0.0067	0.91062	-0.0059					3.16177	1.9592	3.16177	1.55187
330	99.98	--								0.91389	-0.0043	--	--		0.91416	0.0065	--	--		0.91381	-0.0034	0.91389	-0.0037	0.91381	-0.004	0.91381	-0.004	0.91381	-0.005		0.91327	-0.0067	0.91327	-0.0057					3.16198	1.95875	3.16198	1.55099
331	99.99	--								0.91673	-0.0043	--	--		0.9169	0.0065	--	--		0.91664	-0.0034	0.91673	-0.0037	0.91655	-0.004	0.91664	-0.004	0.91673	-0.005		0.91593	-0.0067	0.91593	-0.0057					3.16218	1.95831	3.16218	1.55011
332	99.98	--								0.91956	-0.0043	--	--		0.91973	0.0065	--	--		0.91938	-0.0034	0.91947	-0.0037	0.91938	-0.004	0.91938	-0.004	0.91938	-0.005		0.91947	-0.0067	0.91858	-0.0059					3.16239	1.95786	3.16239	1.54923
333	100	--								0.92221	-0.0043	--	--		0.92257	0.0065	--	--		0.92221	-0.0034	0.92221	-0.0037	0.92212	-0.004	0.92221	-0.004	0.92212	-0.005		0.92212	-0.0067	0.92212	-0.0057					3.16259	1.95741	3.16259	1.54835
334	99.98	--								0.92522	-0.0043	--	--		0.92522	0.0065	--	--		0.92496	-0.0034	0.92504	-0.0037	0.92504	-0.004	0.92504	-0.004	0.92487	-0.005		0.92478	-0.0067	0.92478	-0.0057					3.1628	1.95696	3.1628	1.54747
335	99.97	--								0.92779	-0.0043	--	--		0.92805	0.0065	--	--		0.9277	-0.0034	0.92779	-0.0037	0.9277	-0.004	0.92779	-0.004	0.9277	-0.005		0.92743	-0.0067	0.92743	-0.0057					3.163	1.95651	3.163	1.54659
336	99.99	--								0.93071	-0.0043	--	--		0.93088	0.0065	--	--		0.93053	-0.0034	0.93062	-0.0037	0.93062	-0.004	0.93044	-0.004	0.93044	-0.005		0.93009	-0.0067	0.93009	-0.0057					3.1632	1.95606	3.1632	1.54571
337	99.98	--								0.93354	-0.0043	--	--		0.93381	0.0065	--	--		0.93327	-0.0034	0.93327	-0.0037	0.93336	-0.004	0.93327	-0.004	0.93336	-0.005		0.93274	-0.0067	0.93274	-0.0057					3.16341	1.95562	3.16341	1.54483
338	99.99	--								0.93619	-0.0043	--	--		0.93637	0.0068	--	--		0.93611	-0.0034	0.93611	-0.0037	0.93611	-0.004	0.93611	-0.004	0.93611	-0.005		0.9354	-0.0067	0.9354	-0.0057					3.16361	1.95517	3.16361	1.54395
339	99.97	--								0.93903	-0.0043	--	--		0.93912	0.0068	--	--		0.93876	-0.0034	0.93876	-0.0037	0.93876	-0.004	0.93885	-0.004	0.93894	-0.005		0.93805	-0.0067	0.93894	-0.0057					3.16382	1.95472	3.16382	1.54307
340	100.02	--								0.94177	-0.0043	--	--		0.94195	0.0068	--	--		0.94159	-0.0034	0.9415	-0.0037	0.94168	-0.004	0.94168	-0.004	0.94159	-0.005		0.94159	-0.0067	0.94159	-0.0057					3.16402	1.95427	3.16402	1.54219
341	99.97	--								0.9446	-0.0043	--	--		0.94469	0.0068	--	--		0.94451	-0.0034	0.94434	-0.0037	0.94434	-0.004	0.94451	-0.004	0.94442	-0.005		0.94425	-0.0067	0.94425	-0.0057					3.16423	1.95382	3.16423	1.54131
342	99.98	--								0.94735	-0.0043	--	--		0.94743	0.0071	--	--		0.94717	-0.0034	0.94708	-0.0037	0.94726	-0.004	0.94726	-0.004	0.94726	-0.005		0.9469	-0.0067	0.9469	-0.0057					3.16443	1.95337	3.16443	1.54043
343	99.97	--								0.95	-0.0043	--	--		0.95027	0.0071	--	--		0.95	-0.0034	0.94991	-0.0037	0.94991	-0.004	0.94991	-0.004	0.95	-0.005		0.94956	-0.0067	0.94956	-0.0057					3.16463	1.95292	3.16463	1.53955
344	99.98	--								0.95292	-0.0043	--	--		0.9531	0.0071	--	--		0.95283	-0.0034	0.95274	-0.0037	0.95265	-0.004	0.95265	-0.004	0.95283	-0.005		0.95221	-0.0065	0.95221	-0.0057					3.16484	1.95248	3.16484	1.53867
345	99.99	--								0.95558	-0.0043	--	--		0.95593	0.0071	--	--		0.95558	-0.0034	0.95558	-0.0037	0.95558	-0.004	0.95549	-0.004	0.95558	-0.005		0.95487	-0.0067	0.95487	-0.0056					3.16504	1.95203	3.16504	1.53779
346	99.99	--								0.95841	-0.0043	--	--		0.95858	0.0074	--	--		0.95823	-0.0034	0.95841	-0.0037	0.95823	-0.004	0.95823	-0.004	0.95832	-0.005		0.95752	-0.0067	0.95752	-0.0056					3.16525	1.95158	3.16525	1.53691
347	99.97	--								0.96115	-0.0043	--	--		0.96142	0.0074	--	--		0.96115	-0.0034	0.96106	-0.0037	0.96106	-0.004	0.96106	-0.004	0.96115	-0.005		0.96106	-0.0065	0.96106	-0.0056					3.16545	1.95113	3.16545	1.53603
348	99.98	--								0.96389	-0.0043	--	--		0.96425	0.0078	--	--		0.96389	-0.0034	0.96389	-0.0037	0.96372	-0.004	0.96381	-0.004	0.96389	-0.005		0.96372	-0.0065	0.96372	-0.0056					3.16566	1.95068	3.16566	1.53515
349	99.99	--								0.96673	-0.0043	--	--		0.96708	0.0081	--	--		0.96655	-0.0034	0.96673	-0.0037	0.96664	-0.004	0.96655	-0.004	0.96664	-0.005		0.96637	-0.0065	0.96637	-0.0056					3.16586	1.95023	3.16586	1.53427
350	99.99	--								0.96947	-0.0043	--	--		0.96973	0.0084	--	--		0.96938	-0.0034	0.96929	-0.0037	0.96929	-0.004	0.96938	-0.004	0.96938	-0.005		0.96903	-0.0067	0.96903	-0.0056					3.16607	1.94979	3.16607	1.5334
351	99.97	--								0.97239	-0.0043	--	--		0.97257	0.0087	--	--		0.97221	-0.0034	0.9723	-0.0037	0.97212	-0.004	0.97212	-0.004	0.97212	-0.005		0.97168	-0.0065	0.97168	-0.0056					3.16627	1.94934	3.16627	1.53252
352	99.99	--								0.97504	-0.0043	--	--		0.9754	0.0093	--	--		0.97504	-0.0034	0.97504	-0.0037	0.97504	-0.004	0.97504	-0.004	0.97496	-0.005		0.97434	-0.0065	0.97434	-0.0056					3.16647	1.94889	3.16647	1.53164
353	99.97	--								0.97796	-0.0043	--	--		0.97814	0.0102	--	--		0.97779	-0.0034	0.9777	-0.0037	0.97779	-0.004	0.97779	-0.004	0.97779	-0.005		0.97699	-0.0065	0.97699	-0.0056					3.16668	1.94844	3.16668	1.53076
354	100	--								0.98062	-0.0043	--	--		0.9808	0.0115	--	--		0.98053	-0.0034	0.98062	-0.0037	0.98053	-0.004	0.98062	-0.004	0.98053	-0.005		0.98053	-0.0065	0.98053	-0.0056					3.16688	1.94799	3.16688	1.52988
355	99.98	--								0.98345	-0.0043	--	--		0.98363	0.0146	--	--		0.98327	-0.0034	0.98336	-0.0037	0.98319	-0.004	0.98336	-0.004	0.98336	-0.005		0.98319	-0.0065	0.98319	-0.0056					3.16709	1.94754	3.16709	1.529
356	99.99	--								0.98619	-0.0043	--	--		0.98646	0.0254	--	--		0.98611	-0.0034	0.98602	-0.0037	0.98611	-0.004	0.98611	-0.004	0.98602	-0.005		0.98584	-0.0065	0.98584	-0.0056					3.16729	1.9471	3.16729	1.52812
357	99.98	--								0.98903	-0.0043	--	--		0.9892	0.74	--	--		0.98894	-0.0034	0.98885	-0.0037	0.98885	-0.004	0.98894	-0.004	0.98885	-0.005		0.9885	-0.0065	0.9885	-0.0056					3.1675	1.94665	3.1675	1.52724
358	99.99	--								0.99177	-0.0043	--	--		0.98965	1.0147	--	--		0.99159	-0.0034	0.99177	-0.0037	0.99168	-0.004	0.9915	-0.004	0.99159	-0.005		0.99115	-0.0065	0.99115	-0.0056					3.1677	1.9462	3.1677	1.52636
359	99.98	--								0.99451	-0.0043	--	--			--	--	--		0.99442	-0.0034	0.99442	-0.0037	0.99442	-0.004	0.99434	-0.004	0.99442	-0.005		0.99381	-0.0065	0.99381	-0.0056					3.1679	1.94575	3.1679	1.52548
360	99.99	--								0.99726	-0.0043	--	--			--	--	--		0.99726	-0.0034	0.99717	-0.0037	0.99708	-0.004	0.99717	-0.004	0.99726	-0.005		0.99646	-0.0065	0.99646	-0.0056					3.16811	1.9453	3.16811	1.5246
361	99.96	--								1.00009	-0.0043	--	--			--	--	--		0.99991	-0.0034	1	-0.0037	1	-0.004	0.99991	-0.004	1	-0.005		1	-0.0065	1	-0.0056					3.16831	1.94485	3.16831	1.52372
362	100.01	--								--	--	--	--			--	--	--		0.99991	-0.0034	1	-0.0037	1	-0.004	0.99991	-0.004	1	-0.005		1	-0.0065	1	-0.0056					3.16852	1.9444	3.16852	1.52284
363	99.96	--								--	--	--	--			--	--	--		--	--	--	--	--	--	--	--	--	--		--	--	--	--					3.16872	1.94396	3.16872	1.52196
364	100	--								--	--	--	--			--	--	--		0	0.0031	0	0.0025	0	0.0025	0	0.0028	0	0.0034		0	0.005	0	0.0037					3.16893	1.94351	3.16893	1.52108
365	99.97	--								--	--	--	--			--	--	--		0.00283	0.004	0.00292	0.0034	0.00283	0.0034	0.00283	0.004	0.00292	0.0053		0.00265	0.0056	0.00265	0.0043					3.16913	1.94306	3.16913	1.5202
366	99.99	--								--	--	--	--			--	--	--		0.00575	0.004	0.00566	0.0034	0.00558	0.0034	0.00575	0.0043	0.00575	0.0056		0.00531	0.0056	0.00531	0.0043					3.16934	1.94261	3.16934	1.51932
367	99.99	--								--	--	--	--			--	--	--		0.00832	0.004	0.00841	0.0037	0.00841	0.0037	0.0085	0.0043	0.00832	0.0056		0.00885	0.0056	0.00885	0.0043					3.16954	1.94216	3.16954	1.51844
368	99.98	--								--	--	--	--		--	--	--	--		0.01115	0.004	0.01115	0.0037	0.01115	0.0037	0.01133	0.0043	0.01115	0.0056		0.0115	0.0056	0.0115	0.0043					3.16974	1.94171	3.16974	1.51756
369	99.98	--								--	--	--	--		--	--	--	--		0.01398	0.004	0.01407	0.0037	0.01407	0.0037	0.01407	0.0043	0.01398	0.0056		0.01416	0.0056	0.01416	0.0043					3.16995	1.94127	3.16995	1.51668
370	99.98	--								--	--	--	--		--	--	--	--		0.01681	0.004	0.01673	0.0037	0.01673	0.0037	0.01673	0.0043	0.01681	0.0056		0.01681	0.0056	0.01681	0.0043					3.17015	1.94082	3.17015	1.5158
371	99.98	--								--	--	--	--		--	--	--	--		0.01982	0.004	0.01956	0.0037	0.01965	0.0037	0.01956	0.0043	0.01947	0.0059		0.01947	0.0056	0.01947	0.0043					3.17036	1.94037	3.17036	1.51492
372	99.97	--								--	--	--	--		--	--	--	--		0.02221	0.004	0.0223	0.0037	0.0223	0.0037	0.0223	0.0043	0.02239	0.0059		0.02212	0.0056	0.02212	0.0045					3.17056	1.93992	3.17056	1.51404
373	99.99	--								--	--	--	--		--	--	--	--		0.02504	0.004	0.02513	0.0037	0.02513	0.0037	0.02504	0.0043	0.02513	0.0059		0.02478	0.0056	0.02478	0.0043					3.17077	1.93947	3.17077	1.51316
374	99.98	--								--	--	--	--		--	--	--	--		0.02788	0.004	0.02788	0.0037	0.02779	0.0037	0.02788	0.0043	0.02796	0.0059		0.02832	0.0056	0.02743	0.0043					3.17097	1.93902	3.17097	1.51228
375	99.98	--								--	--	--	--		--	--	--	--		0.03071	0.0043	0.03071	0.0037	0.03071	0.0037	0.03062	0.0043	0.0308	0.0059		0.03097	0.0056	0.03097	0.0043					3.17117	1.93857	3.17117	1.5114
376	100	--								--	--	--	--		--	--	--	--		0.03345	0.004	0.03345	0.0037	0.03345	0.0037	0.03345	0.0043	0.03345	0.0059		0.03363	0.0056	0.03363	0.0045					3.17138	1.93813	3.17138	1.51052
377	99.97	--								--	--	--	--		--	--	--	--		0.03628	0.004	0.03619	0.0037	0.03611	0.0037	0.03628	0.0043	0.03619	0.0059		0.03628	0.0056	0.03628	0.0045					3.17158	1.93768	3.17158	1.50964
378	100	--								--	--	--	--		--	--	--	--		0.03903	0.0043	0.03894	0.0037	0.03903	0.0037	0.03912	0.0043	0.03903	0.0059		0.03894	0.0056	0.03894	0.0045					3.17179	1.93723	3.17179	1.50876
379	99.97	--								--	--	--	--		--	--	--	--		0.04177	0.004	0.04186	0.0037	0.04177	0.0037	0.04168	0.0043	0.04177	0.0059		0.04159	0.0057	0.04159	0.0045					3.17199	1.93678	3.17199	1.50788
380	100.01	--								--	--	--	--		--	--	--	--		0.04451	0.0043	0.0446	0.0037	0.04451	0.0037	0.04451	0.0043	0.0446	0.0059		0.04425	0.0057	0.04425	0.0045					3.1722	1.93633	3.1722	1.50701
381	99.96	--								--	--	--	--		--	--	--	--		0.04726	0.004	0.04735	0.0037	0.04735	0.0037	0.04735	0.0043	0.04735	0.0059		0.0469	0.0057	0.0469	0.0045					3.1724	1.93588	3.1724	1.50613
382	99.99	--								--	--	--	--		--	--	--	--		0.05009	0.0043	0.05009	0.0037	0.05009	0.0037	0.05018	0.0043	0.05009	0.0059		0.05044	0.0057	0.05044	0.0045					3.1726	1.93544	3.1726	1.50525
383	100.02	--								--	--	--	--		--	--	--	--		0.05283	0.0043	0.05283	0.0037	0.05283	0.0037	0.05283	0.0043	0.05292	0.0059		0.0531	0.0057	0.0531	0.0045					3.17281	1.93499	3.17281	1.50437
384	99.96	--								--	--	--	--		--	--	--	--		0.05566	0.0043	0.05558	0.0037	0.05566	0.0037	0.05566	0.0043	0.05566	0.0059		0.05575	0.0057	0.05575	0.0045					3.17301	1.93454	3.17301	1.50349
385	99.97	--								--	--	--	--		--	--	--	--		0.0585	0.0043	0.0585	0.0037	0.05841	0.0037	0.0585	0.0043	0.0585	0.0059		0.05841	0.0057	0.05841	0.0045					3.17322	1.93409	3.17322	1.50261
386	100	--								--	--	--	--		--	--	--	--		0.06124	0.0043	0.06115	0.0037	0.06124	0.0037	0.06124	0.0043	0.06115	0.0059		0.06106	0.0057	0.06106	0.0045					3.17342	1.93364	3.17342	1.50173
387	100.01	--								--	--	--	--		--	--	--	--		0.06398	0.0043	0.06389	0.0037	0.06389	0.0037	0.06407	0.0043	0.06407	0.0059		0.06372	0.0057	0.06372	0.0045					3.17363	1.93319	3.17363	1.50085
388	99.95	--								--	--	--	--		--	--	--	--		0.06681	0.0043	0.06664	0.0037	0.06681	0.0037	0.06673	0.0043	0.06681	0.0059		0.06637	0.0057	0.06637	0.0045					3.17383	1.93274	3.17383	1.49997
389	99.98	--								--	--	--	--		--	--	--	--		0.06947	0.0043	0.06947	0.0037	0.06965	0.0037	0.06965	0.0043	0.06965	0.0059		0.06991	0.0057	0.06903	0.0045					3.17404	1.9323	3.17404	1.49909
390	99.98	--								--	--	--	--		--	--	--	--		0.0723	0.0043	0.0723	0.0037	0.0723	0.0037	0.0723	0.0043	0.07239	0.0059		0.07257	0.0057	0.07257	0.0045					3.17424	1.93185	3.17424	1.49821
391	99.97	--								--	--	--	--		--	--	--	--		0.07513	0.0043	0.07513	0.0037	0.07504	0.0037	0.07513	0.0043	0.07513	0.0059		0.07522	0.0057	0.07522	0.0045					3.17444	1.9314	3.17444	1.49733
392	99.99	--								--	--	--	--		--	--	--	--		0.07796	0.0043	0.07779	0.0037	0.07779	0.0037	0.07796	0.0043	0.07788	0.0059		0.07788	0.0057	0.07788	0.0045					3.17465	1.93095	3.17465	1.49645
393	99.98	--								--	--	--	--		--	--	--	--		0.08053	0.0043	0.08071	0.0037	0.08053	0.0037	0.08071	0.0043	0.08071	0.0059		0.08053	0.0057	0.08053	0.0045					3.17485	1.9305	3.17485	1.49557
394	99.98	--								--	--	--	--		--	--	--	--		0.08345	0.0043	0.08345	0.0037	0.08345	0.0037	0.08345	0.0043	0.08336	0.0059		0.08319	0.0057	0.08319	0.0045					3.17506	1.93005	3.17506	1.49469
395	99.98	--								--	--	--	--		--	--	--	--		0.08628	0.0043	0.08619	0.0037	0.08619	0.0037	0.08628	0.0043	0.08611	0.0059		0.08584	0.0057	0.08584	0.0045					3.17526	1.92961	3.17526	1.49381
396	99.99	--								--	--	--	--		--	--	--	--		0.08894	0.0043	0.08885	0.0037	0.08894	0.0037	0.08903	0.0043	0.08894	0.0059		0.0885	0.0057	0.08938	0.0045					3.17547	1.92916	3.17547	1.49293
397	100	--								--	--	--	--		--	--	--	--		0.09168	0.0043	0.09168	0.0037	0.09177	0.0037	0.09168	0.0043	0.09186	0.0059		0.09204	0.0057	0.09204	0.0045					3.17567	1.92871	3.17567	1.49205
398	99.96	--								--	--	--	--		--	--	--	--		0.09442	0.0043	0.09451	0.0037	0.09451	0.0037	0.09451	0.0043	0.0946	0.0059		0.09469	0.0057	0.09469	0.0045					3.17587	1.92826	3.17587	1.49117
399	99.98	--								--	--	--	--		--	--	--	--		0.09726	0.0043	0.09726	0.0037	0.09743	0.0037	0.09726	0.0043	0.09735	0.0059		0.09735	0.0057	0.09735	0.0045					3.17608	1.92781	3.17608	1.49029
400	100	--								--	--	--	--		--	--	--	--		0.10009	0.0043	0.1	0.0037	0.10009	0.0037	0.10009	0.0043	0.10018	0.0059		0.1	0.0057	0.1	0.0045					3.17628	1.92736	3.17628	1.48941
401	99.97	--								--	--	--	--		--	--	--	--		0.10283	0.0043	0.10292	0.0037	0.10274	0.0037	0.10292	0.0043	0.10292	0.0059		0.10265	0.0057	0.10265	0.0045					3.17649	1.92691	3.17649	1.48853
402	99.98	--								--	--	--	--		--	--	--	--		0.10558	0.0043	0.10575	0.0037	0.10566	0.0037	0.10566	0.0043	0.10566	0.0059		0.10531	0.0057	0.10531	0.0045					3.17669	1.92647	3.17669	1.48765
403	99.98	--								--	--	--	--		--	--	--	--		0.10841	0.0043	0.10832	0.0037	0.10841	0.0037	0.10841	0.0043	0.10841	0.0059		0.10796	0.0057	0.10796	0.0045					3.1769	1.92602	3.1769	1.48677
404	99.97	--								--	--	--	--		--	--	--	--		0.11124	0.0043	0.11115	0.0037	0.11115	0.0037	0.11133	0.0043	0.11115	0.0059		0.1115	0.0057	0.1115	0.0045					3.1771	1.92557	3.1771	1.48589
405	100	--								--	--	--	--		--	--	--	--		0.11398	0.0043	0.11398	0.0037	0.11398	0.0037	0.11398	0.0043	0.11389	0.0059		0.11416	0.0057	0.11416	0.0045					3.17731	1.92512	3.17731	1.48501
406	99.98	--								--	--	--	--		--	--	--	--		0.11681	0.0043	0.11681	0.0037	0.11664	0.0037	0.11673	0.0043	0.11681	0.0059		0.11681	0.0057	0.11681	0.0045					3.17751	1.92467	3.17751	1.48413
407	99.97	--								--	--	--	--		--	--	--	--		0.11947	0.0043	0.11956	0.0037	0.11947	0.0037	0.11956	0.0043	0.11956	0.0059		0.11947	0.0057	0.11947	0.0045					3.17771	1.92422	3.17771	1.48325
408	99.99	--								--	--	--	--		--	--	--	--		0.12221	0.0043	0.1223	0.0037	0.12221	0.0037	0.1223	0.0043	0.1223	0.0059		0.12212	0.0059	0.12212	0.0045					3.17792	1.92378	3.17792	1.48237
409	99.99	--								--	--	--	--		--	--	--	--		0.12504	0.0043	0.12513	0.0037	0.12504	0.0037	0.12513	0.0043	0.12513	0.0059		0.12478	0.0057	0.12478	0.0045					3.17812	1.92333	3.17812	1.4815
410	100.01	--								--	--	--	--		--	--	--	--		0.12788	0.0043	0.12796	0.0037	0.12779	0.0037	0.12796	0.0043	0.12788	0.0059		0.12743	0.0059	0.12743	0.0045					3.17833	1.92288	3.17833	1.48062
411	99.94	--								--	--	--	--		--	--	--	--		0.13071	0.0043	0.13071	0.0037	0.13071	0.0037	0.1308	0.0043	0.13053	0.0059		0.13097	0.0059	0.13097	0.0047					3.17853	1.92243	3.17853	1.47974
412	99.99	--								--	--	--	--		--	--	--	--		0.13336	0.0043	0.13345	0.0037	0.13336	0.0037	0.13354	0.0043	0.13336	0.0059		0.13363	0.0059	0.13363	0.0047					3.17874	1.92198	3.17874	1.47886
413	99.97	--								--	--	--	--		--	--	--	--		0.13619	0.0043	0.13611	0.0037	0.13628	0.0037	0.13619	0.0043	0.13611	0.0059		0.13628	0.0059	0.13628	0.0047					3.17894	1.92153	3.17894	1.47798
414	99.98	--								--	--	--	--		--	--	--	--		0.13885	0.0043	0.13903	0.0037	0.13885	0.0037	0.13894	0.0043	0.13894	0.0059		0.13894	0.0059	0.13894	0.0047					3.17914	1.92108	3.17914	1.4771
415	99.98	--								--	--	--	--		--	--	--	--		0.14177	0.0043	0.14177	0.0037	0.14177	0.0037	0.14177	0.0043	0.14186	0.0059		0.14159	0.0059	0.14159	0.0047					3.17935	1.92064	3.17935	1.47622
416	99.99	--								--	--	--	--		--	--	--	--		0.1446	0.0043	0.14469	0.0037	0.1446	0.0037	0.1446	0.0043	0.14442	0.0059		0.14425	0.0059	0.14425	0.0045					3.17955	1.92019	3.17955	1.47534
417	99.97	--								--	--	--	--		--	--	--	--		0.14726	0.0043	0.14743	0.0037	0.14726	0.0037	0.14735	0.0043	0.14743	0.0059		0.1469	0.0059	0.1469	0.0047					3.17976	1.91974	3.17976	1.47446
418	100	--								--	--	--	--		--	--	--	--		0.15009	0.0043	0.15018	0.0037	0.15018	0.0037	0.15	0.0043	0.15	0.0059		0.14956	0.0059	0.15044	0.0047					3.17996	1.91929	3.17996	1.47358
419	99.97	--								--	--	--	--		--	--	--	--		0.15292	0.0043	0.15292	0.0037	0.15292	0.0037	0.15283	0.0043	0.15283	0.0059		0.1531	0.0059	0.1531	0.0047					3.18017	1.91884	3.18017	1.4727
420	99.98	--								--	--	--	--		--	--	--	--		0.15558	0.0043	0.15558	0.0037	0.15558	0.0037	0.15575	0.0043	0.15558	0.0059		0.15575	0.0059	0.15575	0.0047					3.18037	1.91839	3.18037	1.47182
421	99.99	--								--	--	--	--		--	--	--	--		0.15832	0.0043	0.15841	0.0037	0.1585	0.0037	0.1585	0.0043	0.15832	0.0059		0.15841	0.0059	0.15841	0.0047					3.18058	1.91795	3.18058	1.47094
422	99.96	--								--	--	--	--		--	--	--	--		0.16115	0.0043	0.16124	0.0037	0.16115	0.0037	0.16124	0.0043	0.16124	0.0059		0.16106	0.0059	0.16106	0.0047					3.18078	1.9175	3.18078	1.47006
423	99.98	--								--	--	--	--		--	--	--	--		0.16407	0.0043	0.16398	0.0037	0.16389	0.0037	0.16398	0.0043	0.16398	0.0059		0.16372	0.0059	0.16372	0.0047					3.18098	1.91705	3.18098	1.46918
424	99.99	--								--	--	--	--		--	--	--	--		0.16681	0.0043	0.16664	0.0037	0.16681	0.0037	0.16673	0.0043	0.16673	0.0059		0.16637	0.0059	0.16637	0.0047					3.18119	1.9166	3.18119	1.4683
425	99.98	--								--	--	--	--		--	--	--	--		0.16947	0.0043	0.16947	0.0037	0.16947	0.0037	0.16956	0.0043	0.16965	0.0059		0.16991	0.0059	0.16903	0.0047					3.18139	1.91615	3.18139	1.46742
426	99.99	--								--	--	--	--		--	--	--	--		0.1723	0.0043	0.17239	0.0037	0.17239	0.0037	0.1723	0.0043	0.17239	0.0059		0.17257	0.0059	0.17257	0.0047					3.1816	1.9157	3.1816	1.46654
427	99.98	--								--	--	--	--		--	--	--	--		0.17513	0.0043	0.17513	0.0037	0.17504	0.0037	0.17504	0.0043	0.17496	0.0059		0.17522	0.0059	0.17522	0.0047					3.1818	1.91525	3.1818	1.46566
428	99.97	--								--	--	--	--		--	--	--	--		0.17788	0.0043	0.17788	0.0037	0.17796	0.0037	0.17788	0.0043	0.17779	0.0059		0.17788	0.0059	0.17788	0.0047					3.18201	1.91481	3.18201	1.46478
429	99.98	--								--	--	--	--		--	--	--	--		0.18062	0.0043	0.18071	0.0037	0.18062	0.0037	0.18062	0.0043	0.18071	0.0059		0.18053	0.0059	0.18053	0.0047					3.18221	1.91436	3.18221	1.4639
430	99.99	--								--	--	--	--		--	--	--	--		0.18327	0.0043	0.18345	0.0037	0.18345	0.0037	0.18354	0.0043	0.18345	0.0059		0.18319	0.0059	0.18319	0.0047					3.18241	1.91391	3.18241	1.46302
431	99.97	--								--	--	--	--		--	--	--	--		0.18619	0.0043	0.18611	0.0037	0.18619	0.0037	0.18628	0.0043	0.18619	0.0059		0.18584	0.0059	0.18584	0.0047					3.18262	1.91346	3.18262	1.46214
432	99.97	--								--	--	--	--		--	--	--	--		0.18903	0.0043	0.18903	0.0037	0.18885	0.0037	0.18903	0.0043	0.18894	0.0059		0.18938	0.0059	0.18938	0.0047					3.18282	1.91301	3.18282	1.46126
433	99.99	--								--	--	--	--		--	--	--	--		0.19168	0.0043	0.19168	0.0037	0.19177	0.0037	0.19177	0.0047	0.19168	0.0059		0.19115	0.0059	0.19204	0.0048					3.18303	1.91256	3.18303	1.46038
434	99.98	--								--	--	--	--		--	--	--	--		0.19451	0.0043	0.19451	0.0037	0.1946	0.0037	0.1946	0.0047	0.19442	0.0059		0.19469	0.006	0.19469	0.0048					3.18323	1.91212	3.18323	1.4595
435	99.98	--								--	--	--	--		--	--	--	--		0.19735	0.0043	0.19726	0.0037	0.19726	0.0037	0.19726	0.0047	0.19735	0.0059		0.19735	0.0059	0.19735	0.0048					3.18344	1.91167	3.18344	1.45862
436	99.97	--								--	--	--	--		--	--	--	--		0.2	0.0043	0.20009	0.0037	0.2	0.0037	0.20018	0.0047	0.20009	0.0059		0.2	0.006	0.2	0.0048					3.18364	1.91122	3.18364	1.45774
437	99.99	--								--	--	--	--		--	--	--	--		0.20283	0.0043	0.20274	0.0037	0.20292	0.0037	0.20292	0.0047	0.20283	0.0059		0.20265	0.006	0.20265	0.0048					3.18384	1.91077	3.18384	1.45686
438	99.97	--								--	--	--	--		--	--	--	--		0.20566	0.0043	0.20558	0.0037	0.20558	0.0037	0.20558	0.0047	0.20566	0.0059		0.20531	0.006	0.20531	0.0048					3.18405	1.91032	3.18405	1.45598
439	100	--								--	--	--	--		--	--	--	--		0.20832	0.0043	0.2085	0.0037	0.2085	0.0037	0.2085	0.0047	0.2085	0.0059		0.20796	0.006	0.20796	0.0048					3.18425	1.90987	3.18425	1.45511
440	99.97	--								--	--	--	--		--	--	--	--		0.21115	0.0043	0.21124	0.0037	0.21115	0.0037	0.21124	0.0047	0.21106	0.0059		0.21062	0.006	0.21062	0.0048					3.18446	1.90943	3.18446	1.45423
441	99.98	--								--	--	--	--		--	--	--	--		0.21389	0.0043	0.21407	0.0037	0.21389	0.0037	0.21389	0.0047	0.21389	0.0059		0.21416	0.006	0.21416	0.0048					3.18466	1.90898	3.18466	1.45335
442	99.98	--								--	--	--	--		--	--	--	--		0.21673	0.0043	0.21673	0.0037	0.21673	0.0037	0.21681	0.0043	0.21673	0.0059		0.21681	0.006	0.21681	0.0048					3.18487	1.90853	3.18487	1.45247
443	99.97	--								--	--	--	--		--	--	--	--		0.21938	0.0043	0.21947	0.0037	0.21965	0.0037	0.21965	0.0047	0.21956	0.0059		0.21947	0.006	0.21947	0.0048					3.18507	1.90808	3.18507	1.45159
444	99.98	--								--	--	--	--		--	--	--	--		0.2223	0.0043	0.22221	0.0037	0.2223	0.0037	0.22239	0.0047	0.22221	0.0059		0.22212	0.006	0.22212	0.005					3.18528	1.90763	3.18528	1.45071
445	99.98	--								--	--	--	--		--	--	--	--		0.22504	0.0043	0.22504	0.0037	0.22496	0.0037	0.22504	0.0047	0.22504	0.0059		0.22478	0.006	0.22478	0.0048					3.18548	1.90718	3.18548	1.44983
446	99.98	--								--	--	--	--		--	--	--	--		0.22788	0.0043	0.22788	0.0037	0.22788	0.0037	0.22779	0.0047	0.22779	0.0059		0.22743	0.006	0.22743	0.0048					3.18568	1.90673	3.18568	1.44895
447	99.97	--								--	--	--	--		--	--	--	--		0.23053	0.0043	0.23071	0.0037	0.23062	0.0037	0.23062	0.0047	0.23062	0.0059		0.23009	0.006	0.23009	0.005					3.18589	1.90629	3.18589	1.44807
448	99.82	--								--	--	--	--		--	--	--	--		0.23336	0.0043	0.23345	0.0037	0.23336	0.0037	0.23336	0.0047	0.23345	0.0059		0.23363	0.006	0.23363	0.005					3.18609	1.90584	3.18609	1.44719
449	100	--								--	--	--	--		--	--	--	--		0.23611	0.0043	0.23611	0.0037	0.23619	0.0037	0.23619	0.0043	0.23611	0.0059		0.23628	0.006	0.23628	0.005					3.1863	1.90539	3.1863	1.44631
450	99.99	--								--	--	--	--		--	--	--	--		0.23894	0.0043	0.23894	0.0037	0.23885	0.0037	0.23894	0.0047	0.23885	0.0059		0.23894	0.006	0.23894	0.005					3.1865	1.90494	3.1865	1.44543
451	99.98	--								--	--	--	--		--	--	--	--		0.24168	0.0043	0.24186	0.0037	0.24168	0.0037	0.24177	0.0047	0.24177	0.0059		0.24159	0.006	0.24159	0.005					3.18671	1.90449	3.18671	1.44455
452	99.99	--								--	--	--	--		--	--	--	--		0.24451	0.0043	0.2446	0.0037	0.24451	0.0037	0.24451	0.0047	0.24442	0.0062		0.24425	0.006	0.24425	0.005					3.18691	1.90404	3.18691	1.44367
453	99.97	--								--	--	--	--		--	--	--	--		0.24717	0.0043	0.24717	0.0037	0.24717	0.0037	0.24726	0.0047	0.24726	0.0059		0.2469	0.006	0.2469	0.005					3.18711	1.9036	3.18711	1.44279
454	100.01	--								--	--	--	--		--	--	--	--		0.25009	0.0043	0.25009	0.0037	0.25009	0.0037	0.25	0.0047	0.25018	0.0059		0.24956	0.0062	0.24956	0.005					3.18732	1.90315	3.18732	1.44191
455	99.96	--								--	--	--	--		--	--	--	--		0.25274	0.0043	0.25274	0.0037	0.25283	0.0037	0.25292	0.0047	0.25274	0.0059		0.2531	0.0062	0.2531	0.005					3.18752	1.9027	3.18752	1.44103
456	99.97	--								--	--	--	--		--	--	--	--		0.25558	0.0043	0.25558	0.0037	0.25558	0.0037	0.25558	0.0047	0.25558	0.0059		0.25575	0.0062	0.25575	0.005					3.18773	1.90225	3.18773	1.44015
457	100	--								--	--	--	--		--	--	--	--		0.25832	0.0043	0.25832	0.0037	0.2585	0.0037	0.25841	0.0047	0.25841	0.0059		0.25841	0.0062	0.25841	0.005					3.18793	1.9018	3.18793	1.43927
458	99.98	--								--	--	--	--		--	--	--	--		0.26106	0.0043	0.26115	0.0037	0.26115	0.0037	0.26115	0.0043	0.26106	0.0059		0.26106	0.0062	0.26106	0.005					3.18814	1.90135	3.18814	1.43839
459	99.97	--								--	--	--	--		--	--	--	--		0.26389	0.0043	0.26389	0.0037	0.26398	0.0037	0.26398	0.0047	0.26389	0.0059		0.26372	0.0062	0.26372	0.005					3.18834	1.9009	3.18834	1.43751
460	99.98	--								--	--	--	--		--	--	--	--		0.26681	0.0043	0.26681	0.0037	0.26673	0.0037	0.26681	0.0047	0.26673	0.0059		0.26637	0.0062	0.26637	0.005					3.18855	1.90046	3.18855	1.43663
[truncated: 6,501 more rows]

## Sheet: Figure 4
Figure 4d				fresh		C-0.2		C-0.7		3.8V		D-0.2		2.5V			Figure 4e			fresh		C-0.2		C-0.7		3.8V		D-0.2		2.5V			Figure 4f							Figure 4g								Figure 4h
[truncated: 8,502 more rows]
[truncated: 10 more columns]

[truncated: 22 more sheets: Figure 5, Figure S1, Figure S3, Figure S4, Figure S8, Figure S11, Figure S12, Figure S13, Figure S14, Figure S15, Figure S16, Figure S17, Figure S18, Figure S22, Figure S23, Figure S24, Figure S25, Figure S34, Figure S35, Figure S36 …]
